# Supplementary material for: Population structure of an Antarctic aquatic cyanobacterium
Source: Microbiome. 2022 Dec 2;10:207. doi: 10.1186/s40168-022-01404-x (PMC9716671; doi:10.1186/s40168-022-01404-x)
Supplement: Supplementary file 3 — Additional file 2: Dataset S1. MIMAG data for Ace Lake Synechococcus-like species. [file 40168_2022_1404_MOESM2_ESM.xlsx]

## Sheet: Summary
Additional file 2: Dataset S1 MIMAG data for Ace Lake Synechococcus-like species.
	MIMAG: Minimum information about MAGs
	Synechococcus-like MIMAG data

## Sheet: Synechococcus-like MIMAG data
Metagenome (sample collection date; depth; filter fraction]A	Lake depthB	IMG Bin IDC	Analysis project type	Total base pair count (bp)	Gene count	Scaffold count	MAG quality														MAG metadata
							Bin quality	No. of genes recovered				16S recovery softwareD	tRNA extraction softwareE	Bin completeness (%)	Bin contamination (%)	Contig N50	Contig L50	Maximum contig length (bp)	Completeness approach	Completeness software	Taxon ID method	Assembly software	Annotation method	Binning parameters	Binning software	Reassembly post binning
								5S rRNA	16S rRNA	23S rRNA	tRNA
20/12/2006; 5 m; 0.8 μm	Oxic1	3300028221_1	MAG	1805389	2389	223	MQ	1	1	1	36	other	tRNAscan-SE	61.28	0.14	9372	58	39888	marker gene based	CheckM v1.0.12	multi marker approach; GTDB-tk version v0.2.2	SPAdes v3.11.1	IMG Annotation Pipeline v.4.16.2	tetranucleotide and abundance	MetaBAT version 2.12.1	No
20/12/2006; 11.5 m; 0.8 μm	Oxic2	3300028289_1	MAG	2293100	2808	188	MQ	2	0	0	37	other	tRNAscan-SE	83.02	0.41	16853	40	64720	marker gene based	CheckM v1.0.12	multi marker approach; GTDB-tk version v0.2.2	SPAdes v3.11.1	IMG Annotation Pipeline v.4.16.2	tetranucleotide and abundance	MetaBAT version 2.12.1	No
19/11/2008; 5 m; 3 μm	Oxic1	3300025601_8	MAG	2478229	2673	42	MQ	1	0	0	42	other	tRNAscan-SE	95.92	2.99	112159	9	211800	marker gene based	CheckM v1.0.11	multi marker approach; GTDB-tk version v0.1.6	SPAdes v3.11.1	IMG Annotation Pipeline v.4.16.2	tetranucleotide and abundance	MetaBAT version 0.32.4	No
19/11/2008; 5 m; 0.8 μm	Oxic1	3300025513_11	MAG	2766682	3058	80	MQ	2	0	0	41	other	tRNAscan-SE	98.28	0.82	88573	10	326094	marker gene based	CheckM v1.0.11	multi marker approach; GTDB-tk version v0.1.6	SPAdes v3.11.1	IMG Annotation Pipeline v.4.16.2	tetranucleotide and abundance	MetaBAT version 0.32.4	No
21/11/2008; 11.8 m; 3 μm	Oxic2	3300025502_14	MAG	1976130	2157	52	MQ	1	0	0	25	other	tRNAscan-SE	72.55	0.27	82642	8	206203	marker gene based	CheckM v1.0.11	multi marker approach; GTDB-tk version v0.1.6	SPAdes v3.11.1	IMG Annotation Pipeline v.4.16.2	tetranucleotide and abundance	MetaBAT version 0.32.4	No
21/11/2008; 11.8 m; 0.8 μm	Oxic2	3300025603_17	MAG	2596736	2878	76	MQ	2	0	0	42	other	tRNAscan-SE	98.01	1.63	87321	9	326094	marker gene based	CheckM v1.0.11	multi marker approach; GTDB-tk version v0.1.6	SPAdes v3.11.1	IMG Annotation Pipeline v.4.16.2	tetranucleotide and abundance	MetaBAT version 0.32.4	No
21/11/2008; 12.8 m; 3 μm	Interface	3300025433_11	MAG	2429787	2704	110	HQ	1	1	1	41	other	tRNAscan-SE	97.01	0.36	36816	17	165389	marker gene based	CheckM v1.0.11	multi marker approach; GTDB-tk version v0.1.6	SPAdes v3.11.1	IMG Annotation Pipeline v.4.16.2	tetranucleotide and abundance	MetaBAT version 0.32.4	No
21/11/2008; 12.8 m; 0.8 μm	Interface	3300025380_5	MAG	2075048	2435	270	MQ	1	1	1	34	other	tRNAscan-SE	83.54	1.36	9094	74	34145	marker gene based	CheckM v1.0.11	multi marker approach; GTDB-tk version v0.1.6	SPAdes v3.11.1	IMG Annotation Pipeline v.4.16.2	tetranucleotide and abundance	MetaBAT version 0.32.4	No
21/11/2008; 14.1 m; 3 μm	Anoxic1	3300025649_16	MAG	2079529	2260	72	MQ	2	0	0	27	other	tRNAscan-SE	75	0.36	70645	9	191653	marker gene based	CheckM v1.0.11	multi marker approach; GTDB-tk version v0.1.6	SPAdes v3.11.1	IMG Annotation Pipeline v.4.16.2	tetranucleotide and abundance	MetaBAT version 0.32.4	No
21/11/2008; 14.1 m; 0.8 μm	Anoxic1	3300025628_11	MAG	2754716	3055	93	MQ	1	0	0	42	other	tRNAscan-SE	99.46	0.63	70373	11	297148	marker gene based	CheckM v1.0.11	multi marker approach; GTDB-tk version v0.1.6	SPAdes v3.11.1	IMG Annotation Pipeline v.4.16.2	tetranucleotide and abundance	MetaBAT version 0.32.4	No
21/11/2008; 18 m; 3 μm	Anoxic2	3300025642_19	MAG	2483571	2756	105	MQ	1	0	0	38	other	tRNAscan-SE	93.03	0.91	80686	11	167187	marker gene based	CheckM v1.0.11	multi marker approach; GTDB-tk version v0.1.6	SPAdes v3.11.1	IMG Annotation Pipeline v.4.16.2	tetranucleotide and abundance	MetaBAT version 0.32.4	No
21/11/2008; 18 m; 0.8 μm	Anoxic2	3300025586_14	MAG	2876270	3212	142	MQ	1	0	0	44	other	tRNAscan-SE	98.19	3.26	46414	15	312844	marker gene based	CheckM v1.0.11	multi marker approach; GTDB-tk version v0.1.6	SPAdes v3.11.1	IMG Annotation Pipeline v.4.16.2	tetranucleotide and abundance	MetaBAT version 0.32.4	No
23/11/2008; 23 m; 3 μm	Anoxic3	3300025698_9	MAG	2619579	2928	81	MQ	0	1	0	42	other	tRNAscan-SE	99.09	0.54	63369	12	268923	marker gene based	CheckM v1.0.11	multi marker approach; GTDB-tk version v0.1.6	SPAdes v3.11.1	IMG Annotation Pipeline v.4.16.2	tetranucleotide and abundance	MetaBAT version 0.32.4	No
23/11/2008; 23 m; 0.8 μm	Anoxic3	3300025661_8	MAG	2786666	3096	98	MQ	1	0	0	42	other	tRNAscan-SE	99.18	4.26	65202	12	295457	marker gene based	CheckM v1.0.11	multi marker approach; GTDB-tk version v0.1.6	SPAdes v3.11.1	IMG Annotation Pipeline v.4.16.2	tetranucleotide and abundance	MetaBAT version 0.32.4	No
25/11/2013; 12.5 m; 3 μm	Oxic2	3300022842_9	MAG	2748300	3057	95	MQ	0	0	0	42	other	tRNAscan-SE	98.55	0.82	61183	13	156225	marker gene based	CheckM v1.0.11	multi marker approach; GTDB-tk version v0.1.6	SPAdes v3.11.1	IMG Annotation Pipeline v.4.16.0	tetranucleotide and abundance	MetaBAT version 0.32.5	No
25/11/2013; 12.5 m; 0.8 μm	Oxic2	3300022847_9	MAG	2718101	3040	122	MQ	0	0	0	41	other	tRNAscan-SE	95.79	1.63	55144	18	150939	marker gene based	CheckM v1.0.11	multi marker approach; GTDB-tk version v0.1.6	SPAdes v3.11.1	IMG Annotation Pipeline v.4.16.0	tetranucleotide and abundance	MetaBAT version 0.32.5	No
26/11/2013; 13.5 m; 3 μm	Interface	3300022882_6	MAG	2440655	2779	190	MQ	0	0	0	37	other	tRNAscan-SE	92.3	0.54	20781	35	75593	marker gene based	CheckM v1.0.11	multi marker approach; GTDB-tk version v0.1.6	SPAdes v3.11.1	IMG Annotation Pipeline v.4.16.0	tetranucleotide and abundance	MetaBAT version 0.32.5	No
26/11/2013; 13.5 m; 0.8 μm	Interface	3300023244_5	MAG	2479789	2794	142	HQ	2	1	1	38	other	tRNAscan-SE	95.38	0.77	29366	23	146058	marker gene based	CheckM v1.0.11	multi marker approach; GTDB-tk version v0.1.6	SPAdes v3.11.1	IMG Annotation Pipeline v.4.16.0	tetranucleotide and abundance	MetaBAT version 0.32.5	No
26/11/2013; 15 m; 3 μm	Anoxic1	3300023234_6	MAG	2654330	2998	123	HQ	1	1	1	43	other	tRNAscan-SE	97.69	0.95	45250	16	268654	marker gene based	CheckM v1.0.11	multi marker approach; GTDB-tk version v0.1.6	SPAdes v3.11.1	IMG Annotation Pipeline v.4.16.0	tetranucleotide and abundance	MetaBAT version 0.32.5	No
26/11/2013; 15 m; 0.8 μm	Anoxic1	3300022854_5	MAG	2713278	3009	106	MQ	0	0	0	41	other	tRNAscan-SE	97.06	0.54	52490	17	146404	marker gene based	CheckM v1.0.11	multi marker approach; GTDB-tk version v0.1.6	SPAdes v3.11.1	IMG Annotation Pipeline v.4.16.0	tetranucleotide and abundance	MetaBAT version 0.32.5	No
26/11/2013; 19 m; 3 μm	Anoxic2	3300023298_7	MAG	2639373	2963	121	MQ	0	0	0	41	other	tRNAscan-SE	98.1	1.04	40929	16	171694	marker gene based	CheckM v1.0.11	multi marker approach; GTDB-tk version v0.1.6	SPAdes v3.11.1	IMG Annotation Pipeline v.4.16.1	tetranucleotide and abundance	MetaBAT version 0.32.5	No
26/11/2013; 19 m; 0.8 μm	Anoxic2	3300023262_5	MAG	2777510	3106	103	MQ	0	1	0	44	other	tRNAscan-SE	98.55	1.27	65391	11	314970	marker gene based	CheckM v1.0.11	multi marker approach; GTDB-tk version v0.1.6	SPAdes v3.11.1	IMG Annotation Pipeline v.4.16.0	tetranucleotide and abundance	MetaBAT version 0.32.5	No
27/11/2013; 24 m; 3 μm	Anoxic3	3300022828_1	MAG	2496541	2815	149	HQ	1	1	1	41	other	tRNAscan-SE	95.82	0.82	29025	23	130544	marker gene based	CheckM v1.0.11	multi marker approach; GTDB-tk version v0.1.6	SPAdes v3.11.1	IMG Annotation Pipeline v.4.16.0	tetranucleotide and abundance	MetaBAT version 0.32.5	No
27/11/2013; 24 m; 0.8 μm	Anoxic3	3300022887_4	MAG	2799985	3135	91	MQ	2	0	0	42	other	tRNAscan-SE	99.05	1.36	68556	11	299149	marker gene based	CheckM v1.0.11	multi marker approach; GTDB-tk version v0.1.6	SPAdes v3.11.1	IMG Annotation Pipeline v.4.16.0	tetranucleotide and abundance	MetaBAT version 0.32.5	No
2/07/2014; 5 m; 3 μm*	Oxic1	3300023237_10	MAG	2644322	2929	64	HQ	2	1	1	43	other	tRNAscan-SE	99.73	0.09	71760	10	295825	marker gene based	CheckM v1.0.11	multi marker approach; GTDB-tk version v0.1.6	SPAdes v3.11.1	IMG Annotation Pipeline v.4.16.0	tetranucleotide and abundance	MetaBAT version 0.32.5	No
2/07/2014; 5 m; 0.8 μm	Oxic1	3300022866_9	MAG	2691375	2964	59	MQ	2	0	0	41	other	tRNAscan-SE	99.64	0.54	104209	8	389105	marker gene based	CheckM v1.0.11	multi marker approach; GTDB-tk version v0.1.6	SPAdes v3.11.1	IMG Annotation Pipeline v.4.16.0	tetranucleotide and abundance	MetaBAT version 0.32.5	No
3/07/2014; 12.5 m; 3 μm	Oxic2	3300022857_10	MAG	2711173	3001	60	MQ	2	1	0	43	other	tRNAscan-SE	99.73	0.27	94247	9	329749	marker gene based	CheckM v1.0.11	multi marker approach; GTDB-tk version v0.1.6	SPAdes v3.11.1	IMG Annotation Pipeline v.4.16.0	tetranucleotide and abundance	MetaBAT version 0.32.5	No
3/07/2014; 12.5 m; 0.8 μm	Oxic2	3300022836_9	MAG	2843718	3156	80	MQ	2	0	0	41	other	tRNAscan-SE	99.73	0.54	98683	10	376560	marker gene based	CheckM v1.0.11	multi marker approach; GTDB-tk version v0.1.6	SPAdes v3.11.1	IMG Annotation Pipeline v.4.16.0	tetranucleotide and abundance	MetaBAT version 0.32.5	No
3/07/2014; 13.5 m; 3 μm	Interface	3300022834_4	MAG	2584503	2887	129	HQ	1	1	1	43	other	tRNAscan-SE	96.96	0.41	39446	19	170188	marker gene based	CheckM v1.0.11	multi marker approach; GTDB-tk version v0.1.6	SPAdes v3.11.1	IMG Annotation Pipeline v.4.16.0	tetranucleotide and abundance	MetaBAT version 0.32.5	No
3/07/2014; 13.5 m; 0.8 μm	Interface	3300023241_5	MAG	2875681	3230	145	MQ	0	0	0	44	other	tRNAscan-SE	98.28	1.36	43150	19	146404	marker gene based	CheckM v1.0.11	multi marker approach; GTDB-tk version v0.1.6	SPAdes v3.11.1	IMG Annotation Pipeline v.4.16.0	tetranucleotide and abundance	MetaBAT version 0.32.5	No
20/08/2014; 5 m; 3 μm	Oxic1	3300023236_6	MAG	2574224	2895	136	HQ	2	1	1	44	other	tRNAscan-SE	98.1	0.28	28740	27	103645	marker gene based	CheckM v1.0.11	multi marker approach; GTDB-tk version v0.1.6	SPAdes v3.11.1	IMG Annotation Pipeline v.4.16.0	tetranucleotide and abundance	MetaBAT version 0.32.5	No
20/08/2014; 5 m; 0.8 μm	Oxic1	3300023239_8	MAG	2768073	3045	72	MQ	2	0	0	41	other	tRNAscan-SE	99.73	0.27	79171	10	389105	marker gene based	CheckM v1.0.11	multi marker approach; GTDB-tk version v0.1.6	SPAdes v3.11.1	IMG Annotation Pipeline v.4.16.0	tetranucleotide and abundance	MetaBAT version 0.32.5	No
21/08/2014; 13 m; 3 μm	Oxic2	3300022885_12	MAG	2908751	3230	75	MQ	2	0	0	42	other	tRNAscan-SE	99.46	0.82	105271	7	342107	marker gene based	CheckM v1.0.11	multi marker approach; GTDB-tk version v0.1.6	SPAdes v3.11.1	IMG Annotation Pipeline v.4.16.0	tetranucleotide and abundance	MetaBAT version 0.32.5	No
21/08/2014; 13 m; 0.8 μm	Oxic2	3300022845_7	MAG	3008323	3375	144	MQ	0	0	0	45	other	tRNAscan-SE	96.88	2.99	59461	16	154362	marker gene based	CheckM v1.0.11	multi marker approach; GTDB-tk version v0.1.6	SPAdes v3.11.1	IMG Annotation Pipeline v.4.16.0	tetranucleotide and abundance	MetaBAT version 0.32.5	No
21/08/2014; 14.5 m; 3 μm	Interface	3300022864_6	MAG	2565433	2897	144	HQ	1	2	1	41	other	tRNAscan-SE	95.24	0	29625	21	127086	marker gene based	CheckM v1.0.11	multi marker approach; GTDB-tk version v0.1.6	SPAdes v3.11.1	IMG Annotation Pipeline v.4.16.0	tetranucleotide and abundance	MetaBAT version 0.32.5	No
21/08/2014; 14.5 m; 0.8 μm	Interface	3300024048_5	MAG	2944912	3295	160	MQ	0	0	0	43	other	tRNAscan-SE	96.92	2.45	45067	19	154810	marker gene based	CheckM v1.0.11	multi marker approach; GTDB-tk version v0.1.6	SPAdes v3.11.1	IMG Annotation Pipeline v.4.16.1	tetranucleotide and abundance	MetaBAT version 0.32.5	No
20/10/2014; 5 m; 3 μm	Oxic1	3300022865_7	MAG	2862630	3153	74	MQ	2	0	0	41	other	tRNAscan-SE	99.73	1.27	95230	10	330472	marker gene based	CheckM v1.0.11	multi marker approach; GTDB-tk version v0.1.6	SPAdes v3.11.1	IMG Annotation Pipeline v.4.16.0	tetranucleotide and abundance	MetaBAT version 0.32.5	No
20/10/2014; 5 m; 0.8 μm	Oxic1	3300022825_3	MAG	3001000	3323	93	MQ	2	1	0	42	other	tRNAscan-SE	99.73	2.9	93603	10	389105	marker gene based	CheckM v1.0.11	multi marker approach; GTDB-tk version v0.1.6	SPAdes v3.11.1	IMG Annotation Pipeline v.4.16.0	tetranucleotide and abundance	MetaBAT version 0.32.5	No
20/10/2014; 12 m; 3 μm	Oxic2	3300022848_5	MAG	2874195	3194	79	MQ	2	0	0	41	other	tRNAscan-SE	99.73	0.27	98683	9	389105	marker gene based	CheckM v1.0.11	multi marker approach; GTDB-tk version v0.1.6	SPAdes v3.11.1	IMG Annotation Pipeline v.4.16.0	tetranucleotide and abundance	MetaBAT version 0.32.5	No
20/10/2014; 12 m; 0.8 μm	Oxic2	3300023238_7	MAG	3035627	3363	104	MQ	2	0	0	41	other	tRNAscan-SE	99.46	3.35	88459	11	386158	marker gene based	CheckM v1.0.11	multi marker approach; GTDB-tk version v0.1.6	SPAdes v3.11.1	IMG Annotation Pipeline v.4.16.0	tetranucleotide and abundance	MetaBAT version 0.32.5	No
21/10/2014; 13 m; 3 μm	Interface	3300022856_3	MAG	2900943	3236	98	MQ	0	0	0	42	other	tRNAscan-SE	99.18	0.54	66149	15	159633	marker gene based	CheckM v1.0.11	multi marker approach; GTDB-tk version v0.1.6	SPAdes v3.11.1	IMG Annotation Pipeline v.4.16.0	tetranucleotide and abundance	MetaBAT version 0.32.5	No
21/10/2014; 13 m; 0.8 μm	Interface	3300022859_7	MAG	2853405	3167	133	MQ	0	0	0	43	other	tRNAscan-SE	98.23	1.9	59461	16	155579	marker gene based	CheckM v1.0.11	multi marker approach; GTDB-tk version v0.1.6	SPAdes v3.11.1	IMG Annotation Pipeline v.4.16.0	tetranucleotide and abundance	MetaBAT version 0.32.5	No
21/10/2014; 16 m; 3 μm	Anoxic1	3300022855_5	MAG	2559259	2865	132	HQ	1	1	1	42	other	tRNAscan-SE	95.74	0.77	34603	22	117423	marker gene based	CheckM v1.0.11	multi marker approach; GTDB-tk version v0.1.6	SPAdes v3.11.1	IMG Annotation Pipeline v.4.16.0	tetranucleotide and abundance	MetaBAT version 0.32.5	No
21/10/2014; 16 m; 0.8 μm	Anoxic1	3300023249_7	MAG	2784281	3124	118	HQ	1	1	1	44	other	tRNAscan-SE	98.64	0.27	46731	19	151257	marker gene based	CheckM v1.0.11	multi marker approach; GTDB-tk version v0.1.6	SPAdes v3.11.1	IMG Annotation Pipeline v.4.16.0	tetranucleotide and abundance	MetaBAT version 0.32.5	No
21/10/2014; 19 m; 3 μm	Anoxic2	3300023434_6	MAG	2654154	2971	112	HQ	1	2	1	43	other	tRNAscan-SE	98.37	0.23	60080	15	154808	marker gene based	CheckM v1.0.11	multi marker approach; GTDB-tk version v0.1.6	SPAdes v3.11.1	IMG Annotation Pipeline v.4.16.1	tetranucleotide and abundance	MetaBAT version 0.32.5	No
21/10/2014; 19 m; 0.8 μm	Anoxic2	3300022838_5	MAG	2547267	2867	150	MQ	2	0	0	40	other	tRNAscan-SE	95.2	0	29653	27	88443	marker gene based	CheckM v1.0.11	multi marker approach; GTDB-tk version v0.1.6	SPAdes v3.11.1	IMG Annotation Pipeline v.4.16.0	tetranucleotide and abundance	MetaBAT version 0.32.5	No
21/10/2014; 24 m; 0.8 μm	Anoxic3	3300023295_4	MAG	2663178	3017	138	MQ	1	0	0	40	other	tRNAscan-SE	97.72	0.54	31266	26	122049	marker gene based	CheckM v1.0.11	multi marker approach; GTDB-tk version v0.1.6	SPAdes v3.11.1	IMG Annotation Pipeline v.4.16.1	tetranucleotide and abundance	MetaBAT version 0.32.5	No
4/12/2014; 5 m; 3 μm	Oxic1	3300023501_3	MAG	2823490	3136	87	MQ	2	0	0	41	other	tRNAscan-SE	99.09	0.82	71328	12	330472	marker gene based	CheckM v1.0.11	multi marker approach; GTDB-tk version v0.1.6	SPAdes v3.11.1	IMG Annotation Pipeline v.4.16.1	tetranucleotide and abundance	MetaBAT version 0.32.5	No
4/12/2014; 5 m; 0.8 μm	Oxic1	3300022844_3	MAG	2856174	3163	68	MQ	2	0	0	42	other	tRNAscan-SE	99.73	0.82	109922	8	389105	marker gene based	CheckM v1.0.11	multi marker approach; GTDB-tk version v0.1.6	SPAdes v3.11.1	IMG Annotation Pipeline v.4.16.0	tetranucleotide and abundance	MetaBAT version 0.32.5	No
4/12/2014; 12 m; 3 μm	Oxic2	3300023231_3	MAG	2916660	3228	82	MQ	2	0	0	41	other	tRNAscan-SE	99.46	0.63	87198	10	376560	marker gene based	CheckM v1.0.11	multi marker approach; GTDB-tk version v0.1.6	SPAdes v3.11.1	IMG Annotation Pipeline v.4.16.0	tetranucleotide and abundance	MetaBAT version 0.32.5	No
4/12/2014; 12 m; 0.8 μm	Oxic2	3300023227_3	MAG	3107104	3456	104	MQ	2	0	0	42	other	tRNAscan-SE	99.73	3.62	98683	10	389105	marker gene based	CheckM v1.0.11	multi marker approach; GTDB-tk version v0.1.6	SPAdes v3.11.1	IMG Annotation Pipeline v.4.16.0	tetranucleotide and abundance	MetaBAT version 0.32.5	No
4/12/2014; 13.4 m; 3 μm	Interface	3300031697_11	MAG	2571291	2882	135	MQ	1	0	0	38	other	tRNAscan-SE	93.6	0.27	41005	20	157192	marker gene based	CheckM v1.0.12	multi marker approach; GTDB-tk version v0.2.2	SPAdes v3.12.0	IMG Annotation Pipeline v.4.16.5	tetranucleotide and abundance	MetaBAT version 2.12.1	No
4/12/2014; 14 m; 3 μm*	Anoxic1	3300023253_6	MAG	2654228	2956	120	HQ	1	2	1	41	other	tRNAscan-SE	97.46	0.63	45489	17	153028	marker gene based	CheckM v1.0.11	multi marker approach; GTDB-tk version v0.1.6	SPAdes v3.11.1	IMG Annotation Pipeline v.4.16.0	tetranucleotide and abundance	MetaBAT version 0.32.5	No
4/12/2014; 14 m; 0.8 μm	Anoxic1	3300023233_5	MAG	2773735	3110	133	MQ	0	0	0	41	other	tRNAscan-SE	97.6	1.36	45720	16	359153	marker gene based	CheckM v1.0.11	multi marker approach; GTDB-tk version v0.1.6	SPAdes v3.11.1	IMG Annotation Pipeline v.4.16.0	tetranucleotide and abundance	MetaBAT version 0.32.5	No
3/12/2014; 19 m; 3 μm	Anoxic2	3300022860_5	MAG	2774073	3102	111	MQ	1	0	0	42	other	tRNAscan-SE	98.1	1.36	63256	14	293910	marker gene based	CheckM v1.0.11	multi marker approach; GTDB-tk version v0.1.6	SPAdes v3.11.1	IMG Annotation Pipeline v.4.16.0	tetranucleotide and abundance	MetaBAT version 0.32.5	No
3/12/2014; 19 m; 0.8 μm	Anoxic2	3300022846_5	MAG	2848909	3184	106	MQ	2	0	0	42	other	tRNAscan-SE	99.37	1.09	64819	12	313538	marker gene based	CheckM v1.0.11	multi marker approach; GTDB-tk version v0.1.6	SPAdes v3.11.1	IMG Annotation Pipeline v.4.16.0	tetranucleotide and abundance	MetaBAT version 0.32.5	No
3/12/2014; 24 m; 3 μm	Anoxic3	3300022884_6	MAG	2175309	2549	207	MQ	1	1	1	38	other	tRNAscan-SE	87.61	1.51	14215	46	59582	marker gene based	CheckM v1.0.11	multi marker approach; GTDB-tk version v0.1.6	SPAdes v3.11.1	IMG Annotation Pipeline v.4.16.0	tetranucleotide and abundance	MetaBAT version 0.32.5	No
3/12/2014; 24 m; 0.8 μm	Anoxic3	3300023299_4	MAG	2849381	3166	95	MQ	2	0	0	41	other	tRNAscan-SE	99.46	1.45	67113	11	317178	marker gene based	CheckM v1.0.11	multi marker approach; GTDB-tk version v0.1.6	SPAdes v3.11.1	IMG Annotation Pipeline v.4.16.1	tetranucleotide and abundance	MetaBAT version 0.32.5	No
27/01/2015; 0 m; 0.8 μm	Surface	3300023429_4	MAG	2694939	2977	60	MQ	2	0	0	41	other	tRNAscan-SE	99.18	0.54	76175	10	329905	marker gene based	CheckM v1.0.11	multi marker approach; GTDB-tk version v0.1.6	SPAdes v3.11.1	IMG Annotation Pipeline v.4.16.1	tetranucleotide and abundance	MetaBAT version 0.32.5	No
A The metagenomes are arranged from top to bottom in chronological order of sample collection (2006 to 2014), followed by depth (surface to bottom waters) and filter fraction (3 and 0.8 μm). * Synechococcus-like MAGs used for FR analyses. Filter fractions: 3, 3–20 μm; 0.8, 0.8–3 μm.
B Lake depths were named depending on which Ace Lake zone they referred to: Surface, surface waters; Oxic 1 and 2, oxic zone depths; Interface, oxic-anoxic interface; Anoxic 1, 2 and 3, anoxic zone depths.
C The numbers prior to the underscore symbol in the IMG Bin ID denote the IMG Genome ID of the metagenome from which the MAG was generated.
D Other: IMG Annotation Pipeline — utilises an in-house curated set of ribosomal RNA hidden Markov models.
E tRNAscan-SE was implemented within the IMG Annotation Pipeline.
HQ, high quality; MQ, medium quality;
