# Supplementary material for: Population structure of an Antarctic aquatic cyanobacterium
Source: Microbiome. 2022 Dec 2;10:207. doi: 10.1186/s40168-022-01404-x (PMC9716671; doi:10.1186/s40168-022-01404-x)
Supplement: Supplementary file 4 — Additional file 3: Dataset S2. Ace Lake Synechococcus-like species 16S rRNA gene alignment, ANI and AAI to reference genomes from IMG and GTDB. [file 40168_2022_1404_MOESM3_ESM.xlsx]

## Sheet: Summary
Additional file 3: Dataset S2 Ace Lake Synechococcus-like species 16S rRNA gene alignment, ANI and AAI to reference genomes from IMG and GTDB.
	Ace Lake Synechococcus-like species: MAG-AL1 and MAG-AL2
	MAG-AL1 vs IMG metagenomes
	MAG-AL2 vs IMG metagenomes
	MAG-AL1 vs IMG genomes
	MAG-AL2 vs IMG genomes
	AAI with GTDB reference genomes
	ANI with GTDB reference genomes
	IMG databases
	GTDB reference genomes

## Sheet: MAG-AL1 vs IMG metagenomes
Query sequence name	Subject IMG gene IDA	Subject genome name	Subject IMG genome IDB	Identity (%)	Query start	Query end	Subject start	Subject end	Bit score	E-value	Subject length (bp)
MAG-AL1 16S rRNA	Ga0302062_1001653	Marine microbial communities from Ace Lake, Antarctica - Site 231 with 0.8UM filter - spades	3300028289	100	1	1489	1	1489	2750	0	1489
MAG-AL1 16S rRNA	Ga0302063_1004911	Marine microbial communities from Ace Lake, Antarctica - Site 231 with 3.0UM filter - spades	3300028205	100	1	1375	1	1375	2540	0	1375
MAG-AL1 16S rRNA	Ga0078890_1358013	Marine microbial communities from Ace Lake, Antarctica - Site 232 with 0.8UM filter	3300016651	100	1	1489	1	1489	2750	0	1489
MAG-AL1 16S rRNA	Ga0302064_10000810	Marine microbial communities from Ace Lake, Antarctica - Site 232 with 0.8UM filter - spades	3300028221	100	1	1489	1	1489	2750	0	1489
MAG-AL1 16S rRNA	Ga0075108_10000007111	Saline lake microbial communities from Ace Lake, Antarctica - Antarctic Ace Lake Metagenome 02UK1	3300005913	100	1	1489	1	1489	2750	0	1489
MAG-AL1 16S rRNA	Ga0208768_10145362	Saline lake microbial communities from Ace Lake, Antarctica - Antarctic Ace Lake Metagenome 02UK1 (SPAdes)	3300025601	100	1	1489	1	1489	2750	0	1489
MAG-AL1 16S rRNA	Ga0075119_100193413	Saline lake microbial communities from Ace Lake, Antarctica - Antarctic Ace Lake Metagenome 02UK9	3300005931	100	1	1489	1	1489	2750	0	1489
MAG-AL1 16S rRNA	Ga0208770_10034864	Saline lake microbial communities from Ace Lake, Antarctica - Antarctic Ace Lake Metagenome 02UK9 (SPAdes)	3300025438	100	1	1489	1	1489	2750	0	1489
MAG-AL1 16S rRNA	Ga0075109_10000373	Saline lake microbial communities from Ace Lake, Antarctica - Antarctic Ace Lake Metagenome 02UKD	3300005912	100	1	1489	1	1489	2750	0	1489
MAG-AL1 16S rRNA	Ga0208413_10196881	Saline lake microbial communities from Ace Lake, Antarctica - Antarctic Ace Lake Metagenome 02UKD (SPAdes)	3300025513	100	1	1489	1	1489	2750	0	1489
MAG-AL1 16S rRNA	Ga0075118_100112991	Saline lake microbial communities from Ace Lake, Antarctica - Antarctic Ace Lake Metagenome 02UKE	3300005933	100	1	1489	1	1489	2750	0	1489
MAG-AL1 16S rRNA	Ga0208414_10176622	Saline lake microbial communities from Ace Lake, Antarctica - Antarctic Ace Lake Metagenome 02UKE (SPAdes)	3300025603	100	1	1489	1	1489	2750	0	1489
MAG-AL1 16S rRNA	Ga0208901_100030833	Saline lake microbial communities from Ace Lake, Antarctica - Antarctic Ace Lake Metagenome 02UKF (SPAdes)	3300025380	100	1	1489	1	1489	2750	0	1489
MAG-AL1 16S rRNA	Ga0207996_10054077	Saline lake microbial communities from Ace Lake, Antarctica - Antarctic Ace Lake Metagenome 02UKG (SPAdes)	3300025586	100	1	1489	1	1489	2750	0	1489
MAG-AL1 16S rRNA	Ga0208902_10271401	Saline lake microbial communities from Ace Lake, Antarctica - Antarctic Ace Lake Metagenome 02UKH (SPAdes)	3300025628	100	1	1489	1	1489	2750	0	1489
MAG-AL1 16S rRNA	Ga0075117_10157865	Saline lake microbial communities from Ace Lake, Antarctica - Antarctic Ace Lake Metagenome 02UKJ	3300005914	100	1	1489	1	1489	2750	0	1489
MAG-AL1 16S rRNA	Ga0208903_10158751	Saline lake microbial communities from Ace Lake, Antarctica - Antarctic Ace Lake Metagenome 02UKJ (SPAdes)	3300025502	100	1	1489	1	1489	2750	0	1489
MAG-AL1 16S rRNA	Ga0208900_10000446	Saline lake microbial communities from Ace Lake, Antarctica - Antarctic Ace Lake Metagenome 02UKK (SPAdes)	3300025433	100	1	1489	1	1489	2750	0	1489
MAG-AL1 16S rRNA	Ga0075120_100083893	Saline lake microbial communities from Ace Lake, Antarctica - Antarctic Ace Lake Metagenome 02UKL	3300005916	100	1	1489	1	1489	2750	0	1489
MAG-AL1 16S rRNA	Ga0208648_10064443	Saline lake microbial communities from Ace Lake, Antarctica - Antarctic Ace Lake Metagenome 02UKL (SPAdes)	3300025642	100	1	1489	1	1489	2750	0	1489
MAG-AL1 16S rRNA	Ga0075114_100050803	Saline lake microbial communities from Ace Lake, Antarctica - Antarctic Ace Lake Metagenome 02UKM	3300005919	100	1	1489	1	1489	2750	0	1489
MAG-AL1 16S rRNA	Ga0208279_10040953	Saline lake microbial communities from Ace Lake, Antarctica - Antarctic Ace Lake Metagenome 02UKM (SPAdes)	3300025649	100	1	1489	1	1489	2750	0	1489
MAG-AL1 16S rRNA	Ga0208905_10047463	Saline lake microbial communities from Ace Lake, Antarctica - Antarctic Ace Lake Metagenome 02UKS (SPAdes)	3300025661	100	1	1489	1	1489	2750	0	1489
MAG-AL1 16S rRNA	Ga0208771_10013964	Saline lake microbial communities from Ace Lake, Antarctica - Antarctic Ace Lake Metagenome 02UKX (SPAdes)	3300025698	100	1	1489	1	1489	2750	0	1489
MAG-AL1 16S rRNA	Ga0222680_100001260	Saline water microbial communities from Ace Lake, Antarctica - #1004	3300023434	100	1	1489	1	1489	2750	0	1489
MAG-AL1 16S rRNA	Ga0222681_10021343	Saline water microbial communities from Ace Lake, Antarctica - #1006	3300022838	100	1	1489	1	1489	2750	0	1489
MAG-AL1 16S rRNA	Ga0222683_10004089	Saline water microbial communities from Ace Lake, Antarctica - #1073	3300023251	100	1	1489	1	1489	2750	0	1489
MAG-AL1 16S rRNA	Ga0222684_10015002	Saline water microbial communities from Ace Lake, Antarctica - #1075	3300023295	100	1	1489	1	1489	2750	0	1489
MAG-AL1 16S rRNA	Ga0222686_10047302	Saline water microbial communities from Ace Lake, Antarctica - #1159	3300023501	100	1	1489	1	1489	2750	0	1489
MAG-AL1 16S rRNA	Ga0222687_10066402	Saline water microbial communities from Ace Lake, Antarctica - #1163	3300022844	100	1	1489	1	1489	2750	0	1489
MAG-AL1 16S rRNA	Ga0222689_10037223	Saline water microbial communities from Ace Lake, Antarctica - #1231	3300023231	100	1	1489	1	1489	2750	0	1489
MAG-AL1 16S rRNA	Ga0222690_10038762	Saline water microbial communities from Ace Lake, Antarctica - #1234	3300023227	100	1	1489	1	1489	2750	0	1489
MAG-AL1 16S rRNA	Ga0307929_10055762	Saline water microbial communities from Ace Lake, Antarctica - #1330	3300031697	100	1	1489	1	1489	2750	0	1489
MAG-AL1 16S rRNA	Ga0222693_1003868	Saline water microbial communities from Ace Lake, Antarctica - #1331	3300022826	100	1	1489	1	1489	2750	0	1489
MAG-AL1 16S rRNA	Ga0222635_10004133	Saline water microbial communities from Ace Lake, Antarctica - #139	3300023234	100	1	1489	1	1489	2750	0	1489
MAG-AL1 16S rRNA	Ga0222696_10018847	Saline water microbial communities from Ace Lake, Antarctica - #1400	3300023233	100	1	1489	1	1489	2750	0	1489
MAG-AL1 16S rRNA	Ga0222636_10023777	Saline water microbial communities from Ace Lake, Antarctica - #141	3300022854	100	1	1489	1	1489	2750	0	1489
MAG-AL1 16S rRNA	Ga0222698_10017807	Saline water microbial communities from Ace Lake, Antarctica - #1450	3300022860	100	1	1489	1	1489	2750	0	1489
MAG-AL1 16S rRNA	Ga0222699_10085322	Saline water microbial communities from Ace Lake, Antarctica - #1452	3300022846	100	1	1489	1	1489	2750	0	1489
MAG-AL1 16S rRNA	Ga0222701_10001062	Saline water microbial communities from Ace Lake, Antarctica - #1502	3300022884	100	1	1489	1	1489	2750	0	1489
MAG-AL1 16S rRNA	Ga0222702_10018123	Saline water microbial communities from Ace Lake, Antarctica - #1504	3300023299	100	1	1489	1	1489	2750	0	1489
MAG-AL1 16S rRNA	Ga0222710_10064332	Saline water microbial communities from Ace Lake, Antarctica - #1696	3300023429	100	1	1489	1	1489	2750	0	1489
MAG-AL1 16S rRNA	Ga0222638_10017823	Saline water microbial communities from Ace Lake, Antarctica - #183	3300023298	100	1	1489	1	1489	2750	0	1489
MAG-AL1 16S rRNA	Ga0222639_100013949	Saline water microbial communities from Ace Lake, Antarctica - #185	3300023262	100	1	1489	1	1489	2750	0	1489
MAG-AL1 16S rRNA	Ga0222641_100001452	Saline water microbial communities from Ace Lake, Antarctica - #227	3300022828	100	1	1489	1	1489	2750	0	1489
MAG-AL1 16S rRNA	Ga0222642_10013913	Saline water microbial communities from Ace Lake, Antarctica - #229	3300022887	100	1	1489	1	1489	2750	0	1489
MAG-AL1 16S rRNA	Ga0222650_100050630	Saline water microbial communities from Ace Lake, Antarctica - #367	3300023237	100	1	1489	1	1489	2750	0	1489
MAG-AL1 16S rRNA	Ga0222651_10115272	Saline water microbial communities from Ace Lake, Antarctica - #369	3300022866	100	1	1489	1	1489	2750	0	1489
MAG-AL1 16S rRNA	Ga0222653_10001424	Saline water microbial communities from Ace Lake, Antarctica - #419	3300022857	100	1	1489	1	1489	2750	0	1489
MAG-AL1 16S rRNA	Ga0222654_10088232	Saline water microbial communities from Ace Lake, Antarctica - #421	3300022836	100	1	1489	1	1489	2750	0	1489
MAG-AL1 16S rRNA	Ga0222632_10022837	Saline water microbial communities from Ace Lake, Antarctica - #46	3300022842	100	1	1489	1	1489	2750	0	1489
MAG-AL1 16S rRNA	Ga0222656_100003029	Saline water microbial communities from Ace Lake, Antarctica - #472	3300022834	100	1	1489	1	1489	2750	0	1489
MAG-AL1 16S rRNA	Ga0222657_10023733	Saline water microbial communities from Ace Lake, Antarctica - #474	3300023241	100	1	1489	1	1489	2750	0	1489
MAG-AL1 16S rRNA	Ga0222633_10031263	Saline water microbial communities from Ace Lake, Antarctica - #48	3300022847	100	1	1489	1	1489	2750	0	1489
MAG-AL1 16S rRNA	Ga0222659_100036129	Saline water microbial communities from Ace Lake, Antarctica - #547	3300023236	100	1	1489	1	1489	2750	0	1489
MAG-AL1 16S rRNA	Ga0222660_10082481	Saline water microbial communities from Ace Lake, Antarctica - #549	3300023239	100	1	1489	1	1489	2750	0	1489
MAG-AL1 16S rRNA	Ga0222662_10103822	Saline water microbial communities from Ace Lake, Antarctica - #600	3300022885	100	1	1489	1	1489	2750	0	1489
MAG-AL1 16S rRNA	Ga0222663_10012047	Saline water microbial communities from Ace Lake, Antarctica - #602	3300022845	100	1	1489	1	1489	2750	0	1489
MAG-AL1 16S rRNA	Ga0222665_1000019110	Saline water microbial communities from Ace Lake, Antarctica - #653	3300022864	100	1	1489	1	1489	2750	0	1489
MAG-AL1 16S rRNA	Ga0222666_10022513	Saline water microbial communities from Ace Lake, Antarctica - #655	3300024048	100	1	1489	1	1489	2750	0	1489
MAG-AL1 16S rRNA	Ga0222668_10079802	Saline water microbial communities from Ace Lake, Antarctica - #728	3300022865	100	1	1489	1	1489	2750	0	1489
MAG-AL1 16S rRNA	Ga0222669_10073403	Saline water microbial communities from Ace Lake, Antarctica - #730	3300022825	100	1	1489	1	1489	2750	0	1489
MAG-AL1 16S rRNA	Ga0222671_10075432	Saline water microbial communities from Ace Lake, Antarctica - #797	3300022856	100	1	1489	1	1489	2750	0	1489
MAG-AL1 16S rRNA	Ga0222672_10015103	Saline water microbial communities from Ace Lake, Antarctica - #799	3300022859	100	1	1489	1	1489	2750	0	1489
MAG-AL1 16S rRNA	Ga0222674_10057871	Saline water microbial communities from Ace Lake, Antarctica - #866	3300022848	100	1	1489	1	1489	2750	0	1489
MAG-AL1 16S rRNA	Ga0222675_10065093	Saline water microbial communities from Ace Lake, Antarctica - #868	3300023238	100	1	1489	1	1489	2750	0	1489
MAG-AL1 16S rRNA	Ga0222626_10026571	Saline water microbial communities from Ace Lake, Antarctica - #91	3300022882	100	1	1489	1	1489	2750	0	1489
MAG-AL1 16S rRNA	Ga0222627_10001422	Saline water microbial communities from Ace Lake, Antarctica - #93	3300023244	100	1	1489	1	1489	2750	0	1489
MAG-AL1 16S rRNA	Ga0222677_10003847	Saline water microbial communities from Ace Lake, Antarctica - #935	3300022855	100	1	1489	1	1489	2750	0	1489
MAG-AL1 16S rRNA	Ga0222678_10001473	Saline water microbial communities from Ace Lake, Antarctica - #937	3300023249	100	1	1489	1	1489	2750	0	1489
MAG-AL1 16S rRNA	Ga0228864_1322	Sorted cell/s from Ace Lake upper layer water, Antarctica - Uncultured microbe JGI AceLkO2.SYBR.01.K11	3300023604	100	1	1489	1	1489	2750	0	1489
MAG-AL1 16S rRNA	Ga0228863_1127	Sorted cell/s from Ace Lake upper layer water, Antarctica - Uncultured microbe JGI AceLkO2.SYBR.01.L10	3300023608	100	1	1489	1	1489	2750	0	1489
MAG-AL1 16S rRNA	Ga0228861_10149	Sorted cell/s from Ace Lake upper layer water, Antarctica - Uncultured microbe JGI AceLkO2.SYBR.01.L16	3300023623	100	1	1489	1	1489	2750	0	1489
MAG-AL1 16S rRNA	Ga0163215_1000592	Saline lake microbial communities from Ace Lake in Antarctica - Synechococcus sp. Ace-P (Hybrid Assembly)	3300026367	99.8657	1	1489	1	1489	2739	0	1489
MAG-AL1 16S rRNA	Ga0163216_1025077	Saline lake microbial communities from Ace Lake in Antarctica - Synechococcus sp. Ace-P (Illumina Assembly)	3300022150	99.8657	1	1489	1	1489	2739	0	1489
MAG-AL1 16S rRNA	Ga0075111_10000423	Saline lake microbial communities from Ace Lake, Antarctica - Antarctic Ace Lake Metagenome 02UKK	3300005911	99.8657	1	1489	1	1489	2739	0	1489
MAG-AL1 16S rRNA	Ga0222695_100009760	Saline water microbial communities from Ace Lake, Antarctica - #1398	3300023253	99.8657	1	1489	1	1489	2739	0	1489
MAG-AL1 16S rRNA	Ga0228853_101522	Sorted cell/s from Ace Lake upper layer water, Antarctica - Uncultured microbe JGI AceLkO2.SYBR.01.K12	3300023622	99.8657	1	1489	1	1489	2739	0	1489
MAG-AL1 16S rRNA	Ga0164290_10048434	Contaminated culture microbial community from soil near Moab, Utah, USA - Microcoleus steenstrupii SON62 (Illumina Assembly)	3300012921	97.7823	2	1489	2	1489	2566	0	1489
MAG-AL1 16S rRNA	Ga0194062_10008315	Anoxic zone freshwater microbial communities from boreal shield lake in IISD Experimental Lakes Area, Ontario, Canada - Sep2016-L224-25m	3300021069	97.5168	1	1489	1	1489	2545	0	1489
MAG-AL1 16S rRNA	Ga0189288_107224	Marine microbial communities from the Costa Rica Dome - UW105 mini metaG	3300017795	97.118	1	1489	1	1488	2510	0	1488
MAG-AL1 16S rRNA	Ga0188838_1001471	Metatranscriptome of marine microbial communities from Baltic Sea - GS676_3p0_dT	3300019081	97.047	1	1489	1	1489	2507	0	1489
MAG-AL1 16S rRNA	Ga0180430_100139403	Hypersaline lake sediment archaeal communities from the Salton Sea, California, USA - SS_1_S_2 metaG	3300018065	96.9148	1	1489	1	1488	2494	0	1488
MAG-AL1 16S rRNA	Ga0211550_100635681	Marine microbial communities from Tara Oceans - TARA_B100001758 (ERX556003-ERR598963)	3300020453	96.9128	1	1489	1	1489	2495	0	1489
MAG-AL1 16S rRNA	Ga0180431_100147993	Hypersaline lake sediment archaeal communities from the Salton Sea, California, USA - SS_1_MS_1 metaG	3300017987	96.8478	1	1489	1	1488	2488	0	1488
MAG-AL1 16S rRNA	Ga0180432_101133103	Hypersaline lake sediment archaeal communities from the Salton Sea, California, USA - SS_1_MS_2 metaG	3300017989	96.8478	1	1489	1	1488	2488	0	1488
MAG-AL1 16S rRNA	Ga0180435_100157803	Hypersaline lake sediment archaeal communities from the Salton Sea, California, USA - SS_3_S_1 metaG	3300017992	96.8478	1	1489	1	1488	2488	0	1488
MAG-AL1 16S rRNA	Ga0180436_101046932	Hypersaline lake sediment archaeal communities from the Salton Sea, California, USA - SS_3_S_2 metaG	3300017990	96.8478	1	1489	1	1488	2488	0	1488
MAG-AL1 16S rRNA	Ga0180429_100673273	Hypersaline lake sediment archaeal communities from the Salton Sea, California, USA - SS_1_S_1 metaG	3300017960	96.7807	1	1489	1	1488	2483	0	1488
MAG-AL1 16S rRNA	Ga0180437_100328484	Hypersaline lake sediment archaeal communities from the Salton Sea, California, USA - SS_3_D_1 metaG	3300017963	96.7807	1	1489	1	1488	2483	0	1488
MAG-AL1 16S rRNA	Ga0180438_100187873	Hypersaline lake sediment archaeal communities from the Salton Sea, California, USA - SS_3_D_2 metaG	3300017971	96.7807	1	1489	1	1488	2483	0	1488
MAG-AL1 16S rRNA	Ga0127402_10046914	Aquatic microbial communities from different depth of meromictic Siders Pond, Falmouth, Massachusetts; Cast 1, 8m depth; DNA IDBA-UD	3300009451	96.7785	1	1489	1	1489	2484	0	1489
MAG-AL1 16S rRNA	Ga0168647_1022212	Deep subsurface microbial communities from shale gas basins in Pennsylvania, USA - 1_Day0	3300029199	96.7785	1	1489	1	1489	2484	0	1489
MAG-AL1 16S rRNA	Ga0100228_10222763	Marine microbial communities from North Pacific Subtropical Gyre, Station ALOHA - HOT231_2_0125m	3300006565	96.7742	3	1489	3	1488	2479	0	1488
MAG-AL1 16S rRNA	Ga0212119_10075531	Indian_combined assembly	3300022543	96.7136	1	1489	1	1488	2477	0	1488
MAG-AL1 16S rRNA	Ga0315905_1000428617	Freshwater fungal communities from buoy surface, Lake Erie, Ohio, United States - Buoy 4 MA121	3300032092	96.7092	1	1489	1	1488	2477	0	1488
MAG-AL1 16S rRNA	Ga0068475_10418524	Marine microbial communities from North Pacific Subtropical Gyre, Station ALOHA - HOT231_1_0200m	3300006318	96.6443	1	1489	1	1488	2471	0	1488
MAG-AL1 16S rRNA	Ga0209085_10070091	Freshwater microbial communities from Lake Croche, Canada to study carbon cycling - C_131016_EF_MetaG (SPAdes)	3300027741	96.642	2	1489	2	1489	2471	0	1489
MAG-AL1 16S rRNA	Ga0209498_10369561	Lake sediment microbial communities from Walker lake, Nevada to study Microbial Dark Matter (Phase II) - Walker Lake 11/02/13 Deep Sediment (SPAdes)	3300025135	96.642	1	1489	1	1488	2471	0	1488
MAG-AL1 16S rRNA	Ga0214919_1001669010	Freshwater microbial communities from Lake Lanier, Atlanta, Georgia, United States - LL-1503	3300023184	96.6398	2	1489	2	1489	2471	0	1489
MAG-AL1 16S rRNA	Ga0211503_100610821	Marine microbial communities from Tara Oceans - TARA_B100000029 (ERX556025-ERR599111)	3300020478	96.6375	3	1489	3	1488	2468	0	1488
MAG-AL1 16S rRNA	Ga0194037_10082864	Anoxic zone freshwater microbial communities from boreal shield lake in IISD Experimental Lakes Area, Ontario, Canada - Jun2016-L304-6m	3300020164	96.5772	1	1489	1	1488	2466	0	1488
MAG-AL1 16S rRNA	Ga0209829_100409151	Freshwater microbial communities from Lake Croche, Canada to study carbon cycling - C_140205_EF_MetaG (SPAdes)	3300027777	96.5772	1	1489	1	1488	2466	0	1488
MAG-AL1 16S rRNA	Ga0208408_10418481	Marine microbial and viral communities from oxygen minimum zone, Eastern Pacific Ocean - ETNP201406SV67 (SPAdes)	3300026260	96.5772	1	1489	1	1488	2466	0	1488
MAG-AL1 16S rRNA	Ga0208764_100086281	Marine microbial and viral communities from oxygen minimum zone, Eastern Pacific Ocean - ETNP201302SV91 (SPAdes)	3300026321	96.5749	1	1489	1	1488	2466	0	1488
MAG-AL1 16S rRNA	Ga0102823_10164761	Estuarine microbial communities from the Columbia River estuary - Ebb tide non-ETM metaG S.743	3300007692	96.5124	1	1489	1	1489	2462	0	1489
MAG-AL1 16S rRNA	Ga0114969_101422871	Freshwater microbial communities from Lake Montjoie, Canada to study carbon cycling - M_130807_MF_MetaG	3300009181	96.5124	1	1489	1	1488	2460	0	1488
MAG-AL1 16S rRNA	Ga0194059_10009617	Anoxic zone freshwater microbial communities from boreal shield lake in IISD Experimental Lakes Area, Ontario, Canada - Sep2016-L626-11m	3300021600	96.5101	1	1489	1	1488	2460	0	1488
MAG-AL1 16S rRNA	Ga0315900_100681705	Freshwater fungal communities from buoy surface, Lake Erie, Ohio, United States - Buoy 12 MA114	3300031787	96.5101	1	1489	1	1488	2460	0	1488
MAG-AL1 16S rRNA	Ga0208360_10013454	Freshwater microbial communities from Lake Mendota, WI - 27JUL2010 deep hole epilimnion ns (SPAdes)	3300020551	96.5101	1	1489	1	1488	2460	0	1488
MAG-AL1 16S rRNA	Ga0207990_10278811	Marine microbial and viral communities from oxygen minimum zone, Eastern Pacific Ocean - ETNP201406SV75 (SPAdes)	3300026262	96.5101	1	1489	1	1488	2460	0	1488
MAG-AL1 16S rRNA	Ga0074648_10076517	Saline surface water microbial communities from Etoliko Lagoon, Greece - halocline_water	3300005512	96.5101	1	1489	1	1488	2460	0	1488
MAG-AL1 16S rRNA	Ga0194016_10007544	Sediment microbial communities from the Broadkill River, Lewes, Delaware, United States - BRC_2-3_MG	3300019708	96.5101	1	1489	1	1488	2460	0	1488
MAG-AL1 16S rRNA	Ga0394872_0230094_279_1766	Desert spring benthic microbial communities from Nevada, United States - Crystal Pool (CP_S2)	3300037308	96.5054	3	1488	1	1488	2459	0	1488
MAG-AL1 16S rRNA	Ga0120401_11355112	Combined Assembly of Gp0137033, Gp0137034	3300009431	96.503	6	1489	6	1489	2453	0	1489
MAG-AL1 16S rRNA	Ga0335039_0015894_2151_3636	Freshwater microbial communities from Lake Mendota, Madison, Wisconsin, United States - TYMEFLIES-ME18Oct2015-rr0135	3300034355	96.503	3	1488	1	1486	2457	0	1486
MAG-AL1 16S rRNA	Ga0255743_100152934	Coastal salt marsh microbial communities from the Groves Creek Marsh, Skidaway Island, Georgia - 101405AT metaG	3300023110	96.4453	1	1489	1	1489	2457	0	1489
MAG-AL1 16S rRNA	Ga0209400_10183701	Freshwater microbial communities from Lake Montjoie, Canada to study carbon cycling - M_130807_EF_MetaG (SPAdes)	3300027963	96.4453	1	1489	1	1488	2455	0	1488
MAG-AL1 16S rRNA	Ga0194063_100210943	Anoxic zone freshwater microbial communities from boreal shield lake in IISD Experimental Lakes Area, Ontario, Canada - Sep2016-L373-20m	3300021075	96.443	1	1489	1	1488	2455	0	1488
MAG-AL1 16S rRNA	Ga0209553_100248011	Freshwater lake microbial communities from Lake Michigan, USA - Fa13.BD.MM110.DN (SPAdes)	3300027688	96.443	1	1489	1	1488	2455	0	1488
MAG-AL1 16S rRNA	Ga0304730_10104555	Freshwater microbial communities from Lake Montjoie, Canada to study carbon cycling - M_130628_MF_MetaG (v2)	3300028394	96.443	1	1489	1	1488	2455	0	1488
MAG-AL1 16S rRNA	Ga0208276_10003894	Marine microbial and viral communities from oxygen minimum zone, Eastern Pacific Ocean - ETNP201302PF91A (SPAdes)	3300026166	96.443	1	1489	1	1488	2455	0	1488
MAG-AL1 16S rRNA	Ga0192374_122922	Marine microbial communities from Caribbean coral reef seawater, Cuba - O. faveolata	3300017905	96.443	1	1489	1	1489	2457	0	1489
MAG-AL1 16S rRNA	Ga0209228_10337491	Marine microbial communities from oxygen minimum zone in mesopelagic equatorial Pacific - METZYME_3_150m (SPAdes)	3300027709	96.443	1	1489	1	1488	2455	0	1488
MAG-AL1 16S rRNA	Ga0194014_10005874	Sediment microbial communities from the Broadkill River, Lewes, Delaware, United States - BRC_0-1_MG	3300019732	96.443	1	1489	1	1488	2455	0	1488
MAG-AL1 16S rRNA	Ga0307378_101761601	Soil microbial communities from Risofladan, Vaasa, Finland - UN-1	3300031566	96.443	1	1489	1	1489	2457	0	1489
MAG-AL1 16S rRNA	Ga0209503_100041593	Marine eukaryotic phytoplankton communities from Atlantic Ocean - South Atlantic ANT15 Metagenome (SPAdes)	3300027859	96.4406	3	1489	3	1489	2453	0	1489
MAG-AL1 16S rRNA	Ga0068489_1453271	Marine microbial communities from North Pacific Subtropical Gyre, Station ALOHA - HOT234_2_0200m	3300006841	96.4406	1	1489	1	1488	2455	0	1488
MAG-AL1 16S rRNA	Ga0068500_11022581	Marine microbial communities from North Pacific Subtropical Gyre, Station ALOHA - HOT238_1_0200m	3300006332	96.4406	1	1489	1	1488	2455	0	1488
MAG-AL1 16S rRNA	Ga0208864_10016424	Freshwater microbial communities from Crystal Bog, Wisconsin, USA - MA0.5M (SPAdes)	3300025578	96.4382	2	1489	2	1488	2453	0	1488
MAG-AL1 16S rRNA	Ga0208249_10064375	Freshwater microbial communities from Crystal Bog, Wisconsin, USA - MA1M (SPAdes)	3300025532	96.4382	2	1489	2	1488	2453	0	1488
MAG-AL1 16S rRNA	Ga0208376_10082932	Freshwater microbial communities from Crystal Bog, Wisconsin, USA - MA2.5M (SPAdes)	3300025455	96.4382	2	1489	2	1488	2453	0	1488
MAG-AL1 16S rRNA	Ga0007801_100061931	Freshwater microbial communities from Crystal Bog, Wisconsin, USA - MA2M	3300004802	96.4382	2	1489	2	1488	2453	0	1488
MAG-AL1 16S rRNA	Ga0208496_10036485	Freshwater microbial communities from Crystal Bog, Wisconsin, USA - MA2M (SPAdes)	3300025591	96.4382	2	1489	2	1488	2453	0	1488
MAG-AL1 16S rRNA	Ga0208377_10037361	Freshwater microbial communities from Crystal Bog, Wisconsin, USA - MA4M (SPAdes)	3300025370	96.4382	2	1489	2	1488	2453	0	1488
MAG-AL1 16S rRNA	Ga0335012_0012430_2820_4304	Freshwater microbial communities from Lake Mendota, Madison, Wisconsin, United States - TYMEFLIES-ME08Jun2014-rr0072	3300034093	96.4358	3	1488	1	1485	2449	0	1485
MAG-AL1 16S rRNA	Ga0335050_0014493_195_1679	Freshwater microbial communities from Lake Mendota, Madison, Wisconsin, United States - TYMEFLIES-ME24Jun2014-rr0157	3300034108	96.4358	3	1488	1	1485	2449	0	1485
MAG-AL1 16S rRNA	Ga0394152_0009896_1158_2643	Sediment microbial communities from coastal wetland in Texas, United States - D0819S20re	3300036975	96.4358	3	1488	1	1486	2451	0	1486
MAG-AL1 16S rRNA	Ga0335032_0067689_2_1487	Freshwater microbial communities from Lake Mendota, Madison, Wisconsin, United States - TYMEFLIES-ME28Jul2015-rr0122	3300036406	96.4334	3	1488	1	1486	2451	0	1486
MAG-AL1 16S rRNA	Ga0334993_0033042_1125_2609	Freshwater microbial communities from Lake Mendota, Madison, Wisconsin, United States - TYMEFLIES-ME30Jun2016-rr0036	3300036399	96.4334	3	1488	1	1485	2449	0	1485
MAG-AL1 16S rRNA	Ga0208766_10144811	Marine microbial and viral communities from oxygen minimum zone, Eastern Pacific Ocean - ETNP2014F12-01SV263 (SPAdes)	3300026269	96.4334	6	1489	1	1483	2446	0	1483
MAG-AL1 16S rRNA	Ga0068494_1012621	Marine microbial communities from North Pacific Subtropical Gyre, Station ALOHA - HOT237_1_0025m	3300006842	96.4238	8	1489	8	1488	2442	0	1488
MAG-AL1 16S rRNA	Ga0208047_10127514	Freshwater microbial communities from Lake Kivu, Western Province, Rwanda to study Microbial Dark Matter (Phase II) - Kivu_220m (SPAdes)	3300025279	96.3807	1	1489	1	1488	2449	0	1488
MAG-AL1 16S rRNA	Ga0212121_100594034	Kivu_combined assembly	3300022556	96.3807	1	1489	1	1488	2449	0	1488
MAG-AL1 16S rRNA	Ga0255754_100338483	Coastal salt marsh microbial communities from the Groves Creek Marsh, Skidaway Island, Georgia - 101412BT metaG	3300022939	96.3783	1	1489	1	1489	2451	0	1489
MAG-AL1 16S rRNA	Ga0063598_1002341	Enrichment cultures from Harmful Algal Blooms in Lake Erie, HABS-00-39868	3300003963	96.3783	1	1489	1	1490	2451	0	1490
MAG-AL1 16S rRNA	Ga0209188_10282962	Freshwater microbial communities from Lake Croche, Canada to study carbon cycling - C_130625_EF_MetaG (SPAdes)	3300027708	96.3758	1	1489	1	1488	2449	0	1488
MAG-AL1 16S rRNA	Ga0304728_10056151	Freshwater microbial communities from Lake Croche, Canada to study carbon cycling - C_130625_MF_MetaG (v2)	3300028393	96.3758	1	1489	1	1488	2449	0	1488
MAG-AL1 16S rRNA	Ga0209189_100182110	Freshwater microbial communities from Lake Croche, Canada to study carbon cycling - C_130820_EF_MetaG (SPAdes)	3300027747	96.3758	1	1489	1	1488	2449	0	1488
MAG-AL1 16S rRNA	Ga0208641_10112103	Marine microbial and viral communities from oxygen minimum zone, Eastern Pacific Ocean - ETNP2014F10-02SV253 (SPAdes)	3300026268	96.3758	1	1489	1	1488	2449	0	1488
MAG-AL1 16S rRNA	Ga0370462_101882745	Freshwater microbial communities from meromitic lake A, Ellesmere Island, Canada - Sample 6m re-analysis2	3300033411	96.3734	2	1489	2	1489	2449	0	1489
MAG-AL1 16S rRNA	Ga0208407_10070944	Marine microbial and viral communities from oxygen minimum zone, Eastern Pacific Ocean - ETNP201406SV69 (SPAdes)	3300026257	96.3734	1	1489	1	1488	2449	0	1488
MAG-AL1 16S rRNA	Ga0192373_112502	Marine microbial communities from Caribbean coral reef seawater, Cuba - D. strigosa	3300017904	96.3734	1	1489	1	1488	2449	0	1488
MAG-AL1 16S rRNA	Ga0392391_0019357_4381_5865	Sediment microbial communities from wetlands near Prado wetlands, California, USA - CSM_Prado_Oct18_PM_0.5z2	3300037458	96.3734	3	1488	1	1485	2444	0	1485
MAG-AL1 16S rRNA	Ga0392392_0004592_638_2122	Sediment microbial communities from wetlands near Prado wetlands, California, USA - CSM_Prado_Oct18_PM_1.5z2	3300037524	96.3734	3	1488	1	1485	2444	0	1485
MAG-AL1 16S rRNA	Ga0392393_0016475_3238_4722	Sediment microbial communities from wetlands near Prado wetlands, California, USA - CSM_Prado_Oct18_PM_2.5z2	3300037408	96.3734	3	1488	1	1485	2444	0	1485
MAG-AL1 16S rRNA	Ga0392394_0002389_4791_6275	Sediment microbial communities from wetlands near Prado wetlands, California, USA - CSM_Prado_Oct18_PM_Bottom	3300037461	96.3734	3	1488	1	1485	2444	0	1485
MAG-AL1 16S rRNA	Ga0315290_100857601	Sediment microbial communities from Yellowstone Lake, YNP, Wyoming, USA - YL17G12_0	3300031834	96.3734	2	1489	2	1488	2447	0	1488
MAG-AL1 16S rRNA	Ga0209552_10057263	Freshwater lake microbial communities from Lake Michigan, USA - Fa13.BD.MM15.SD (SPAdes)	3300027563	96.371	2	1489	2	1489	2449	0	1489
MAG-AL1 16S rRNA	Ga0209356_10025507	Freshwater lake microbial communities from Lake Michigan, USA - Fa13.BD.MM15.SN (SPAdes)	3300027644	96.371	2	1489	2	1489	2449	0	1489
MAG-AL1 16S rRNA	Ga0335046_0065673_3_1487	Freshwater microbial communities from Lake Mendota, Madison, Wisconsin, United States - TYMEFLIES-ME02May2015-rr0144	3300035682	96.3661	3	1488	1	1485	2444	0	1485
MAG-AL1 16S rRNA	Ga0335058_0006804_792_2276	Freshwater microbial communities from Lake Mendota, Madison, Wisconsin, United States - TYMEFLIES-ME19May2015-rr0174	3300034121	96.3661	3	1488	1	1485	2444	0	1485
MAG-AL1 16S rRNA	Ga0102884_10246461	Estuarine microbial communities from the Columbia River estuary - metaG 1550A-3	3300009141	96.3587	1	1483	1	1482	2438	0	1482
MAG-AL1 16S rRNA	Ga0255782_100762522	Coastal salt marsh microbial communities from the Groves Creek Marsh, Skidaway Island, Georgia - 101408AT metaG	3300023105	96.3112	1	1489	1	1489	2446	0	1489
MAG-AL1 16S rRNA	Ga0102888_10042824	Estuarine microbial communities from the Columbia River estuary - metaG 1551A-3	3300008995	96.3112	1	1489	1	1488	2444	0	1488
MAG-AL1 16S rRNA	Ga0315901_100412461	Freshwater fungal communities from buoy surface, Lake Erie, Ohio, United States - Buoy 2 MA116	3300031963	96.3112	1	1489	1	1489	2446	0	1489
MAG-AL1 16S rRNA	Ga0247835_10095253	Freshwater microbial communities from meromictic Lake La Cruz, Castile-La Mancha, Spain - LaCruzMarch2015_13.5m	3300028114	96.3112	1	1489	1	1488	2444	0	1488
MAG-AL1 16S rRNA	Ga0247837_10235125	Freshwater microbial communities from meromictic Lake La Cruz, Castile-La Mancha, Spain - LaCruzMarch2015_14.5m	3300027970	96.3112	1	1489	1	1488	2444	0	1488
MAG-AL1 16S rRNA	Ga0224420_132036712	Riverine microbial communities from Altamaha River at Everett City, GA, USA. Combined Assembly of 12 SPs	3300021430	96.3112	1	1489	1	1488	2444	0	1488
MAG-AL1 16S rRNA	Ga0194038_10127362	Anoxic zone freshwater microbial communities from boreal shield lake in IISD Experimental Lakes Area, Ontario, Canada - Jun2016-L227-6m	3300020158	96.3087	1	1489	1	1489	2446	0	1489
MAG-AL1 16S rRNA	Ga0255758_100679072	Coastal salt marsh microbial communities from the Groves Creek Marsh, Skidaway Island, Georgia - 011513CT metaG	3300022928	96.3087	1	1489	1	1488	2444	0	1488
MAG-AL1 16S rRNA	Ga0181564_100691612	Coastal salt marsh microbial communities from the Groves Creek Marsh, Skidaway Island, Georgia - 011513CT metaG (megahit assembly)	3300018876	96.3087	1	1489	1	1488	2444	0	1488
MAG-AL1 16S rRNA	Ga0102862_10076973	Estuarine microbial communities from the Columbia River estuary - metaG 1449C-3	3300007670	96.3087	1	1489	1	1488	2444	0	1488
MAG-AL1 16S rRNA	Ga0209085_10245961	Freshwater microbial communities from Lake Croche, Canada to study carbon cycling - C_131016_EF_MetaG (SPAdes)	3300027741	96.3087	1	1489	1	1488	2444	0	1488
MAG-AL1 16S rRNA	Ga0068485_100054	Marine microbial communities from North Pacific Subtropical Gyre, Station ALOHA - HOT233_1_0125m	3300005463	96.3087	1	1489	1	1488	2444	0	1488
MAG-AL1 16S rRNA	Ga0211613_10169651	Marine microbial communities from Tara Oceans - TARA_B100000686 (ERX556093-ERR598998)	3300020353	96.3087	1	1489	1	1488	2444	0	1488
MAG-AL1 16S rRNA	Ga0208261_10182381	Seawater microbial communities from Saanich Inlet, British Columbia, Canada - Knorr_S7_td_DCM_ad_131m_LV_B (SPAdes)	3300026076	96.3087	1	1489	1	1488	2444	0	1488
MAG-AL1 16S rRNA	Ga0118730_11147391	Combined Assembly of Gp0139359, Gp0139510	3300009132	96.3062	1	1489	1	1488	2444	0	1488
MAG-AL1 16S rRNA	Ga0214923_1000030333	Freshwater microbial communities from Lake Lanier, Atlanta, Georgia, United States - LL-1510	3300023179	96.3062	2	1489	2	1489	2444	0	1489
MAG-AL1 16S rRNA	Ga0310083_1001373	Enriched freshwater cyanobacterial communities from Lake Erie, Ohio, United States - ER36.Total.D7	3300028693	96.3038	2	1489	2	1489	2444	0	1489
MAG-AL1 16S rRNA	Ga0310322_103082	Enriched freshwater cyanobacterial communities from Lake Erie, Ontario, Canada - ER10.Large.C7 (v2)	3300028934	96.3038	2	1489	2	1489	2444	0	1489
MAG-AL1 16S rRNA	Ga0310318_101695	Enriched freshwater cyanobacterial communities from Lake Erie, Ontario, Canada - ER10.Total.B5 (v2)	3300028904	96.3038	2	1489	2	1489	2444	0	1489
MAG-AL1 16S rRNA	Ga0209651_10064552	Freshwater lake microbial communities from Lake Michigan, USA - Fa13.BD.MM110.SN (SPAdes)	3300027581	96.3038	2	1489	2	1489	2444	0	1489
MAG-AL1 16S rRNA	Ga0209552_10128043	Freshwater lake microbial communities from Lake Michigan, USA - Fa13.BD.MM15.SD (SPAdes)	3300027563	96.3038	2	1489	2	1489	2444	0	1489
MAG-AL1 16S rRNA	Ga0209356_10030042	Freshwater lake microbial communities from Lake Michigan, USA - Fa13.BD.MM15.SN (SPAdes)	3300027644	96.3038	2	1489	2	1489	2444	0	1489
MAG-AL1 16S rRNA	Ga0209443_10060811	Freshwater lake microbial communities from Lake Michigan, USA - Su13.BD.MM110.DCMD (SPAdes)	3300027707	96.3038	2	1489	2	1489	2444	0	1489
MAG-AL1 16S rRNA	Ga0209135_10080464	Freshwater lake microbial communities from Lake Michigan, USA - Su13.BD.MM110.SD (SPAdes)	3300027642	96.3038	2	1489	2	1489	2444	0	1489
MAG-AL1 16S rRNA	Ga0209769_10089114	Freshwater lake microbial communities from Lake Michigan, USA - Su13.BD.MM15.DN (SPAdes)	3300027679	96.3038	2	1489	2	1489	2444	0	1489
MAG-AL1 16S rRNA	Ga0209550_101755821	Freshwater lake microbial communities from Lake Michigan, USA - Su13.BD.MM15.SN (SPAdes)	3300027892	96.3038	2	1489	1	1488	2444	0	1488
MAG-AL1 16S rRNA	Ga0049083_100134601	Freshwater lentic microbial communities from great Laurentian Lakes, MI, USA - Great Lakes metaG MI27MSRF	3300005580	96.3038	2	1489	2	1489	2444	0	1489
MAG-AL1 16S rRNA	Ga0208951_10145851	Freshwater lentic microbial communities from great Laurentian Lakes, MI, USA - Great Lakes metaG MI27MSRF (SPAdes)	3300027621	96.3038	2	1489	2	1489	2444	0	1489
MAG-AL1 16S rRNA	Ga0068473_11623287	Marine microbial communities from North Pacific Subtropical Gyre, Station ALOHA - HOT229_1_1000m	3300006316	96.3038	3	1489	3	1488	2440	0	1488
MAG-AL1 16S rRNA	Ga0197100_10804	Sorted cell/s from freshwater from Lake Michigan, Michigan, United States - Synechococcus bacterium JGI_UCMI16007	3300019421	96.3038	2	1489	2	1489	2444	0	1489
MAG-AL1 16S rRNA	Ga0197101_10825	Sorted cell/s from freshwater from Lake Michigan, Michigan, United States - Synechococcus bacterium JGI_UCMI16008	3300019408	96.3038	2	1489	2	1489	2444	0	1489
MAG-AL1 16S rRNA	Ga0197103_1591	Sorted cell/s from freshwater from Lake Michigan, Michigan, United States - Synechococcus bacterium JGI_UCMI16010	3300019404	96.3038	2	1489	2	1489	2444	0	1489
MAG-AL1 16S rRNA	Ga0197104_1571	Sorted cell/s from freshwater from Lake Michigan, Michigan, United States - Synechococcus bacterium JGI_UCMI16011	3300019393	96.3038	2	1489	2	1489	2444	0	1489
MAG-AL1 16S rRNA	Ga0197105_10774	Sorted cell/s from freshwater from Lake Michigan, Michigan, United States - Synechococcus bacterium JGI_UCMI16012	3300019410	96.3038	2	1489	2	1489	2444	0	1489
MAG-AL1 16S rRNA	Ga0197106_10684	Sorted cell/s from freshwater from Lake Michigan, Michigan, United States - Synechococcus bacterium JGI_UCMI16013	3300019392	96.3038	2	1489	2	1489	2444	0	1489
MAG-AL1 16S rRNA	Ga0197107_10308	Sorted cell/s from freshwater from Lake Michigan, Michigan, United States - Synechococcus bacterium JGI_UCMI16014	3300019396	96.3038	2	1489	2	1489	2444	0	1489
MAG-AL1 16S rRNA	Ga0197108_102213	Sorted cell/s from freshwater from Lake Michigan, Michigan, United States - Synechococcus bacterium JGI_UCMI16015	3300019389	96.3038	2	1489	2	1489	2444	0	1489
MAG-AL1 16S rRNA	Ga0197109_10610	Sorted cell/s from freshwater from Lake Michigan, Michigan, United States - Synechococcus bacterium JGI_UCMI16016	3300019670	96.3038	2	1489	2	1489	2444	0	1489
MAG-AL1 16S rRNA	Ga0197126_10406	Sorted cell/s from freshwater from Lake Michigan, Michigan, United States - Synechococcus bacterium JGI_UCMI16033	3300019414	96.3038	2	1489	2	1489	2444	0	1489
MAG-AL1 16S rRNA	Ga0197127_1604	Sorted cell/s from freshwater from Lake Michigan, Michigan, United States - Synechococcus bacterium JGI_UCMI16034	3300019413	96.3038	2	1489	2	1489	2444	0	1489
MAG-AL1 16S rRNA	Ga0197130_10724	Sorted cell/s from freshwater from Lake Michigan, Michigan, United States - Synechococcus bacterium JGI_UCMI16037	3300019420	96.3038	2	1489	2	1489	2444	0	1489
MAG-AL1 16S rRNA	Ga0197131_1654	Sorted cell/s from freshwater from Lake Michigan, Michigan, United States - Synechococcus bacterium JGI_UCMI16038	3300019412	96.3038	2	1489	2	1489	2444	0	1489
MAG-AL1 16S rRNA	Ga0197132_11051	Sorted cell/s from freshwater from Lake Michigan, Michigan, United States - Synechococcus bacterium JGI_UCMI16039	3300019423	96.3038	2	1489	2	1489	2444	0	1489
MAG-AL1 16S rRNA	Ga0197133_104322	Sorted cell/s from freshwater from Lake Michigan, Michigan, United States - Synechococcus bacterium JGI_UCMI16040	3300019427	96.3038	2	1489	2	1489	2444	0	1489
MAG-AL1 16S rRNA	Ga0211714_100607521	Marine microbial communities from Tara Oceans - TARA_B100001540 (ERX556059-ERR598968)	3300020466	96.3013	3	1489	3	1488	2440	0	1488
MAG-AL1 16S rRNA	Ga0316576_101513301	Rhizosphere microbial communities from salt marsh grasses in Alabama, United States - S0-2_050615r3r5	3300031727	96.2813	12	1489	1	1478	2425	0	1478
MAG-AL1 16S rRNA	Ga0181570_100909341	Coastal salt marsh microbial communities from the Groves Creek Marsh, Skidaway Island, Georgia - 101406AT metaG (spades assembly)	3300020207	96.2466	1	1489	1	1489	2440	0	1489
MAG-AL1 16S rRNA	Ga0105739_10051731	Coastal water column microbial communities from Columbia River Estuary, Oregon, USA - CMOP_DNA_1373B_0.2um	3300007954	96.2466	1	1489	1	1489	2440	0	1489
MAG-AL1 16S rRNA	Ga0117909_11283581	Marine water column microbial communities of the permanently stratified Cariaco Basin, Venezuela, November cruise - 900m, 250-2.7um, replicate b	3300009320	96.2466	1	1489	1	1488	2438	0	1488
MAG-AL1 16S rRNA	Ga0228661_10062992	Seawater microbial communities from Monterey Bay, California, United States - 75D	3300024266	96.2466	1	1489	1	1489	2440	0	1489
MAG-AL1 16S rRNA	Ga0102869_10118023	Estuarine microbial communities from the Columbia River estuary - metaG 1546A-02	3300007627	96.2441	1	1489	1	1488	2438	0	1488
MAG-AL1 16S rRNA	Ga0102883_10294121	Estuarine microbial communities from the Columbia River estuary - metaG 1549B-02	3300010312	96.2441	1	1489	1	1488	2438	0	1488
MAG-AL1 16S rRNA	Ga0208932_10024834	Estuarine microbial communities from the Columbia River estuary - metaG 1560A-3 (SPAdes)	3300027256	96.2441	1	1489	1	1488	2438	0	1488
MAG-AL1 16S rRNA	Ga0211677_100543053	Marine microbial communities from Tara Oceans - TARA_B100001059 (ERX556045-ERR598965)	3300020385	96.2441	1	1489	1	1489	2440	0	1489
MAG-AL1 16S rRNA	Ga0194056_100073752	Anoxic zone freshwater microbial communities from boreal shield lake in IISD Experimental Lakes Area, Ontario, Canada - Sep2016-L442-13m	3300021070	96.2416	1	1489	1	1487	2438	0	1487
MAG-AL1 16S rRNA	Ga0255779_10173774	Coastal salt marsh microbial communities from the Groves Creek Marsh, Skidaway Island, Georgia - 011508AT metaG	3300022922	96.2416	1	1489	1	1488	2438	0	1488
MAG-AL1 16S rRNA	Ga0208231_10130321	Freshwater microbial communities from Lake Mendota, WI - 15JUN2012 deep hole epilimnion (SPAdes)	3300020557	96.2416	2	1489	1	1487	2436	0	1487
MAG-AL1 16S rRNA	Ga0115008_100140945	Marine eukaryotic phytoplankton communities from Arctic Ocean - Fram Strait ARC3M Metagenome	3300009436	96.2416	1	1489	1	1488	2438	0	1488
MAG-AL1 16S rRNA	Ga0209137_10440862	Marine microbial communities from expanding oxygen minimum zones in the Saanich Inlet - ESP_105LU_22_DNA (SPAdes)	3300025767	96.2416	1	1489	1	1488	2438	0	1488
MAG-AL1 16S rRNA	Ga0211640_100847261	Marine microbial communities from Tara Oceans - TARA_B100000579 (ERX556060-ERR598961)	3300020465	96.2416	1	1489	1	1488	2438	0	1488
MAG-AL1 16S rRNA	Ga0316580_100324051	Rhizosphere microbial communities from salt marsh grasses in Alabama, United States - S0-2_160517rDrB	3300032139	96.2416	1	1489	1	1489	2440	0	1489
MAG-AL1 16S rRNA	Ga0316577_100590741	Rhizosphere microbial communities from salt marsh grasses in Alabama, United States - S5-7_050615r2r1	3300031733	96.2416	1	1489	1	1489	2440	0	1489
MAG-AL1 16S rRNA	Ga0209444_100716211	Freshwater lake microbial communities from Lake Michigan, USA - Fa13.BD.MM15.DN (SPAdes)	3300027756	96.2391	2	1489	1	1488	2438	0	1488
MAG-AL1 16S rRNA	Ga0370521_0072_696_2180	Aphanothece saxicola GSE-SYN-MK-01-06B and co-occurring heterotrophs from rock surface from Grand Staircase Escalante National Monument, Utah, United States - 20181031_5A	3300035003	96.2366	3	1488	1	1485	2433	0	1485
MAG-AL1 16S rRNA	Ga0310081_1001317	Enriched freshwater cyanobacterial communities from Lake Erie, Ohio, United States - ER36.Total.B7	3300028697	96.2366	2	1489	2	1489	2438	0	1489
MAG-AL1 16S rRNA	Ga0310327_104224	Enriched freshwater cyanobacterial communities from Lake Superior, Ontario, Canada - SU02.DCL.Total.B7 (v2)	3300028938	96.2366	2	1489	2	1489	2438	0	1489
MAG-AL1 16S rRNA	Ga0315903_1000107139	Freshwater fungal communities from buoy surface, Lake Erie, Ohio, United States - Buoy 2 MA119	3300032116	96.2366	2	1489	2	1488	2436	0	1488
MAG-AL1 16S rRNA	Ga0211526_10000894	Marine microbial communities from Tara Oceans - TARA_B100000066 (ERX556116-ERR599158)	3300020264	96.2366	3	1489	3	1489	2436	0	1489
MAG-AL1 16S rRNA	Ga0207942_10034804	Freshwater microbial communities from Lake Mendota, WI - 12OCT2012 deep hole epilimnion (SPAdes)	3300020549	96.1822	1	1489	1	1489	2435	0	1489
MAG-AL1 16S rRNA	Ga0208229_10096611	Freshwater microbial communities from Lake Mendota, WI - 22AUG2011 deep hole epilimnion (SPAdes)	3300020569	96.1822	1	1489	1	1489	2435	0	1489
MAG-AL1 16S rRNA	Ga0207937_10135721	Freshwater microbial communities from Lake Mendota, WI - 04SEP2011 deep hole epilimnion (SPAdes)	3300020544	96.1796	2	1489	1	1488	2433	0	1488
MAG-AL1 16S rRNA	Ga0208235_10011471	Freshwater microbial communities from Lake Mendota, WI - 22OCT2012 deep hole epilimnion (SPAdes)	3300020530	96.1796	1	1489	1	1489	2435	0	1489
MAG-AL1 16S rRNA	Ga0228662_10128291	Seawater microbial communities from Monterey Bay, California, United States - 76D	3300024415	96.1796	1	1489	1	1489	2435	0	1489
MAG-AL1 16S rRNA	Ga0181574_100646023	Coastal salt marsh microbial communities from the Groves Creek Marsh, Skidaway Island, Georgia - 101410AT metaG (spades assembly)	3300020056	96.1771	1	1489	1	1489	2435	0	1489
MAG-AL1 16S rRNA	Ga0073579_10950076	Environmental Genome Shotgun Sequencing: Ocean Microbial Populations from the Gulf of Maine	3300005239	96.1771	1	1489	1	1488	2433	0	1488
MAG-AL1 16S rRNA	Ga0102876_10094793	Estuarine microbial communities from the Columbia River estuary - metaG 1548A-3	3300007642	96.1771	1	1489	1	1488	2433	0	1488
MAG-AL1 16S rRNA	Ga0209306_10238073	Pelagic marine microbial communities from North Sea - COGITO_mtgs_110328 (SPAdes)	3300025680	96.1771	1	1489	1	1488	2433	0	1488
MAG-AL1 16S rRNA	Ga0228653_10020432	Seawater microbial communities from Monterey Bay, California, United States - 65D	3300024237	96.1771	1	1489	1	1489	2435	0	1489
MAG-AL1 16S rRNA	Ga0228607_10086571	Seawater microbial communities from Monterey Bay, California, United States - 8D	3300026517	96.1771	1	1489	1	1489	2435	0	1489
MAG-AL1 16S rRNA	Ga0228608_10026451	Seawater microbial communities from Monterey Bay, California, United States - 9D	3300028136	96.1771	1	1489	1	1489	2435	0	1489
MAG-AL1 16S rRNA	Ga0194043_10163184	Anoxic zone freshwater microbial communities from boreal shield lake in IISD Experimental Lakes Area, Ontario, Canada - Jun2016-L442-15m	3300021473	96.1745	1	1489	1	1488	2433	0	1488
MAG-AL1 16S rRNA	Ga0194055_100171933	Anoxic zone freshwater microbial communities from boreal shield lake in IISD Experimental Lakes Area, Ontario, Canada - Sep2016-L442-9m	3300021079	96.1745	1	1489	1	1488	2433	0	1488
MAG-AL1 16S rRNA	Ga0213869_100640461	Coastal seawater microbial communities near Pivers Island, North Carolina, United States - PICO132	3300021375	96.1745	1	1489	1	1488	2433	0	1488
MAG-AL1 16S rRNA	Ga0209992_100380461	Deep subsurface microbial communities from Kolumbo volcano to uncover new lineages of life (NeLLi) - 2SBTROV12_ACTIVE470 metaG (SPAdes)	3300024344	96.1745	1	1489	1	1488	2433	0	1488
MAG-AL1 16S rRNA	Ga0335031_0024407_2934_4419	Freshwater microbial communities from Lake Mendota, Madison, Wisconsin, United States - TYMEFLIES-ME02Aug2005-rr0120	3300034104	96.1745	3	1488	1	1486	2429	0	1486
MAG-AL1 16S rRNA	Ga0208598_10050752	Freshwater microbial communities from Lake Mendota, WI - 22JUN2012 deep hole epilimnion (SPAdes)	3300020568	96.1745	2	1489	2	1488	2431	0	1488
MAG-AL1 16S rRNA	Ga0068485_100064	Marine microbial communities from North Pacific Subtropical Gyre, Station ALOHA - HOT233_1_0125m	3300005463	96.1745	1	1489	1	1488	2433	0	1488
MAG-AL1 16S rRNA	Ga0068500_11285921	Marine microbial communities from North Pacific Subtropical Gyre, Station ALOHA - HOT238_1_0200m	3300006332	96.1745	1	1489	1	1488	2433	0	1488
MAG-AL1 16S rRNA	Ga0082019_10075011	Marine microbial communities from the Eastern Tropical South Pacific Oxygen Minumum Zone, cruise NBP1315, 2013 - sample NBP189	3300006093	96.1745	1	1489	1	1488	2433	0	1488
MAG-AL1 16S rRNA	Ga0209308_100113355	Pelagic marine microbial communities from North Sea - COGITO_mtgs_120405 (SPAdes)	3300025869	96.1745	1	1489	1	1488	2433	0	1488
MAG-AL1 16S rRNA	Ga0228656_10057944	Seawater microbial communities from Monterey Bay, California, United States - 68D	3300024322	96.1745	1	1489	1	1489	2435	0	1489
MAG-AL1 16S rRNA	Ga0102861_10107841	Estuarine microbial communities from the Columbia River estuary - metaG 1449B-3	3300007544	96.1719	1	1489	1	1488	2433	0	1488
MAG-AL1 16S rRNA	Ga0068485_121772	Marine microbial communities from North Pacific Subtropical Gyre, Station ALOHA - HOT233_1_0125m	3300005463	96.1719	1	1489	1	1487	2433	0	1487
MAG-AL1 16S rRNA	Ga0310098_10011884	Enriched freshwater cyanobacterial communities from Lake Michigan, Michigan, United States - MI23.DCL.RED.C7	3300028703	96.1694	2	1489	2	1489	2433	0	1489
MAG-AL1 16S rRNA	Ga0373591_022214_71_1556	Sediment microbial communities from coastal wetland in Texas, United States - D0608U02	3300035141	96.1668	3	1488	1	1486	2429	0	1486
MAG-AL1 16S rRNA	Ga0181596_100214945	Coastal salt marsh microbial communities from the Groves Creek Marsh, Skidaway Island, Georgia - 041402US metaG (spades assembly)	3300020177	96.1642	6	1489	1	1484	2425	0	1484
MAG-AL1 16S rRNA	Ga0334999_0038464_726_2211	Freshwater microbial communities from Lake Mendota, Madison, Wisconsin, United States - TYMEFLIES-ME26Sep2015-rr0052	3300035689	96.1642	3	1488	1	1486	2429	0	1486
MAG-AL1 16S rRNA	Ga0208594_10010491	Freshwater microbial communities from Lake Mendota, WI - 14SEP2010 deep hole epilimnion (SPAdes)	3300020509	96.1642	8	1489	1	1482	2422	0	1482
MAG-AL1 16S rRNA	Ga0393268_0006861_340_1824	Sediment microbial communities from Lake Baldegg, Lucerne, Switzerland - LB_38	3300037493	96.1642	3	1488	1	1485	2427	0	1485
MAG-AL1 16S rRNA	Ga0208232_10019452	Freshwater microbial communities from Lake Mendota, WI - 24AUG2012 deep hole epilimnion (SPAdes)	3300020527	96.1152	1	1489	1	1489	2429	0	1489
MAG-AL1 16S rRNA	Ga0207935_10048651	Freshwater microbial communities from Lake Mendota, WI - 30AUG2010 deep hole epilimnion (SPAdes)	3300020516	96.1126	1	1489	1	1489	2429	0	1489
MAG-AL1 16S rRNA	Ga0233444_100621212	Seawater microbial communities from Saanich Inlet, British Columbia, Canada - SI_124_October2016_10_MG	3300024264	96.1126	1	1489	1	1489	2429	0	1489
MAG-AL1 16S rRNA	Ga0244776_101306482	0.2um to 3um size fraction coassembly	3300024348	96.11	1	1489	1	1488	2427	0	1488
MAG-AL1 16S rRNA	Ga0208933_10029392	Estuarine microbial communities from the Columbia River estuary - metaG 1563A-3 (SPAdes)	3300027261	96.11	1	1489	1	1488	2427	0	1488
MAG-AL1 16S rRNA	Ga0208787_10351441	Fresh water microbial communities from Ohio, USA - Utica-2 Time Series HT 2014_7_11 (SPAdes)	3300027518	96.11	1	1489	1	1489	2429	0	1489
MAG-AL1 16S rRNA	Ga0114841_10253125	Freshwater microbial communities from Harmful Algal Blooms in Lake Erie, Western Basin, USA - Station WLE12, sample HABS-E2014-0132-C-NA	3300008259	96.11	1	1489	1	1488	2427	0	1488
MAG-AL1 16S rRNA	Ga0208432_10134841	Lake water microbial communities from Ohio, USA - Utica-2 Time Series LW 2014_7_11 (SPAdes)	3300027380	96.11	1	1489	1	1489	2429	0	1489
MAG-AL1 16S rRNA	Ga0208639_10048216	Marine microbial and viral communities from oxygen minimum zone, Eastern Pacific Ocean - ETNP201310SV76 (SPAdes)	3300026256	96.11	1	1489	1	1488	2427	0	1488
MAG-AL1 16S rRNA	Ga0209555_100538151	Marine microbial communities from expanding oxygen minimum zones in the Saanich Inlet - ESP_85LU_5_DNA (SPAdes)	3300025879	96.11	1	1489	1	1488	2427	0	1488
MAG-AL1 16S rRNA	Ga0209251_10121124	Marine microbial communities from expanding oxygen minimum zones in the Saanich Inlet - SI073_LV_100m_DNA (SPAdes)	3300025668	96.11	1	1489	1	1489	2429	0	1489
MAG-AL1 16S rRNA	Ga0315495_1044	Sorted cell/s from seawater in Monterey Bay, California, United States - Uncultured microbe JGI Moran1.1028.ReSo.2.F8	3300032512	96.11	1	1489	1	1489	2429	0	1489
MAG-AL1 16S rRNA	Ga0315497_1032	Sorted cell/s from seawater in Monterey Bay, California, United States - Uncultured microbe JGI Moran1.1028.ReSo.2.N18	3300032627	96.11	1	1489	1	1489	2429	0	1489
MAG-AL1 16S rRNA	Ga0194044_100250821	Anoxic zone freshwater microbial communities from boreal shield lake in IISD Experimental Lakes Area, Ontario, Canada - Jun2016-L442-17m	3300021074	96.1074	1	1489	1	1488	2427	0	1488
MAG-AL1 16S rRNA	Ga0102917_10097792	Estuarine microbial communities from the Columbia River estuary - metaG 1562A-02	3300007590	96.1074	1	1489	1	1488	2427	0	1488
MAG-AL1 16S rRNA	Ga0208009_10199101	Fresh water mixed with fracking chemicals microbial communities from Ohio, USA - Utica-2 Time Series FC 2014_7_16 (SPAdes)	3300027114	96.1074	1	1489	1	1488	2427	0	1488
MAG-AL1 16S rRNA	Ga0209972_100266062	Freshwater lake microbial communities from Lake Erie, under a cyanobacterial bloom - NOAA_Erie_Diel1S_2200h metaG (SPAdes)	3300027793	96.1074	1	1489	1	1488	2427	0	1488
MAG-AL1 16S rRNA	Ga0209092_100163751	Marine eukaryotic phytoplankton communities from Arctic Ocean - Fram Strait ARC3M Metagenome (SPAdes)	3300027833	96.1074	1	1489	1	1488	2427	0	1488
MAG-AL1 16S rRNA	Ga0211705_100184143	Marine microbial communities from Tara Oceans - TARA_B100000427 (ERX555987-ERR599133)	3300020395	96.1074	1	1489	1	1488	2427	0	1488
MAG-AL1 16S rRNA	Ga0105552_10001632	Marine sponge Cinachyra sp. microbiome, Papua New Guinea CO2seep, Dobu "bubble", cg4ads 200bp-25jan2016	3300007743	96.1074	1	1489	1	1489	2429	0	1489
MAG-AL1 16S rRNA	Ga0115551_10110624	Pelagic marine microbial communities from North Sea - COGITO_mtgs_110321	3300009193	96.1074	1	1489	1	1488	2427	0	1488
MAG-AL1 16S rRNA	Ga0115553_10111502	Pelagic marine microbial communities from North Sea - COGITO_mtgs_110331	3300009445	96.1074	1	1489	1	1488	2427	0	1488
MAG-AL1 16S rRNA	Ga0209505_10250311	Pelagic marine microbial communities from North Sea - COGITO_mtgs_110331 (SPAdes)	3300025690	96.1074	1	1489	1	1488	2427	0	1488
MAG-AL1 16S rRNA	Ga0115555_10090362	Pelagic marine microbial communities from North Sea - COGITO_mtgs_110407	3300009476	96.1074	1	1489	1	1488	2427	0	1488
MAG-AL1 16S rRNA	Ga0115564_100169644	Pelagic marine microbial communities from North Sea - COGITO_mtgs_110523	3300009505	96.1074	1	1489	1	1488	2427	0	1488
MAG-AL1 16S rRNA	Ga0209199_10141425	Pelagic marine microbial communities from North Sea - COGITO_mtgs_110523 (SPAdes)	3300025809	96.1074	1	1489	1	1488	2427	0	1488
MAG-AL1 16S rRNA	Ga0115565_100076372	Pelagic marine microbial communities from North Sea - COGITO_mtgs_110530	3300009467	96.1074	1	1489	1	1488	2427	0	1488
MAG-AL1 16S rRNA	Ga0209307_10077224	Pelagic marine microbial communities from North Sea - COGITO_mtgs_110530 (SPAdes)	3300025832	96.1074	1	1489	1	1488	2427	0	1488
MAG-AL1 16S rRNA	Ga0115567_100263634	Pelagic marine microbial communities from North Sea - COGITO_mtgs_120412	3300009508	96.1074	1	1489	1	1488	2427	0	1488
MAG-AL1 16S rRNA	Ga0209425_100609272	Pelagic Microbial community sample from North Sea - COGITO 998_met_05 (SPAdes)	3300025897	96.1074	1	1489	1	1488	2427	0	1488
MAG-AL1 16S rRNA	Ga0209534_100211404	Pelagic Microbial community sample from North Sea - COGITO 998_met_07 (SPAdes)	3300025880	96.1074	1	1489	1	1488	2427	0	1488
MAG-AL1 16S rRNA	Ga0206123_100110991	Pelagic subsurface seawater microbial communities from Kabeltonne, Helgoland, North Sea - Helgoland_Spring_Bloom_20160316_1	3300021365	96.1074	1	1489	1	1488	2427	0	1488
MAG-AL1 16S rRNA	Ga0206131_100205341	Pelagic subsurface seawater microbial communities from Kabeltonne, Helgoland, North Sea - Helgoland_Spring_Bloom_20160517_1	3300020185	96.1074	1	1489	1	1488	2427	0	1488
MAG-AL1 16S rRNA	Ga0228615_10132814	Seawater microbial communities from Monterey Bay, California, United States - 16D	3300028418	96.1074	1	1489	1	1489	2429	0	1489
MAG-AL1 16S rRNA	Ga0228659_10175511	Seawater microbial communities from Monterey Bay, California, United States - 73D	3300024332	96.1074	1	1489	1	1489	2429	0	1489
MAG-AL1 16S rRNA	Ga0335016_0098171_610_2094	Freshwater microbial communities from Lake Mendota, Madison, Wisconsin, United States - TYMEFLIES-ME13Sep2012-rr0079	3300034166	96.1048	3	1488	1	1485	2422	0	1485
MAG-AL1 16S rRNA	Ga0206124_100324781	Pelagic subsurface seawater microbial communities from Kabeltonne, Helgoland, North Sea - Helgoland_Spring_Bloom_20160321_2	3300020175	96.1048	1	1489	1	1488	2427	0	1488
MAG-AL1 16S rRNA	Ga0068494_1012605	Marine microbial communities from North Pacific Subtropical Gyre, Station ALOHA - HOT237_1_0025m	3300006842	96.1022	3	1489	3	1488	2423	0	1488
MAG-AL1 16S rRNA	Ga0211587_100151274	Marine microbial communities from Tara Oceans - TARA_B100000131 (ERX556098-ERR599130)	3300020411	96.1022	3	1489	3	1488	2423	0	1488
MAG-AL1 16S rRNA	Ga0208749_10007184	Seawater microbial communities from Saanich Inlet, British Columbia, Canada - Knorr_S15_td_DCM_ad_63m_LV_B (SPAdes)	3300026077	96.1022	3	1489	3	1488	2423	0	1488
MAG-AL1 16S rRNA	Ga0372814_0012848_589_2074	Seawater microbial communities from the Northeast subarctic Pacific Ocean - P26_June_2013_10m	3300035216	96.1022	3	1488	1	1486	2423	0	1486
MAG-AL1 16S rRNA	Ga0372814_0012493_1342_2826	Seawater microbial communities from the Northeast subarctic Pacific Ocean - P26_June_2013_10m	3300035216	96.0995	3	1488	1	1485	2422	0	1485
MAG-AL1 16S rRNA	Ga0373569_014565_285_1770	Sediment microbial communities from coastal wetland in Texas, United States - D1105S20	3300034985	96.0995	3	1488	1	1486	2423	0	1486
MAG-AL1 16S rRNA	Ga0393266_0023205_637_2121	Sediment microbial communities from Lake Baldegg, Lucerne, Switzerland - LB_11	3300036982	96.0995	3	1488	1	1485	2422	0	1485
MAG-AL1 16S rRNA	Ga0208364_10025525	Freshwater microbial communities from Lake Mendota, WI - 08JUN2012 deep hole epilimnion (SPAdes)	3300020533	96.0482	1	1489	1	1489	2423	0	1489
MAG-AL1 16S rRNA	Ga0208855_10012406	Freshwater microbial communities from Lake Mendota, WI - 17MAY2012 deep hole epilimnion (SPAdes)	3300020553	96.0482	1	1489	1	1489	2423	0	1489
MAG-AL1 16S rRNA	Ga0208091_10021272	Freshwater microbial communities from Lake Mendota, WI - 26OCT2012 deep hole epilimnion (SPAdes)	3300020506	96.0482	1	1489	1	1489	2423	0	1489
MAG-AL1 16S rRNA	Ga0208484_10067461	Freshwater microbial communities from Lake Mendota, WI - 09AUG2011 deep hole epilimnion (SPAdes)	3300020504	96.0456	1	1489	1	1488	2422	0	1488
MAG-AL1 16S rRNA	Ga0307379_100961672	Soil microbial communities from Risofladan, Vaasa, Finland - UN-2	3300031565	96.0456	1	1489	1	1488	2422	0	1488
MAG-AL1 16S rRNA	Ga0255765_10476791	Coastal salt marsh microbial communities from the Groves Creek Marsh, Skidaway Island, Georgia - 041407BS metaG	3300022921	96.0429	1	1489	1	1489	2423	0	1489
MAG-AL1 16S rRNA	Ga0181607_100369655	Coastal salt marsh microbial communities from the Groves Creek Marsh, Skidaway Island, Georgia - 041413US metaG (megahit assembly)	3300017950	96.0429	1	1489	1	1489	2423	0	1489
MAG-AL1 16S rRNA	Ga0181841_100017541	Combined Assembly of Altamaha River at Everett City, GA, USA, Summer, Metagenome, Replicates ABC, Gp0208224, Gp0208226, Gp0208228	3300014834	96.0429	1	1489	1	1488	2422	0	1488
MAG-AL1 16S rRNA	Ga0117790_10041615	Epidermal mucus viral and microbial communities from European eel in Spain - Ebro delta (0.22 um filter)	3300014042	96.0429	1	1489	1	1488	2422	0	1488
MAG-AL1 16S rRNA	Ga0117792_10001752	Epidermal mucus viral and microbial communities from European eel in Spain - water from Alfacada pond (Ebro delta)	3300013941	96.0429	1	1489	1	1488	2422	0	1488
MAG-AL1 16S rRNA	Ga0102830_10197842	Estuarine microbial communities from the Columbia River estuary - Freshwater metaG S.703	3300009059	96.0429	1	1489	1	1488	2422	0	1488
MAG-AL1 16S rRNA	Ga0102866_10039892	Estuarine microbial communities from the Columbia River estuary - metaG 1546A-3	3300007661	96.0429	1	1489	1	1488	2422	0	1488
MAG-AL1 16S rRNA	Ga0208557_10098771	Estuarine microbial communities from the Columbia River estuary - metaG 1548A-3 (SPAdes)	3300027221	96.0429	1	1489	1	1488	2422	0	1488
MAG-AL1 16S rRNA	Ga0208169_10112521	Estuarine microbial communities from the Columbia River estuary - metaG 1548B-3 (SPAdes)	3300027223	96.0429	1	1489	1	1488	2422	0	1488
MAG-AL1 16S rRNA	Ga0208810_10093244	Estuarine microbial communities from the Columbia River estuary - metaG 1560A-02 (SPAdes)	3300027304	96.0429	1	1489	1	1488	2422	0	1488
MAG-AL1 16S rRNA	Ga0255141_10028584	Freshwater microbial communities from Altamaha River, Georgia, United States - Atl_Cont_RepA_0h	3300024351	96.0429	1	1489	1	1488	2422	0	1488
MAG-AL1 16S rRNA	Ga0208721_10078821	Freshwater microbial communities from Lake Mendota, WI - 17AUG2010 deep hole epilimnion (SPAdes)	3300020518	96.0429	1	1489	1	1488	2422	0	1488
MAG-AL1 16S rRNA	Ga0136854_1268221	Giant kelp blades associated microbial communities from the kelp forest near Monterey Bay Aquarium, California, USA - sample A	3300010390	96.0429	1	1489	1	1489	2423	0	1489
MAG-AL1 16S rRNA	Ga0208128_10032184	Marine microbial and viral communities from oxygen minimum zone, Eastern Pacific Ocean - ETNP201306PF51B (SPAdes)	3300026186	96.0429	1	1489	1	1488	2422	0	1488
MAG-AL1 16S rRNA	Ga0208411_10073101	Marine microbial and viral communities from oxygen minimum zone, Eastern Pacific Ocean - ETNP2014F12-01SV261 (SPAdes)	3300026279	96.0429	1	1489	1	1488	2422	0	1488
MAG-AL1 16S rRNA	Ga0209659_10250783	Marine microbial communities from expanding oxygen minimum zones in the Saanich Inlet - SI072_LV_10m_DNA (SPAdes)	3300025658	96.0429	1	1489	1	1489	2423	0	1489
MAG-AL1 16S rRNA	Ga0209374_10100614	Marine microbial communities from expanding oxygen minimum zones in the Saanich Inlet - SI075_LV_DNA_10m (SPAdes)	3300025705	96.0429	1	1489	1	1489	2423	0	1489
MAG-AL1 16S rRNA	Ga0257114_10056582	Marine microbial communities from Saanich Inlet, British Columbia, Canada - SI112_10m	3300028196	96.0429	1	1489	1	1489	2423	0	1489
MAG-AL1 16S rRNA	Ga0228617_10279531	Seawater microbial communities from Monterey Bay, California, United States - 18D	3300028297	96.0429	1	1489	1	1489	2423	0	1489
MAG-AL1 16S rRNA	Ga0233397_10052295	Seawater microbial communities from Monterey Bay, California, United States - 35D	3300028111	96.0429	1	1489	1	1489	2423	0	1489
MAG-AL1 16S rRNA	Ga0228632_10073591	Seawater microbial communities from Monterey Bay, California, United States - 40D	3300024420	96.0429	1	1489	1	1489	2423	0	1489
MAG-AL1 16S rRNA	Ga0228646_10132842	Seawater microbial communities from Monterey Bay, California, United States - 58D	3300028280	96.0429	1	1489	1	1489	2423	0	1489
MAG-AL1 16S rRNA	Ga0228658_10113842	Seawater microbial communities from Monterey Bay, California, United States - 71D	3300024297	96.0429	1	1489	1	1489	2423	0	1489
MAG-AL1 16S rRNA	Ga0233432_100447824	Seawater microbial communities from Saanich Inlet, British Columbia, Canada - SI_122_August2016_10_MG	3300023109	96.0429	1	1489	1	1489	2423	0	1489
MAG-AL1 16S rRNA	Ga0315512_1112	Sorted cell/s from seawater in Monterey Bay, California, United States - Uncultured microbe JGI Moran1.1028.ReSo.2.D11	3300032585	96.0429	1	1489	1	1489	2423	0	1489
MAG-AL1 16S rRNA	Ga0315499_1211	Sorted cell/s from seawater in Monterey Bay, California, United States - Uncultured microbe JGI Moran1.1028.ReSo.2.N15	3300032546	96.0429	1	1489	1	1489	2423	0	1489
MAG-AL1 16S rRNA	Ga0315510_1286	Sorted cell/s from seawater in Monterey Bay, California, United States - Uncultured microbe JGI Moran1.1028.ReSo.2.N19	3300032563	96.0429	1	1489	1	1489	2423	0	1489
MAG-AL1 16S rRNA	Ga0194039_10239942	Anoxic zone freshwater microbial communities from boreal shield lake in IISD Experimental Lakes Area, Ontario, Canada - Jun2016-L227-8m	3300020163	96.0403	1	1489	1	1488	2422	0	1488
MAG-AL1 16S rRNA	Ga0194052_10063573	Anoxic zone freshwater microbial communities from boreal shield lake in IISD Experimental Lakes Area, Ontario, Canada - Sep2016-L227-6m	3300021349	96.0403	1	1489	1	1488	2422	0	1488
MAG-AL1 16S rRNA	Ga0181573_100577771	Coastal salt marsh microbial communities from the Groves Creek Marsh, Skidaway Island, Georgia - 101409BT metaG (spades assembly)	3300020184	96.0403	1	1489	1	1485	2420	0	1485
MAG-AL1 16S rRNA	Ga0181575_100430033	Coastal salt marsh microbial communities from the Groves Creek Marsh, Skidaway Island, Georgia - 101411CT metaG (spades assembly)	3300020055	96.0403	1	1489	1	1489	2423	0	1489
MAG-AL1 16S rRNA	Ga0213858_100075091	Coastal seawater microbial communities near Pivers Island, North Carolina, United States - PICO245	3300021356	96.0403	1	1489	1	1489	2423	0	1489
MAG-AL1 16S rRNA	Ga0222712_100748611	Estuarine water microbial communities from San Francisco Bay, California, United States - C33_657D	3300021963	96.0403	1	1489	1	1488	2422	0	1488
MAG-AL1 16S rRNA	Ga0136809_10472491	Giant kelp blades associated microbial communities from the kelp forest near Monterey Bay Aquarium, California, USA . Combined Assembly of Gp0155292, Gp0155293	3300010385	96.0403	1	1489	1	1489	2423	0	1489
MAG-AL1 16S rRNA	Ga0209503_100159533	Marine eukaryotic phytoplankton communities from Atlantic Ocean - South Atlantic ANT15 Metagenome (SPAdes)	3300027859	96.0403	1	1489	1	1488	2422	0	1488
MAG-AL1 16S rRNA	Ga0116814_10000296	Marine hypoxic microbial communities from the Gulf of Mexico, USA - 10m_Station5_GOM_Metagenome	3300013230	96.0403	1	1489	1	1489	2423	0	1489
MAG-AL1 16S rRNA	Ga0116816_10002222	Marine hypoxic microbial communities from the Gulf of Mexico, USA - 11m_Station1_GOM_Metagenome	3300014030	96.0403	1	1489	1	1489	2423	0	1489
MAG-AL1 16S rRNA	Ga0116834_10005632	Marine hypoxic microbial communities from the Gulf of Mexico, USA - 6m_Station1_GOM_Metagenome	3300013188	96.0403	1	1489	1	1489	2423	0	1489
MAG-AL1 16S rRNA	Ga0116836_10001227	Marine hypoxic microbial communities from the Gulf of Mexico, USA - 9m_Station6_GOM_Metagenome	3300013181	96.0403	1	1489	1	1489	2423	0	1489
MAG-AL1 16S rRNA	Ga0209652_10127031	Marine microbial communities from expanding oxygen minimum zones in the Saanich Inlet - ESP_74LU_5_DNA (SPAdes)	3300025684	96.0403	1	1489	1	1488	2422	0	1488
MAG-AL1 16S rRNA	Ga0100228_10359531	Marine microbial communities from North Pacific Subtropical Gyre, Station ALOHA - HOT231_2_0125m	3300006565	96.0403	1	1489	1	1488	2422	0	1488
MAG-AL1 16S rRNA	Ga0068494_1000801	Marine microbial communities from North Pacific Subtropical Gyre, Station ALOHA - HOT237_1_0025m	3300006842	96.0403	1	1489	1	1488	2422	0	1488
MAG-AL1 16S rRNA	Ga0211523_100281872	Marine microbial communities from Tara Oceans - TARA_B100000035 (ERX556019-ERR599028)	3300020414	96.0403	1	1489	1	1489	2423	0	1489
MAG-AL1 16S rRNA	Ga0211611_10208271	Marine microbial communities from Tara Oceans - TARA_B100000686 (ERX555950-ERR598956)	3300020357	96.0403	1	1489	1	1488	2422	0	1488
MAG-AL1 16S rRNA	Ga0211664_100356752	Marine microbial communities from Tara Oceans - TARA_B100000965 (ERX555917-ERR599081)	3300020455	96.0403	1	1489	1	1488	2422	0	1488
MAG-AL1 16S rRNA	Ga0228619_10204753	Seawater microbial communities from Monterey Bay, California, United States - 22D	3300028130	96.0403	1	1489	1	1488	2422	0	1488
MAG-AL1 16S rRNA	Ga0228665_10028101	Seawater microbial communities from Monterey Bay, California, United States - 79D	3300024235	96.0403	1	1489	1	1488	2422	0	1488
MAG-AL1 16S rRNA	Ga0244775_102002811	Whole water sample coassembly	3300024346	96.0403	1	1489	1	1488	2422	0	1488
MAG-AL1 16S rRNA	Ga0076948_10169242	Cyanobacteria communities in tropical freswater systems - freshwater lake in Singapore	3300005739	96.0376	1	1487	1	1486	2418	0	1486
MAG-AL1 16S rRNA	Ga0063587_103141	Enrichment cultures from Harmful Algal Blooms in Lake Erie, HABS-00-39859	3300003960	96.0376	1	1489	1	1488	2422	0	1488
MAG-AL1 16S rRNA	Ga0068485_121782	Marine microbial communities from North Pacific Subtropical Gyre, Station ALOHA - HOT233_1_0125m	3300005463	96.0376	2	1489	2	1488	2420	0	1488
MAG-AL1 16S rRNA	Ga0314839_000570_17_1502	Crustal fluids microbial communities from the Juan de Fuca Ridge flank of the Northeast Pacific Ocean - JdFR10_6	3300037582	96.0349	3	1488	1	1486	2418	0	1486
MAG-AL1 16S rRNA	Ga0232637_100360653	Hydrothermal fluids microbial communities from Mariana Back-Arc Basin vent fields, Pacific Ocean - Burke_FS924 _150kmer	3300021980	96.0349	3	1489	3	1488	2418	0	1488
MAG-AL1 16S rRNA	Ga0211475_100072225	Marine microbial communities from Tara Oceans - TARA_A100000164 (ERX555914-ERR598993)	3300020468	96.0349	3	1489	3	1488	2418	0	1488
MAG-AL1 16S rRNA	Ga0372826_0013822_1360_2845	Seawater microbial communities from the Northeast subarctic Pacific Ocean - P4_June_2011_10m	3300035228	96.0349	3	1488	1	1486	2418	0	1486
MAG-AL1 16S rRNA	Ga0102890_10067291	Estuarine microbial communities from the Columbia River estuary - metaG 1552A-3	3300010309	96.0323	5	1489	1	1484	2414	0	1484
MAG-AL1 16S rRNA	Ga0373570_007359_390_1875	Sediment microbial communities from coastal wetland in Texas, United States - D1105U02	3300034986	96.0323	3	1488	1	1486	2418	0	1486
MAG-AL1 16S rRNA	Ga0373595_0081641_35_1520	Wetland water microbial microbial communities from coastal wetland in Texas, United States - D0608WATER	3300035145	96.0323	3	1488	1	1486	2418	0	1486
MAG-AL1 16S rRNA	Ga0208486_10012512	Freshwater microbial communities from Lake Mendota, WI - 03AUG2012 deep hole epilimnion (SPAdes)	3300020556	95.9786	1	1489	1	1488	2416	0	1488
MAG-AL1 16S rRNA	Ga0208930_10067281	Estuarine microbial communities from the Columbia River estuary - metaG 1554B-3 (SPAdes)	3300027237	95.9759	1	1489	1	1488	2416	0	1488
MAG-AL1 16S rRNA	Ga0208808_10051712	Estuarine microbial communities from the Columbia River estuary - metaG 1555C-3 (SPAdes)	3300027238	95.9759	1	1489	1	1488	2416	0	1488
MAG-AL1 16S rRNA	Ga0208811_10151611	Estuarine microbial communities from the Columbia River estuary - metaG 1561A-02 (SPAdes)	3300027314	95.9759	1	1489	1	1488	2416	0	1488
MAG-AL1 16S rRNA	Ga0208178_10028564	Estuarine microbial communities from the Columbia River estuary - metaG 1568A-3 (SPAdes)	3300027259	95.9759	1	1489	1	1488	2416	0	1488
MAG-AL1 16S rRNA	Ga0208446_10038822	Estuarine microbial communities from the Columbia River estuary - metaG 1569A-3 (SPAdes)	3300027263	95.9759	1	1489	1	1488	2416	0	1488
MAG-AL1 16S rRNA	Ga0209033_10320111	Freshwater lake microbial communities from Lake Michigan, USA - Fa13.BD.MLB.DN (SPAdes)	3300027697	95.9759	1	1489	1	1488	2416	0	1488
MAG-AL1 16S rRNA	Ga0209358_100597132	Freshwater lake microbial communities from Lake Michigan, USA - Fa13.BD.MLB.SN (SPAdes)	3300027804	95.9759	1	1489	1	1488	2416	0	1488
MAG-AL1 16S rRNA	Ga0257106_10058014	Marine microbial communities from Northeast Subartic Pacific Ocean, Canada - LP_J_2011_P26_10m	3300028194	95.9759	1	1489	1	1489	2418	0	1489
MAG-AL1 16S rRNA	Ga0224417_167043161	Riverine microbial communities from Columbia River near Beaver Army Terminal, OR, USA. Combined Assembly of 12 SPs	3300021428	95.9759	1	1489	1	1488	2416	0	1488
MAG-AL1 16S rRNA	Ga0228638_10169951	Seawater microbial communities from Monterey Bay, California, United States - 48D	3300024230	95.9759	1	1489	1	1489	2418	0	1489
MAG-AL1 16S rRNA	Ga0228650_10129563	Seawater microbial communities from Monterey Bay, California, United States - 62D	3300024417	95.9759	1	1489	1	1488	2416	0	1488
MAG-AL1 16S rRNA	Ga0315322_100899951	Ammonia-oxidizing marine archaeal communities from Monterey Bay, California, United States - M1 100m 21515	3300031766	95.9732	1	1489	1	1488	2416	0	1488
MAG-AL1 16S rRNA	Ga0206682_100631241	Ammonia-oxidizing marine archaeal communities from Monterey Bay, California, United States - M2 40m 12015	3300021185	95.9732	1	1489	1	1488	2416	0	1488
MAG-AL1 16S rRNA	Ga0213868_100177454	Coastal seawater microbial communities near Pivers Island, North Carolina, United States - PICO127	3300021389	95.9732	1	1489	1	1488	2416	0	1488
MAG-AL1 16S rRNA	Ga0213861_100587282	Coastal seawater microbial communities near Pivers Island, North Carolina, United States - PICO131	3300021378	95.9732	1	1489	1	1488	2416	0	1488
MAG-AL1 16S rRNA	Ga0213863_100067468	Coastal seawater microbial communities near Pivers Island, North Carolina, United States - PICO497	3300021371	95.9732	1	1489	1	1488	2416	0	1488
MAG-AL1 16S rRNA	Ga0105741_10120112	Coastal water column microbial communities from Columbia River Estuary, Oregon, USA - CMOP_DNA_1459A_0.2um	3300007956	95.9732	1	1489	1	1488	2416	0	1488
MAG-AL1 16S rRNA	Ga0102977_10007852	Combined Assembly of cyanobacterial bloom in Marina Bay water reservoir, Singapore (Diel cycle-Surface layer) 8 sequencing projects	3300007171	95.9732	1	1489	1	1488	2416	0	1488
MAG-AL1 16S rRNA	Ga0118722_10199596	Combined Assembly of Gp0137079, Gp0137080	3300009376	95.9732	1	1489	1	1489	2418	0	1489
MAG-AL1 16S rRNA	Ga0102855_10152353	Estuarine microbial communities from the Columbia River estuary - metaG 1370B-02	3300007647	95.9732	1	1489	1	1488	2416	0	1488
MAG-AL1 16S rRNA	Ga0102868_10097161	Estuarine microbial communities from the Columbia River estuary - metaG 1546C-3	3300007653	95.9732	1	1489	1	1488	2416	0	1488
MAG-AL1 16S rRNA	Ga0208928_10041842	Estuarine microbial communities from the Columbia River estuary - metaG 1547A-3 (SPAdes)	3300027217	95.9732	1	1489	1	1488	2416	0	1488
MAG-AL1 16S rRNA	Ga0102878_10115183	Estuarine microbial communities from the Columbia River estuary - metaG 1548A-02	3300007624	95.9732	1	1489	1	1488	2416	0	1488
MAG-AL1 16S rRNA	Ga0208442_10127841	Estuarine microbial communities from the Columbia River estuary - metaG 1549B-3 (SPAdes)	3300027229	95.9732	1	1489	1	1488	2416	0	1488
MAG-AL1 16S rRNA	Ga0222716_100290664	Estuarine water microbial communities from San Francisco Bay, California, United States - C33_13D	3300021959	95.9732	1	1489	1	1488	2416	0	1488
MAG-AL1 16S rRNA	Ga0222718_100611673	Estuarine water microbial communities from San Francisco Bay, California, United States - C33_27D	3300021958	95.9732	1	1489	1	1488	2416	0	1488
MAG-AL1 16S rRNA	Ga0315906_102079231	Freshwater fungal communities from buoy surface, Lake Erie, Ohio, United States - Buoy 2 MA122	3300032050	95.9732	1	1489	1	1488	2416	0	1488
MAG-AL1 16S rRNA	Ga0255148_10050113	Freshwater microbial communities from Altamaha River, Georgia, United States - Atl_Miss_RepB_8h	3300024306	95.9732	1	1489	1	1488	2416	0	1488
MAG-AL1 16S rRNA	Ga0214917_1000018358	Freshwater microbial communities from Lake Lanier, Atlanta, Georgia, United States - LL_1208_BB	3300022752	95.9732	2	1489	2	1489	2416	0	1489
MAG-AL1 16S rRNA	Ga0104347_1000244	Marine coastal surface water microbial communities in Port Hacking, Sydney, Australia - TJ15 time point	3300007271	95.9732	1	1489	1	1489	2418	0	1489
MAG-AL1 16S rRNA	Ga0116813_10005852	Marine hypoxic microbial communities from the Gulf of Mexico, USA - 10m_Station4_GOM_Metagenome	3300013253	95.9732	1	1489	1	1489	2418	0	1489
MAG-AL1 16S rRNA	Ga0116815_10000269	Marine hypoxic microbial communities from the Gulf of Mexico, USA - 10m_Station7_GOM_Metagenome	3300013195	95.9732	1	1489	1	1489	2418	0	1489
MAG-AL1 16S rRNA	Ga0116817_10001056	Marine hypoxic microbial communities from the Gulf of Mexico, USA - 11m_Station6_GOM_Metagenome	3300013252	95.9732	1	1489	1	1489	2418	0	1489
MAG-AL1 16S rRNA	Ga0116832_10001217	Marine hypoxic microbial communities from the Gulf of Mexico, USA - 5m_Station5_GOM_Metagenome	3300013231	95.9732	1	1489	1	1489	2418	0	1489
MAG-AL1 16S rRNA	Ga0066829_100209171	Marine microbial and viral communities from oxygen minimum zone, Eastern Pacific Ocean - ETNP201306SV43	3300005422	95.9732	1	1489	1	1489	2418	0	1489
MAG-AL1 16S rRNA	Ga0099955_10070383	Marine microbial communities from North Pacific Subtropical Gyre, Station ALOHA - HOT225_1_0125m	3300006412	95.9732	1	1489	1	1488	2416	0	1488
MAG-AL1 16S rRNA	Ga0100224_10121729	Marine microbial communities from North Pacific Subtropical Gyre, Station ALOHA - HOT229_1_0125m	3300006478	95.9732	1	1489	1	1488	2416	0	1488
MAG-AL1 16S rRNA	Ga0257106_10161764	Marine microbial communities from Northeast Subartic Pacific Ocean, Canada - LP_J_2011_P26_10m	3300028194	95.9732	1	1489	1	1488	2416	0	1488
MAG-AL1 16S rRNA	Ga0211501_10028323	Marine microbial communities from Tara Oceans - TARA_B100000003 (ERX555909-ERR598959)	3300020239	95.9732	1	1489	1	1489	2418	0	1489
MAG-AL1 16S rRNA	Ga0211507_10005856	Marine microbial communities from Tara Oceans - TARA_B100000034 (ERX556073-ERR598966)	3300020325	95.9732	1	1489	1	1489	2418	0	1489
MAG-AL1 16S rRNA	Ga0211505_10040954	Marine microbial communities from Tara Oceans - TARA_B100000497 (ERX556084-ERR599144)	3300020352	95.9732	1	1489	1	1488	2416	0	1488
MAG-AL1 16S rRNA	Ga0189275_1016371	Marine microbial communities from the Costa Rica Dome - N19 A6 mini metaG	3300017811	95.9732	1	1489	1	1489	2418	0	1489
MAG-AL1 16S rRNA	Ga0189276_103925	Marine microbial communities from the Costa Rica Dome - N26 A3-1 mini metaG	3300017801	95.9732	1	1489	1	1489	2418	0	1489
MAG-AL1 16S rRNA	Ga0189278_110064	Marine microbial communities from the Costa Rica Dome - N26 A9 mini metaG	3300017807	95.9732	1	1489	1	1489	2418	0	1489
MAG-AL1 16S rRNA	Ga0189283_104435	Marine microbial communities from the Costa Rica Dome - N26 C4 mini metaG	3300017799	95.9732	1	1489	1	1489	2418	0	1489
MAG-AL1 16S rRNA	Ga0189274_1009332	Marine microbial communities from the Costa Rica Dome - N5 B1 mini metaG	3300017800	95.9732	1	1489	1	1489	2418	0	1489
MAG-AL1 16S rRNA	Ga0101646_10017804	Marine sponge Cinachyra sp. microbiome, Papua New Guinea CO2seep, Dobu "bubble", cg4ads	3300007069	95.9732	1	1489	1	1489	2418	0	1489
MAG-AL1 16S rRNA	Ga0101563_10017842	Marine sponge Stylissa sp. microbiome, Papua New Guinea CO2seep, Upa-Upasina "control", st8U	3300007147	95.9732	1	1489	1	1489	2418	0	1489
MAG-AL1 16S rRNA	Ga0101552_10017804	Marine sponge Stylissa sp. microbiome, Papua New Guinea CO2seep, Upa-Upasina "control", st9ic	3300007077	95.9732	1	1489	1	1489	2418	0	1489
MAG-AL1 16S rRNA	Ga0101094_117804	Marine sponge Stylissa sp. microbiome, Papua New Guinea CO2seep, Upa-Upasina "control", st9ic	3300006962	95.9732	1	1489	1	1489	2418	0	1489
MAG-AL1 16S rRNA	Ga0224715_10125914	Marine sponge Stylissa sp. microbiome, Papua New Guinea CO2seep, Upa-Upasina "control", st9ic 200bp no Eukaryotes last	3300021550	95.9732	1	1489	1	1489	2418	0	1489
MAG-AL1 16S rRNA	Ga0105548_10017804	Marine sponge Stylissa sp. microbiome, Papua New Guinea CO2seep, Upa-Upasina "control", st9ic 200bp-25jan2016	3300007744	95.9732	1	1489	1	1489	2418	0	1489
MAG-AL1 16S rRNA	Ga0117922_10120106	Marine water column microbial communities of the permanently stratified Cariaco Basin, Venezuela, May cruise - 234m, 2.7-0.2um, replicate b	3300009109	95.9732	1	1489	1	1489	2418	0	1489
MAG-AL1 16S rRNA	Ga0228674_10053831	Seawater microbial communities from Monterey Bay, California, United States - 1D_r	3300028008	95.9732	1	1489	1	1488	2416	0	1488
MAG-AL1 16S rRNA	Ga0228622_10151011	Seawater microbial communities from Monterey Bay, California, United States - 26D	3300026479	95.9732	1	1489	1	1488	2416	0	1488
MAG-AL1 16S rRNA	Ga0233396_10283481	Seawater microbial communities from Monterey Bay, California, United States - 32D	3300024428	95.9732	1	1489	1	1489	2418	0	1489
MAG-AL1 16S rRNA	Ga0228627_10050776	Seawater microbial communities from Monterey Bay, California, United States - 33D	3300028414	95.9732	1	1489	1	1488	2416	0	1488
MAG-AL1 16S rRNA	Ga0228675_10127481	Seawater microbial communities from Monterey Bay, California, United States - 36D_r	3300024247	95.9732	1	1489	1	1488	2416	0	1488
MAG-AL1 16S rRNA	Ga0233398_10139773	Seawater microbial communities from Monterey Bay, California, United States - 38D	3300024320	95.9732	1	1489	1	1488	2416	0	1488
MAG-AL1 16S rRNA	Ga0228642_10025051	Seawater microbial communities from Monterey Bay, California, United States - 53D	3300028131	95.9732	1	1489	1	1488	2416	0	1488
MAG-AL1 16S rRNA	Ga0228677_10044461	Seawater microbial communities from Monterey Bay, California, United States - 58D_r	3300024250	95.9732	1	1489	1	1489	2418	0	1489
MAG-AL1 16S rRNA	Ga0228652_10156661	Seawater microbial communities from Monterey Bay, California, United States - 64D	3300024326	95.9732	1	1489	1	1488	2416	0	1488
MAG-AL1 16S rRNA	Ga0228655_10126533	Seawater microbial communities from Monterey Bay, California, United States - 67D	3300024236	95.9732	1	1489	1	1488	2416	0	1488
MAG-AL1 16S rRNA	Ga0228657_10064274	Seawater microbial communities from Monterey Bay, California, United States - 70D	3300024314	95.9732	1	1489	1	1488	2416	0	1488
MAG-AL1 16S rRNA	Ga0066383_100102022	Seawater microbial communities from Saanich Inlet, British Columbia, Canada - Knorr_S23_td_Bottom_ad_3770_LV_A	3300005953	95.9732	1	1489	1	1489	2418	0	1489
MAG-AL1 16S rRNA	Ga0208391_10250661	Seawater microbial communities from Saanich Inlet, British Columbia, Canada - Knorr_S23_td_Bottom_ad_3770_LV_A (SPAdes)	3300026108	95.9732	1	1489	1	1489	2418	0	1489
MAG-AL1 16S rRNA	Ga0208880_10009954	Seawater microbial communities from Saanich Inlet, British Columbia, Canada - Knorr_S23_td_SurfaceB_ad_5m_LV_B (SPAdes)	3300026085	95.9732	1	1489	1	1488	2416	0	1488
MAG-AL1 16S rRNA	Ga0315904_1000124039	Freshwater fungal communities from buoy surface, Lake Erie, Ohio, United States - Buoy 12 MA120	3300031951	95.9704	2	1489	2	1488	2414	0	1488
MAG-AL1 16S rRNA	Ga0334984_0042425_1012_2496	Freshwater microbial communities from Lake Mendota, Madison, Wisconsin, United States - TYMEFLIES-ME13Sep2014-rr0020	3300035665	95.9677	3	1488	1	1485	2410	0	1485
MAG-AL1 16S rRNA	Ga0226836_100368373	Hydrothermal fluids microbial communities from Mariana Back-Arc Basin vent fields, Pacific Ocean - Illium_FS922 150_kmer	3300021792	95.9677	3	1489	3	1488	2412	0	1488
MAG-AL1 16S rRNA	Ga0208522_10062902	Marine microbial and viral communities from oxygen minimum zone, Eastern Pacific Ocean - ETNP201302SV86 (SPAdes)	3300026254	95.9677	3	1489	3	1488	2412	0	1488
MAG-AL1 16S rRNA	Ga0068474_10000310	Marine microbial communities from North Pacific Subtropical Gyre, Station ALOHA - HOT231_1_0025m	3300005465	95.9677	3	1489	3	1488	2412	0	1488
MAG-AL1 16S rRNA	Ga0068484_1025074	Marine microbial communities from North Pacific Subtropical Gyre, Station ALOHA - HOT233_1_0025m	3300005464	95.9677	3	1489	3	1488	2412	0	1488
MAG-AL1 16S rRNA	Ga0068484_10250610	Marine microbial communities from North Pacific Subtropical Gyre, Station ALOHA - HOT233_1_0025m	3300005464	95.9677	3	1489	3	1488	2412	0	1488
MAG-AL1 16S rRNA	Ga0068484_10000411	Marine microbial communities from North Pacific Subtropical Gyre, Station ALOHA - HOT233_1_0025m	3300005464	95.9677	3	1489	3	1488	2412	0	1488
MAG-AL1 16S rRNA	Ga0068496_1002275	Marine microbial communities from North Pacific Subtropical Gyre, Station ALOHA - HOT237_1_0075m	3300006843	95.9677	3	1489	3	1488	2412	0	1488
MAG-AL1 16S rRNA	Ga0211482_10005131	Marine microbial communities from Tara Oceans - TARA_A100001035 (ERX556066-ERR599155)	3300020283	95.9677	3	1489	3	1488	2412	0	1488
MAG-AL1 16S rRNA	Ga0211614_100678891	Marine microbial communities from Tara Oceans - TARA_B100000214 (ERX556063-ERR599002)	3300020471	95.9677	3	1489	1	1486	2412	0	1486
MAG-AL1 16S rRNA	Ga0211691_100062964	Marine microbial communities from Tara Oceans - TARA_B100000745 (ERX556090-ERR599159)	3300020447	95.9677	3	1489	3	1488	2412	0	1488
MAG-AL1 16S rRNA	Ga0211517_10005836	Marine microbial communities from Tara Oceans - TARA_S200000501 (ERX556039-ERR599073)	3300020319	95.9677	3	1489	3	1488	2412	0	1488
MAG-AL1 16S rRNA	Ga0207916_10004372	Marine microbial communities from the Deep Indian Ocean - MP1141 (SPAdes)	3300025212	95.9677	3	1489	3	1488	2412	0	1488
MAG-AL1 16S rRNA	Ga0239578_10159303	Oil enriched seawater microbial communities from Gulf of Mexico, USA - BD02T18	3300029317	95.9677	3	1489	3	1488	2412	0	1488
MAG-AL1 16S rRNA	Ga0208878_10034655	Seawater microbial communities from Saanich Inlet, British Columbia, Canada - Knorr_S15_td_SurfaceA_ad_5m_LV_A (SPAdes)	3300026083	95.9677	3	1489	3	1488	2412	0	1488
MAG-AL1 16S rRNA	Ga0208624_10009372	Seawater microbial communities from Saanich Inlet, British Columbia, Canada - Knorr_S23_td_DCM_ad_71m_LV_A (SPAdes)	3300026093	95.9677	3	1489	3	1488	2412	0	1488
MAG-AL1 16S rRNA	Ga0208390_10038711	Seawater microbial communities from Saanich Inlet, British Columbia, Canada - Knorr_S7_td_SurfaceA_ad_6m_LV_A (SPAdes)	3300026081	95.9677	3	1489	3	1488	2412	0	1488
MAG-AL1 16S rRNA	Ga0314846_0033930_1360_2845	Crustal fluids microbial communities from the Juan de Fuca Ridge flank of the Northeast Pacific Ocean - JdFR11_11	3300037558	95.965	3	1488	1	1486	2412	0	1486
MAG-AL1 16S rRNA	Ga0334984_0066291_370_1854	Freshwater microbial communities from Lake Mendota, Madison, Wisconsin, United States - TYMEFLIES-ME13Sep2014-rr0020	3300035665	95.965	3	1488	1	1485	2410	0	1485
MAG-AL1 16S rRNA	Ga0373643_0018806_308_1792	Seawater microbial communities from eastern tropical North Pacific Ocean - AMALJGI-DNA-5	3300035164	95.965	3	1488	1	1485	2410	0	1485
MAG-AL1 16S rRNA	Ga0314840_0011726_196_1680	Seawater microbial communities from the Juan de Fuca Ridge flank of the Northeast Pacific Ocean - JdFR10_8	3300037621	95.965	3	1488	1	1485	2410	0	1485
MAG-AL1 16S rRNA	Ga0310926_0047643_105_1589	Seawater microbial communities from the Juan de Fuca Ridge flank of the Northeast Pacific Ocean - JdFR14_NA01	3300037574	95.965	3	1488	1	1485	2410	0	1485
MAG-AL1 16S rRNA	Ga0372826_0022278_244_1728	Seawater microbial communities from the Northeast subarctic Pacific Ocean - P4_June_2011_10m	3300035228	95.965	3	1488	1	1485	2410	0	1485
MAG-AL1 16S rRNA	Ga0393262_0021818_1164_2648	Sediment microbial communities from Lake Greifen, Zurich, Switzerland - LG_13	3300037041	95.965	3	1488	1	1485	2410	0	1485
MAG-AL1 16S rRNA	Ga0393270_0005572_1921_3405	Sediment microbial communities from Lake Zug, Canton of Zug, Switzerland - LZug_2.5	3300036984	95.965	3	1488	1	1485	2410	0	1485
MAG-AL1 16S rRNA	Ga0393276_0004375_4378_5862	Sediment microbial communities from Lake Zurich, Zurich, Switzerland - LZ_11	3300037488	95.965	3	1488	1	1485	2410	0	1485
MAG-AL1 16S rRNA	Ga0393275_0012818_712_2196	Sediment microbial communities from Lake Zurich, Zurich, Switzerland - LZ_5	3300037487	95.965	3	1488	1	1485	2410	0	1485
MAG-AL1 16S rRNA	Ga0181598_10512582	Coastal salt marsh microbial communities from the Groves Creek Marsh, Skidaway Island, Georgia - 041404US metaG (spades assembly)	3300020810	95.9088	1	1489	1	1489	2412	0	1489
MAG-AL1 16S rRNA	Ga0181601_100462412	Coastal salt marsh microbial communities from the Groves Creek Marsh, Skidaway Island, Georgia - 041407BS metaG (megahit assembly)	3300018041	95.9088	1	1489	1	1489	2412	0	1489
MAG-AL1 16S rRNA	Ga0255759_100199794	Coastal salt marsh microbial communities from the Groves Creek Marsh, Skidaway Island, Georgia - 101404AT metaG	3300023178	95.9088	1	1489	1	1489	2412	0	1489
MAG-AL1 16S rRNA	Ga0310322_103103	Enriched freshwater cyanobacterial communities from Lake Erie, Ontario, Canada - ER10.Large.C7 (v2)	3300028934	95.9088	2	1489	2	1489	2410	0	1489
MAG-AL1 16S rRNA	Ga0310077_1000964	Enriched freshwater cyanobacterial communities from Lake Erie, Ontario, Canada - ER10.Total.B5	3300028691	95.9088	2	1489	2	1489	2410	0	1489
MAG-AL1 16S rRNA	Ga0310318_101914	Enriched freshwater cyanobacterial communities from Lake Erie, Ontario, Canada - ER10.Total.B5 (v2)	3300028904	95.9088	2	1489	2	1489	2410	0	1489
MAG-AL1 16S rRNA	Ga0208026_10039713	Estuarine microbial communities from the Columbia River estuary - metaG 1554A-3 (SPAdes)	3300027236	95.9088	1	1489	1	1488	2410	0	1488
MAG-AL1 16S rRNA	Ga0208966_10048081	Freshwater lentic microbial communities from great Laurentian Lakes, MI, USA - Great Lakes metaG HU45MSRF (SPAdes)	3300027586	95.9088	2	1489	2	1489	2410	0	1489
MAG-AL1 16S rRNA	Ga0255142_10045722	Freshwater microbial communities from Altamaha River, Georgia, United States - Atl_Cont_RepB_0h	3300024352	95.9088	1	1489	1	1488	2410	0	1488
MAG-AL1 16S rRNA	Ga0255066_10052791	Freshwater microbial communities from Columbia River, Oregon, United States - Colum_Cont_RepA_8h	3300027131	95.9088	1	1489	1	1488	2410	0	1488
MAG-AL1 16S rRNA	Ga0208521_10032832	Marine microbial and viral communities from oxygen minimum zone, Eastern Pacific Ocean - ETNP201306SV47 (SPAdes)	3300026204	95.9088	1	1489	1	1488	2410	0	1488
MAG-AL1 16S rRNA	Ga0208894_100054229	Marine microbial and viral communities from oxygen minimum zone, Eastern Pacific Ocean - ETNP201306SV49 (SPAdes)	3300026200	95.9088	1	1489	1	1488	2410	0	1488
MAG-AL1 16S rRNA	Ga0208894_10068081	Marine microbial and viral communities from oxygen minimum zone, Eastern Pacific Ocean - ETNP201306SV49 (SPAdes)	3300026200	95.9088	1	1489	1	1488	2410	0	1488
MAG-AL1 16S rRNA	Ga0208638_100046812	Marine microbial and viral communities from oxygen minimum zone, Eastern Pacific Ocean - ETNP201306SV51 (SPAdes)	3300026199	95.9088	1	1489	1	1488	2410	0	1488
MAG-AL1 16S rRNA	Ga0207991_10065514	Marine microbial and viral communities from oxygen minimum zone, Eastern Pacific Ocean - ETNP2014F14-07SV275 (SPAdes)	3300026264	95.9088	1	1489	1	1488	2410	0	1488
MAG-AL1 16S rRNA	Ga0208784_10132153	Aqueous microbial communities from the Delaware River and Bay under freshwater to marine salinity gradient to study organic matter cycling in a time-series - DEBay_Sum_0.19_N_>0.8_DNA (SPAdes)	3300025732	95.906	1	1489	1	1488	2410	0	1488
MAG-AL1 16S rRNA	Ga0208556_10147891	Estuarine microbial communities from the Columbia River estuary - metaG 1547B-3 (SPAdes)	3300027366	95.906	1	1489	1	1488	2410	0	1488
MAG-AL1 16S rRNA	Ga0209770_100127243	Freshwater lake microbial communities from Lake Michigan, USA - Su13.BD.MLB.DD (SPAdes)	3300027769	95.906	1	1489	1	1488	2410	0	1488
MAG-AL1 16S rRNA	Ga0255154_10170801	Freshwater microbial communities from Altamaha River, Georgia, United States - Atl_Atl_RepB_8h	3300027467	95.906	1	1489	1	1488	2410	0	1488
MAG-AL1 16S rRNA	Ga0255155_10029613	Freshwater microbial communities from Altamaha River, Georgia, United States - Atl_Atl_RepC_8h	3300026455	95.906	1	1489	1	1488	2410	0	1488
MAG-AL1 16S rRNA	Ga0255156_10013722	Freshwater microbial communities from Altamaha River, Georgia, United States - Atl_Atlam_RepA_8h	3300026478	95.906	1	1489	1	1488	2410	0	1488
MAG-AL1 16S rRNA	Ga0255158_10030274	Freshwater microbial communities from Altamaha River, Georgia, United States - Atl_Atlam_RepC_8h	3300027541	95.906	1	1489	1	1488	2410	0	1488
MAG-AL1 16S rRNA	Ga0255164_10039493	Freshwater microbial communities from Altamaha River, Georgia, United States - Atl_Cont_RepA_8d	3300024495	95.906	1	1489	1	1488	2410	0	1488
MAG-AL1 16S rRNA	Ga0255146_10026571	Freshwater microbial communities from Altamaha River, Georgia, United States - Atl_Cont_RepC_8h	3300027396	95.906	1	1489	1	1488	2410	0	1488
MAG-AL1 16S rRNA	Ga0255147_10071571	Freshwater microbial communities from Altamaha River, Georgia, United States - Atl_Miss_RepA_8h	3300024289	95.906	1	1489	1	1488	2410	0	1488
MAG-AL1 16S rRNA	Ga0228620_10033195	Seawater microbial communities from Monterey Bay, California, United States - 23D	3300026483	95.906	1	1489	1	1488	2410	0	1488
MAG-AL1 16S rRNA	Ga0228625_10024425	Seawater microbial communities from Monterey Bay, California, United States - 30D	3300028419	95.906	1	1489	1	1488	2410	0	1488
MAG-AL1 16S rRNA	Ga0228628_10060204	Seawater microbial communities from Monterey Bay, California, United States - 34D	3300024359	95.906	1	1489	1	1488	2410	0	1488
MAG-AL1 16S rRNA	Ga0228631_10185733	Seawater microbial communities from Monterey Bay, California, United States - 39D	3300024329	95.906	1	1489	1	1488	2410	0	1488
MAG-AL1 16S rRNA	Ga0228634_10045491	Seawater microbial communities from Monterey Bay, California, United States - 42D	3300028129	95.906	1	1489	1	1488	2410	0	1488
MAG-AL1 16S rRNA	Ga0228635_10040015	Seawater microbial communities from Monterey Bay, California, United States - 44D	3300024328	95.906	1	1489	1	1488	2410	0	1488
MAG-AL1 16S rRNA	Ga0233401_10096823	Seawater microbial communities from Monterey Bay, California, United States - 49D	3300028127	95.906	1	1489	1	1488	2410	0	1488
MAG-AL1 16S rRNA	Ga0228664_10039541	Seawater microbial communities from Monterey Bay, California, United States - 78D	3300024294	95.906	1	1489	1	1488	2410	0	1488
MAG-AL1 16S rRNA	Ga0315461_1103	Sorted cell/s from seawater in Monterey Bay, California, United States - Uncultured microbe JGI Moran1.1012.ReSo.1.M10	3300032377	95.906	1	1489	1	1488	2410	0	1488
MAG-AL1 16S rRNA	Ga0228649_10079711	Seawater microbial communities from Monterey Bay, California, United States - 61D	3300028132	95.9033	1	1489	1	1488	2410	0	1488
Only the top 500 matches to MAG-AL1 16S rRNA gene are shown here. The data are arranged in decreasing order of sequence similarity. The blue-highlighted alignments are 100% identity (and 100% subject coverage) alignments between MAG-AL1 marker gene and 16S rRNA genes from IMG metagenomes. The yellow-highlighted alignments show marker genes from IMG metagenomes that are closely-related to MAG-AL1 …
A Subject IMG gene IDs are the gene locus tags of 16S rRNA genes from metagenomes that matched MAG-AL1 16S rRNA gene.
B Subject IMG genome IDs refer to metagenomes containing the 16S rRNA genes that matched MAG-AL1 16S rRNA gene.

## Sheet: MAG-AL2 vs IMG metagenomes
Query sequence name	Subject IMG gene IDA	Subject genome name	Subject IMG genome IDB	Identity (%)	Query start	Query end	Subject start	Subject end	Bit score	E-value	Subject length (bp)
MAG-AL2 16S rRNA	Ga0163215_1000592	Saline lake microbial communities from Ace Lake in Antarctica - Synechococcus sp. Ace-P (Hybrid Assembly)	3300026367	100	1	1489	1	1489	2750	0	1489
MAG-AL2 16S rRNA	Ga0163216_1025077	Saline lake microbial communities from Ace Lake in Antarctica - Synechococcus sp. Ace-P (Illumina Assembly)	3300022150	100	1	1489	1	1489	2750	0	1489
MAG-AL2 16S rRNA	Ga0075111_10000423	Saline lake microbial communities from Ace Lake, Antarctica - Antarctic Ace Lake Metagenome 02UKK	3300005911	100	1	1489	1	1489	2750	0	1489
MAG-AL2 16S rRNA	Ga0222695_100009760	Saline water microbial communities from Ace Lake, Antarctica - #1398	3300023253	100	1	1489	1	1489	2750	0	1489
MAG-AL2 16S rRNA	Ga0228853_101522	Sorted cell/s from Ace Lake upper layer water, Antarctica - Uncultured microbe JGI AceLkO2.SYBR.01.K12	3300023622	100	1	1489	1	1489	2750	0	1489
MAG-AL2 16S rRNA	Ga0302062_1001653	Marine microbial communities from Ace Lake, Antarctica - Site 231 with 0.8UM filter - spades	3300028289	99.8657	1	1489	1	1489	2739	0	1489
MAG-AL2 16S rRNA	Ga0078890_1358013	Marine microbial communities from Ace Lake, Antarctica - Site 232 with 0.8UM filter	3300016651	99.8657	1	1489	1	1489	2739	0	1489
MAG-AL2 16S rRNA	Ga0302064_10000810	Marine microbial communities from Ace Lake, Antarctica - Site 232 with 0.8UM filter - spades	3300028221	99.8657	1	1489	1	1489	2739	0	1489
MAG-AL2 16S rRNA	Ga0075108_10000007111	Saline lake microbial communities from Ace Lake, Antarctica - Antarctic Ace Lake Metagenome 02UK1	3300005913	99.8657	1	1489	1	1489	2739	0	1489
MAG-AL2 16S rRNA	Ga0208768_10145362	Saline lake microbial communities from Ace Lake, Antarctica - Antarctic Ace Lake Metagenome 02UK1 (SPAdes)	3300025601	99.8657	1	1489	1	1489	2739	0	1489
MAG-AL2 16S rRNA	Ga0075119_100193413	Saline lake microbial communities from Ace Lake, Antarctica - Antarctic Ace Lake Metagenome 02UK9	3300005931	99.8657	1	1489	1	1489	2739	0	1489
MAG-AL2 16S rRNA	Ga0208770_10034864	Saline lake microbial communities from Ace Lake, Antarctica - Antarctic Ace Lake Metagenome 02UK9 (SPAdes)	3300025438	99.8657	1	1489	1	1489	2739	0	1489
MAG-AL2 16S rRNA	Ga0075109_10000373	Saline lake microbial communities from Ace Lake, Antarctica - Antarctic Ace Lake Metagenome 02UKD	3300005912	99.8657	1	1489	1	1489	2739	0	1489
MAG-AL2 16S rRNA	Ga0208413_10196881	Saline lake microbial communities from Ace Lake, Antarctica - Antarctic Ace Lake Metagenome 02UKD (SPAdes)	3300025513	99.8657	1	1489	1	1489	2739	0	1489
MAG-AL2 16S rRNA	Ga0075118_100112991	Saline lake microbial communities from Ace Lake, Antarctica - Antarctic Ace Lake Metagenome 02UKE	3300005933	99.8657	1	1489	1	1489	2739	0	1489
MAG-AL2 16S rRNA	Ga0208414_10176622	Saline lake microbial communities from Ace Lake, Antarctica - Antarctic Ace Lake Metagenome 02UKE (SPAdes)	3300025603	99.8657	1	1489	1	1489	2739	0	1489
MAG-AL2 16S rRNA	Ga0208901_100030833	Saline lake microbial communities from Ace Lake, Antarctica - Antarctic Ace Lake Metagenome 02UKF (SPAdes)	3300025380	99.8657	1	1489	1	1489	2739	0	1489
MAG-AL2 16S rRNA	Ga0207996_10054077	Saline lake microbial communities from Ace Lake, Antarctica - Antarctic Ace Lake Metagenome 02UKG (SPAdes)	3300025586	99.8657	1	1489	1	1489	2739	0	1489
MAG-AL2 16S rRNA	Ga0208902_10271401	Saline lake microbial communities from Ace Lake, Antarctica - Antarctic Ace Lake Metagenome 02UKH (SPAdes)	3300025628	99.8657	1	1489	1	1489	2739	0	1489
MAG-AL2 16S rRNA	Ga0075117_10157865	Saline lake microbial communities from Ace Lake, Antarctica - Antarctic Ace Lake Metagenome 02UKJ	3300005914	99.8657	1	1489	1	1489	2739	0	1489
MAG-AL2 16S rRNA	Ga0208903_10158751	Saline lake microbial communities from Ace Lake, Antarctica - Antarctic Ace Lake Metagenome 02UKJ (SPAdes)	3300025502	99.8657	1	1489	1	1489	2739	0	1489
MAG-AL2 16S rRNA	Ga0208900_10000446	Saline lake microbial communities from Ace Lake, Antarctica - Antarctic Ace Lake Metagenome 02UKK (SPAdes)	3300025433	99.8657	1	1489	1	1489	2739	0	1489
MAG-AL2 16S rRNA	Ga0075120_100083893	Saline lake microbial communities from Ace Lake, Antarctica - Antarctic Ace Lake Metagenome 02UKL	3300005916	99.8657	1	1489	1	1489	2739	0	1489
MAG-AL2 16S rRNA	Ga0208648_10064443	Saline lake microbial communities from Ace Lake, Antarctica - Antarctic Ace Lake Metagenome 02UKL (SPAdes)	3300025642	99.8657	1	1489	1	1489	2739	0	1489
MAG-AL2 16S rRNA	Ga0075114_100050803	Saline lake microbial communities from Ace Lake, Antarctica - Antarctic Ace Lake Metagenome 02UKM	3300005919	99.8657	1	1489	1	1489	2739	0	1489
MAG-AL2 16S rRNA	Ga0208279_10040953	Saline lake microbial communities from Ace Lake, Antarctica - Antarctic Ace Lake Metagenome 02UKM (SPAdes)	3300025649	99.8657	1	1489	1	1489	2739	0	1489
MAG-AL2 16S rRNA	Ga0208905_10047463	Saline lake microbial communities from Ace Lake, Antarctica - Antarctic Ace Lake Metagenome 02UKS (SPAdes)	3300025661	99.8657	1	1489	1	1489	2739	0	1489
MAG-AL2 16S rRNA	Ga0208771_10013964	Saline lake microbial communities from Ace Lake, Antarctica - Antarctic Ace Lake Metagenome 02UKX (SPAdes)	3300025698	99.8657	1	1489	1	1489	2739	0	1489
MAG-AL2 16S rRNA	Ga0222680_100001260	Saline water microbial communities from Ace Lake, Antarctica - #1004	3300023434	99.8657	1	1489	1	1489	2739	0	1489
MAG-AL2 16S rRNA	Ga0222681_10021343	Saline water microbial communities from Ace Lake, Antarctica - #1006	3300022838	99.8657	1	1489	1	1489	2739	0	1489
MAG-AL2 16S rRNA	Ga0222683_10004089	Saline water microbial communities from Ace Lake, Antarctica - #1073	3300023251	99.8657	1	1489	1	1489	2739	0	1489
MAG-AL2 16S rRNA	Ga0222684_10015002	Saline water microbial communities from Ace Lake, Antarctica - #1075	3300023295	99.8657	1	1489	1	1489	2739	0	1489
MAG-AL2 16S rRNA	Ga0222686_10047302	Saline water microbial communities from Ace Lake, Antarctica - #1159	3300023501	99.8657	1	1489	1	1489	2739	0	1489
MAG-AL2 16S rRNA	Ga0222687_10066402	Saline water microbial communities from Ace Lake, Antarctica - #1163	3300022844	99.8657	1	1489	1	1489	2739	0	1489
MAG-AL2 16S rRNA	Ga0222689_10037223	Saline water microbial communities from Ace Lake, Antarctica - #1231	3300023231	99.8657	1	1489	1	1489	2739	0	1489
MAG-AL2 16S rRNA	Ga0222690_10038762	Saline water microbial communities from Ace Lake, Antarctica - #1234	3300023227	99.8657	1	1489	1	1489	2739	0	1489
MAG-AL2 16S rRNA	Ga0307929_10055762	Saline water microbial communities from Ace Lake, Antarctica - #1330	3300031697	99.8657	1	1489	1	1489	2739	0	1489
MAG-AL2 16S rRNA	Ga0222693_1003868	Saline water microbial communities from Ace Lake, Antarctica - #1331	3300022826	99.8657	1	1489	1	1489	2739	0	1489
MAG-AL2 16S rRNA	Ga0222635_10004133	Saline water microbial communities from Ace Lake, Antarctica - #139	3300023234	99.8657	1	1489	1	1489	2739	0	1489
MAG-AL2 16S rRNA	Ga0222696_10018847	Saline water microbial communities from Ace Lake, Antarctica - #1400	3300023233	99.8657	1	1489	1	1489	2739	0	1489
MAG-AL2 16S rRNA	Ga0222636_10023777	Saline water microbial communities from Ace Lake, Antarctica - #141	3300022854	99.8657	1	1489	1	1489	2739	0	1489
MAG-AL2 16S rRNA	Ga0222698_10017807	Saline water microbial communities from Ace Lake, Antarctica - #1450	3300022860	99.8657	1	1489	1	1489	2739	0	1489
MAG-AL2 16S rRNA	Ga0222699_10085322	Saline water microbial communities from Ace Lake, Antarctica - #1452	3300022846	99.8657	1	1489	1	1489	2739	0	1489
MAG-AL2 16S rRNA	Ga0222701_10001062	Saline water microbial communities from Ace Lake, Antarctica - #1502	3300022884	99.8657	1	1489	1	1489	2739	0	1489
MAG-AL2 16S rRNA	Ga0222702_10018123	Saline water microbial communities from Ace Lake, Antarctica - #1504	3300023299	99.8657	1	1489	1	1489	2739	0	1489
MAG-AL2 16S rRNA	Ga0222710_10064332	Saline water microbial communities from Ace Lake, Antarctica - #1696	3300023429	99.8657	1	1489	1	1489	2739	0	1489
MAG-AL2 16S rRNA	Ga0222638_10017823	Saline water microbial communities from Ace Lake, Antarctica - #183	3300023298	99.8657	1	1489	1	1489	2739	0	1489
MAG-AL2 16S rRNA	Ga0222639_100013949	Saline water microbial communities from Ace Lake, Antarctica - #185	3300023262	99.8657	1	1489	1	1489	2739	0	1489
MAG-AL2 16S rRNA	Ga0222641_100001452	Saline water microbial communities from Ace Lake, Antarctica - #227	3300022828	99.8657	1	1489	1	1489	2739	0	1489
MAG-AL2 16S rRNA	Ga0222642_10013913	Saline water microbial communities from Ace Lake, Antarctica - #229	3300022887	99.8657	1	1489	1	1489	2739	0	1489
MAG-AL2 16S rRNA	Ga0222650_100050630	Saline water microbial communities from Ace Lake, Antarctica - #367	3300023237	99.8657	1	1489	1	1489	2739	0	1489
MAG-AL2 16S rRNA	Ga0222651_10115272	Saline water microbial communities from Ace Lake, Antarctica - #369	3300022866	99.8657	1	1489	1	1489	2739	0	1489
MAG-AL2 16S rRNA	Ga0222653_10001424	Saline water microbial communities from Ace Lake, Antarctica - #419	3300022857	99.8657	1	1489	1	1489	2739	0	1489
MAG-AL2 16S rRNA	Ga0222654_10088232	Saline water microbial communities from Ace Lake, Antarctica - #421	3300022836	99.8657	1	1489	1	1489	2739	0	1489
MAG-AL2 16S rRNA	Ga0222632_10022837	Saline water microbial communities from Ace Lake, Antarctica - #46	3300022842	99.8657	1	1489	1	1489	2739	0	1489
MAG-AL2 16S rRNA	Ga0222656_100003029	Saline water microbial communities from Ace Lake, Antarctica - #472	3300022834	99.8657	1	1489	1	1489	2739	0	1489
MAG-AL2 16S rRNA	Ga0222657_10023733	Saline water microbial communities from Ace Lake, Antarctica - #474	3300023241	99.8657	1	1489	1	1489	2739	0	1489
MAG-AL2 16S rRNA	Ga0222633_10031263	Saline water microbial communities from Ace Lake, Antarctica - #48	3300022847	99.8657	1	1489	1	1489	2739	0	1489
MAG-AL2 16S rRNA	Ga0222659_100036129	Saline water microbial communities from Ace Lake, Antarctica - #547	3300023236	99.8657	1	1489	1	1489	2739	0	1489
MAG-AL2 16S rRNA	Ga0222660_10082481	Saline water microbial communities from Ace Lake, Antarctica - #549	3300023239	99.8657	1	1489	1	1489	2739	0	1489
MAG-AL2 16S rRNA	Ga0222662_10103822	Saline water microbial communities from Ace Lake, Antarctica - #600	3300022885	99.8657	1	1489	1	1489	2739	0	1489
MAG-AL2 16S rRNA	Ga0222663_10012047	Saline water microbial communities from Ace Lake, Antarctica - #602	3300022845	99.8657	1	1489	1	1489	2739	0	1489
MAG-AL2 16S rRNA	Ga0222665_1000019110	Saline water microbial communities from Ace Lake, Antarctica - #653	3300022864	99.8657	1	1489	1	1489	2739	0	1489
MAG-AL2 16S rRNA	Ga0222666_10022513	Saline water microbial communities from Ace Lake, Antarctica - #655	3300024048	99.8657	1	1489	1	1489	2739	0	1489
MAG-AL2 16S rRNA	Ga0222668_10079802	Saline water microbial communities from Ace Lake, Antarctica - #728	3300022865	99.8657	1	1489	1	1489	2739	0	1489
MAG-AL2 16S rRNA	Ga0222669_10073403	Saline water microbial communities from Ace Lake, Antarctica - #730	3300022825	99.8657	1	1489	1	1489	2739	0	1489
MAG-AL2 16S rRNA	Ga0222671_10075432	Saline water microbial communities from Ace Lake, Antarctica - #797	3300022856	99.8657	1	1489	1	1489	2739	0	1489
MAG-AL2 16S rRNA	Ga0222672_10015103	Saline water microbial communities from Ace Lake, Antarctica - #799	3300022859	99.8657	1	1489	1	1489	2739	0	1489
MAG-AL2 16S rRNA	Ga0222674_10057871	Saline water microbial communities from Ace Lake, Antarctica - #866	3300022848	99.8657	1	1489	1	1489	2739	0	1489
MAG-AL2 16S rRNA	Ga0222675_10065093	Saline water microbial communities from Ace Lake, Antarctica - #868	3300023238	99.8657	1	1489	1	1489	2739	0	1489
MAG-AL2 16S rRNA	Ga0222626_10026571	Saline water microbial communities from Ace Lake, Antarctica - #91	3300022882	99.8657	1	1489	1	1489	2739	0	1489
MAG-AL2 16S rRNA	Ga0222627_10001422	Saline water microbial communities from Ace Lake, Antarctica - #93	3300023244	99.8657	1	1489	1	1489	2739	0	1489
MAG-AL2 16S rRNA	Ga0222677_10003847	Saline water microbial communities from Ace Lake, Antarctica - #935	3300022855	99.8657	1	1489	1	1489	2739	0	1489
MAG-AL2 16S rRNA	Ga0222678_10001473	Saline water microbial communities from Ace Lake, Antarctica - #937	3300023249	99.8657	1	1489	1	1489	2739	0	1489
MAG-AL2 16S rRNA	Ga0228864_1322	Sorted cell/s from Ace Lake upper layer water, Antarctica - Uncultured microbe JGI AceLkO2.SYBR.01.K11	3300023604	99.8657	1	1489	1	1489	2739	0	1489
MAG-AL2 16S rRNA	Ga0228863_1127	Sorted cell/s from Ace Lake upper layer water, Antarctica - Uncultured microbe JGI AceLkO2.SYBR.01.L10	3300023608	99.8657	1	1489	1	1489	2739	0	1489
MAG-AL2 16S rRNA	Ga0228861_10149	Sorted cell/s from Ace Lake upper layer water, Antarctica - Uncultured microbe JGI AceLkO2.SYBR.01.L16	3300023623	99.8657	1	1489	1	1489	2739	0	1489
MAG-AL2 16S rRNA	Ga0302063_1004911	Marine microbial communities from Ace Lake, Antarctica - Site 231 with 3.0UM filter - spades	3300028205	99.8545	1	1375	1	1375	2529	0	1375
MAG-AL2 16S rRNA	Ga0164290_10048434	Contaminated culture microbial community from soil near Moab, Utah, USA - Microcoleus steenstrupii SON62 (Illumina Assembly)	3300012921	97.7823	2	1489	2	1489	2566	0	1489
MAG-AL2 16S rRNA	Ga0194062_10008315	Anoxic zone freshwater microbial communities from boreal shield lake in IISD Experimental Lakes Area, Ontario, Canada - Sep2016-L224-25m	3300021069	97.5168	1	1489	1	1489	2545	0	1489
MAG-AL2 16S rRNA	Ga0189288_107224	Marine microbial communities from the Costa Rica Dome - UW105 mini metaG	3300017795	97.118	1	1489	1	1488	2510	0	1488
MAG-AL2 16S rRNA	Ga0188838_1001471	Metatranscriptome of marine microbial communities from Baltic Sea - GS676_3p0_dT	3300019081	96.9799	1	1489	1	1489	2501	0	1489
MAG-AL2 16S rRNA	Ga0211550_100635681	Marine microbial communities from Tara Oceans - TARA_B100001758 (ERX556003-ERR598963)	3300020453	96.9128	1	1489	1	1489	2495	0	1489
MAG-AL2 16S rRNA	Ga0100228_10222763	Marine microbial communities from North Pacific Subtropical Gyre, Station ALOHA - HOT231_2_0125m	3300006565	96.9086	3	1489	3	1488	2490	0	1488
MAG-AL2 16S rRNA	Ga0180431_100147993	Hypersaline lake sediment archaeal communities from the Salton Sea, California, USA - SS_1_MS_1 metaG	3300017987	96.7807	1	1489	1	1488	2483	0	1488
MAG-AL2 16S rRNA	Ga0180432_101133103	Hypersaline lake sediment archaeal communities from the Salton Sea, California, USA - SS_1_MS_2 metaG	3300017989	96.7807	1	1489	1	1488	2483	0	1488
MAG-AL2 16S rRNA	Ga0180430_100139403	Hypersaline lake sediment archaeal communities from the Salton Sea, California, USA - SS_1_S_2 metaG	3300018065	96.7807	1	1489	1	1488	2483	0	1488
MAG-AL2 16S rRNA	Ga0068475_10418524	Marine microbial communities from North Pacific Subtropical Gyre, Station ALOHA - HOT231_1_0200m	3300006318	96.7785	1	1489	1	1488	2483	0	1488
MAG-AL2 16S rRNA	Ga0180435_100157803	Hypersaline lake sediment archaeal communities from the Salton Sea, California, USA - SS_3_S_1 metaG	3300017992	96.7136	1	1489	1	1488	2477	0	1488
MAG-AL2 16S rRNA	Ga0180436_101046932	Hypersaline lake sediment archaeal communities from the Salton Sea, California, USA - SS_3_S_2 metaG	3300017990	96.7136	1	1489	1	1488	2477	0	1488
MAG-AL2 16S rRNA	Ga0127402_10046914	Aquatic microbial communities from different depth of meromictic Siders Pond, Falmouth, Massachusetts; Cast 1, 8m depth; DNA IDBA-UD	3300009451	96.7114	1	1489	1	1489	2479	0	1489
MAG-AL2 16S rRNA	Ga0168647_1022212	Deep subsurface microbial communities from shale gas basins in Pennsylvania, USA - 1_Day0	3300029199	96.7114	1	1489	1	1489	2479	0	1489
MAG-AL2 16S rRNA	Ga0208408_10418481	Marine microbial and viral communities from oxygen minimum zone, Eastern Pacific Ocean - ETNP201406SV67 (SPAdes)	3300026260	96.7114	1	1489	1	1488	2477	0	1488
MAG-AL2 16S rRNA	Ga0180429_100673273	Hypersaline lake sediment archaeal communities from the Salton Sea, California, USA - SS_1_S_1 metaG	3300017960	96.6465	1	1489	1	1488	2471	0	1488
MAG-AL2 16S rRNA	Ga0180437_100328484	Hypersaline lake sediment archaeal communities from the Salton Sea, California, USA - SS_3_D_1 metaG	3300017963	96.6465	1	1489	1	1488	2471	0	1488
MAG-AL2 16S rRNA	Ga0180438_100187873	Hypersaline lake sediment archaeal communities from the Salton Sea, California, USA - SS_3_D_2 metaG	3300017971	96.6465	1	1489	1	1488	2471	0	1488
MAG-AL2 16S rRNA	Ga0207990_10278811	Marine microbial and viral communities from oxygen minimum zone, Eastern Pacific Ocean - ETNP201406SV75 (SPAdes)	3300026262	96.6443	1	1489	1	1488	2471	0	1488
MAG-AL2 16S rRNA	Ga0315905_1000428617	Freshwater fungal communities from buoy surface, Lake Erie, Ohio, United States - Buoy 4 MA121	3300032092	96.642	1	1489	1	1488	2471	0	1488
MAG-AL2 16S rRNA	Ga0211503_100610821	Marine microbial communities from Tara Oceans - TARA_B100000029 (ERX556025-ERR599111)	3300020478	96.6375	3	1489	3	1488	2468	0	1488
MAG-AL2 16S rRNA	Ga0212119_10075531	Indian_combined assembly	3300022543	96.5795	1	1489	1	1488	2466	0	1488
MAG-AL2 16S rRNA	Ga0208276_10003894	Marine microbial and viral communities from oxygen minimum zone, Eastern Pacific Ocean - ETNP201302PF91A (SPAdes)	3300026166	96.5772	1	1489	1	1488	2466	0	1488
MAG-AL2 16S rRNA	Ga0209228_10337491	Marine microbial communities from oxygen minimum zone in mesopelagic equatorial Pacific - METZYME_3_150m (SPAdes)	3300027709	96.5772	1	1489	1	1488	2466	0	1488
MAG-AL2 16S rRNA	Ga0209085_10070091	Freshwater microbial communities from Lake Croche, Canada to study carbon cycling - C_131016_EF_MetaG (SPAdes)	3300027741	96.5749	2	1489	2	1489	2466	0	1489
MAG-AL2 16S rRNA	Ga0208764_100086281	Marine microbial and viral communities from oxygen minimum zone, Eastern Pacific Ocean - ETNP201302SV91 (SPAdes)	3300026321	96.5749	1	1489	1	1488	2466	0	1488
MAG-AL2 16S rRNA	Ga0068489_1453271	Marine microbial communities from North Pacific Subtropical Gyre, Station ALOHA - HOT234_2_0200m	3300006841	96.5749	1	1489	1	1488	2466	0	1488
MAG-AL2 16S rRNA	Ga0214919_1001669010	Freshwater microbial communities from Lake Lanier, Atlanta, Georgia, United States - LL-1503	3300023184	96.5726	2	1489	2	1489	2466	0	1489
MAG-AL2 16S rRNA	Ga0208766_10144811	Marine microbial and viral communities from oxygen minimum zone, Eastern Pacific Ocean - ETNP2014F12-01SV263 (SPAdes)	3300026269	96.568	6	1489	1	1483	2457	0	1483
MAG-AL2 16S rRNA	Ga0209498_10369561	Lake sediment microbial communities from Walker lake, Nevada to study Microbial Dark Matter (Phase II) - Walker Lake 11/02/13 Deep Sediment (SPAdes)	3300025135	96.5077	1	1489	1	1488	2460	0	1488
MAG-AL2 16S rRNA	Ga0208407_10070944	Marine microbial and viral communities from oxygen minimum zone, Eastern Pacific Ocean - ETNP201406SV69 (SPAdes)	3300026257	96.5077	1	1489	1	1488	2460	0	1488
MAG-AL2 16S rRNA	Ga0120401_11355112	Combined Assembly of Gp0137033, Gp0137034	3300009431	96.503	6	1489	6	1489	2453	0	1489
MAG-AL2 16S rRNA	Ga0335039_0015894_2151_3636	Freshwater microbial communities from Lake Mendota, Madison, Wisconsin, United States - TYMEFLIES-ME18Oct2015-rr0135	3300034355	96.503	3	1488	1	1486	2457	0	1486
MAG-AL2 16S rRNA	Ga0255743_100152934	Coastal salt marsh microbial communities from the Groves Creek Marsh, Skidaway Island, Georgia - 101405AT metaG	3300023110	96.4453	1	1489	1	1489	2457	0	1489
MAG-AL2 16S rRNA	Ga0102823_10164761	Estuarine microbial communities from the Columbia River estuary - Ebb tide non-ETM metaG S.743	3300007692	96.4453	1	1489	1	1489	2457	0	1489
MAG-AL2 16S rRNA	Ga0114969_101422871	Freshwater microbial communities from Lake Montjoie, Canada to study carbon cycling - M_130807_MF_MetaG	3300009181	96.4453	1	1489	1	1488	2455	0	1488
MAG-AL2 16S rRNA	Ga0194037_10082864	Anoxic zone freshwater microbial communities from boreal shield lake in IISD Experimental Lakes Area, Ontario, Canada - Jun2016-L304-6m	3300020164	96.443	1	1489	1	1488	2455	0	1488
MAG-AL2 16S rRNA	Ga0194063_100210943	Anoxic zone freshwater microbial communities from boreal shield lake in IISD Experimental Lakes Area, Ontario, Canada - Sep2016-L373-20m	3300021075	96.443	1	1489	1	1488	2455	0	1488
MAG-AL2 16S rRNA	Ga0315900_100681705	Freshwater fungal communities from buoy surface, Lake Erie, Ohio, United States - Buoy 12 MA114	3300031787	96.443	1	1489	1	1488	2455	0	1488
MAG-AL2 16S rRNA	Ga0209829_100409151	Freshwater microbial communities from Lake Croche, Canada to study carbon cycling - C_140205_EF_MetaG (SPAdes)	3300027777	96.443	1	1489	1	1488	2455	0	1488
MAG-AL2 16S rRNA	Ga0208360_10013454	Freshwater microbial communities from Lake Mendota, WI - 27JUL2010 deep hole epilimnion ns (SPAdes)	3300020551	96.443	1	1489	1	1488	2455	0	1488
MAG-AL2 16S rRNA	Ga0192374_122922	Marine microbial communities from Caribbean coral reef seawater, Cuba - O. faveolata	3300017905	96.443	1	1489	1	1489	2457	0	1489
MAG-AL2 16S rRNA	Ga0068485_100054	Marine microbial communities from North Pacific Subtropical Gyre, Station ALOHA - HOT233_1_0125m	3300005463	96.443	1	1489	1	1488	2455	0	1488
MAG-AL2 16S rRNA	Ga0211613_10169651	Marine microbial communities from Tara Oceans - TARA_B100000686 (ERX556093-ERR598998)	3300020353	96.443	1	1489	1	1488	2455	0	1488
MAG-AL2 16S rRNA	Ga0074648_10076517	Saline surface water microbial communities from Etoliko Lagoon, Greece - halocline_water	3300005512	96.443	1	1489	1	1488	2455	0	1488
MAG-AL2 16S rRNA	Ga0208261_10182381	Seawater microbial communities from Saanich Inlet, British Columbia, Canada - Knorr_S7_td_DCM_ad_131m_LV_B (SPAdes)	3300026076	96.443	1	1489	1	1488	2455	0	1488
MAG-AL2 16S rRNA	Ga0194016_10007544	Sediment microbial communities from the Broadkill River, Lewes, Delaware, United States - BRC_2-3_MG	3300019708	96.443	1	1489	1	1488	2455	0	1488
MAG-AL2 16S rRNA	Ga0118730_11147391	Combined Assembly of Gp0139359, Gp0139510	3300009132	96.4406	1	1489	1	1488	2455	0	1488
MAG-AL2 16S rRNA	Ga0209503_100041593	Marine eukaryotic phytoplankton communities from Atlantic Ocean - South Atlantic ANT15 Metagenome (SPAdes)	3300027859	96.4406	3	1489	3	1489	2453	0	1489
MAG-AL2 16S rRNA	Ga0068500_11022581	Marine microbial communities from North Pacific Subtropical Gyre, Station ALOHA - HOT238_1_0200m	3300006332	96.4406	1	1489	1	1488	2455	0	1488
MAG-AL2 16S rRNA	Ga0394872_0230094_279_1766	Desert spring benthic microbial communities from Nevada, United States - Crystal Pool (CP_S2)	3300037308	96.4382	3	1488	1	1488	2453	0	1488
MAG-AL2 16S rRNA	Ga0211714_100607521	Marine microbial communities from Tara Oceans - TARA_B100001540 (ERX556059-ERR598968)	3300020466	96.4358	3	1489	3	1488	2451	0	1488
MAG-AL2 16S rRNA	Ga0255754_100338483	Coastal salt marsh microbial communities from the Groves Creek Marsh, Skidaway Island, Georgia - 101412BT metaG	3300022939	96.3783	1	1489	1	1489	2451	0	1489
MAG-AL2 16S rRNA	Ga0063598_1002341	Enrichment cultures from Harmful Algal Blooms in Lake Erie, HABS-00-39868	3300003963	96.3783	1	1489	1	1490	2451	0	1490
MAG-AL2 16S rRNA	Ga0209400_10183701	Freshwater microbial communities from Lake Montjoie, Canada to study carbon cycling - M_130807_EF_MetaG (SPAdes)	3300027963	96.3783	1	1489	1	1488	2449	0	1488
MAG-AL2 16S rRNA	Ga0194059_10009617	Anoxic zone freshwater microbial communities from boreal shield lake in IISD Experimental Lakes Area, Ontario, Canada - Sep2016-L626-11m	3300021600	96.3758	1	1489	1	1488	2449	0	1488
MAG-AL2 16S rRNA	Ga0209553_100248011	Freshwater lake microbial communities from Lake Michigan, USA - Fa13.BD.MM110.DN (SPAdes)	3300027688	96.3758	1	1489	1	1488	2449	0	1488
MAG-AL2 16S rRNA	Ga0304730_10104555	Freshwater microbial communities from Lake Montjoie, Canada to study carbon cycling - M_130628_MF_MetaG (v2)	3300028394	96.3758	1	1489	1	1488	2449	0	1488
MAG-AL2 16S rRNA	Ga0208641_10112103	Marine microbial and viral communities from oxygen minimum zone, Eastern Pacific Ocean - ETNP2014F10-02SV253 (SPAdes)	3300026268	96.3758	1	1489	1	1488	2449	0	1488
MAG-AL2 16S rRNA	Ga0211640_100847261	Marine microbial communities from Tara Oceans - TARA_B100000579 (ERX556060-ERR598961)	3300020465	96.3758	1	1489	1	1488	2449	0	1488
MAG-AL2 16S rRNA	Ga0209552_10057263	Freshwater lake microbial communities from Lake Michigan, USA - Fa13.BD.MM15.SD (SPAdes)	3300027563	96.371	2	1489	2	1489	2449	0	1489
MAG-AL2 16S rRNA	Ga0209356_10025507	Freshwater lake microbial communities from Lake Michigan, USA - Fa13.BD.MM15.SN (SPAdes)	3300027644	96.371	2	1489	2	1489	2449	0	1489
MAG-AL2 16S rRNA	Ga0208864_10016424	Freshwater microbial communities from Crystal Bog, Wisconsin, USA - MA0.5M (SPAdes)	3300025578	96.371	2	1489	2	1488	2447	0	1488
MAG-AL2 16S rRNA	Ga0208249_10064375	Freshwater microbial communities from Crystal Bog, Wisconsin, USA - MA1M (SPAdes)	3300025532	96.371	2	1489	2	1488	2447	0	1488
MAG-AL2 16S rRNA	Ga0208376_10082932	Freshwater microbial communities from Crystal Bog, Wisconsin, USA - MA2.5M (SPAdes)	3300025455	96.371	2	1489	2	1488	2447	0	1488
MAG-AL2 16S rRNA	Ga0007801_100061931	Freshwater microbial communities from Crystal Bog, Wisconsin, USA - MA2M	3300004802	96.371	2	1489	2	1488	2447	0	1488
MAG-AL2 16S rRNA	Ga0208496_10036485	Freshwater microbial communities from Crystal Bog, Wisconsin, USA - MA2M (SPAdes)	3300025591	96.371	2	1489	2	1488	2447	0	1488
MAG-AL2 16S rRNA	Ga0208377_10037361	Freshwater microbial communities from Crystal Bog, Wisconsin, USA - MA4M (SPAdes)	3300025370	96.371	2	1489	2	1488	2447	0	1488
MAG-AL2 16S rRNA	Ga0335012_0012430_2820_4304	Freshwater microbial communities from Lake Mendota, Madison, Wisconsin, United States - TYMEFLIES-ME08Jun2014-rr0072	3300034093	96.3685	3	1488	1	1485	2444	0	1485
MAG-AL2 16S rRNA	Ga0335050_0014493_195_1679	Freshwater microbial communities from Lake Mendota, Madison, Wisconsin, United States - TYMEFLIES-ME24Jun2014-rr0157	3300034108	96.3685	3	1488	1	1485	2444	0	1485
MAG-AL2 16S rRNA	Ga0255782_100762522	Coastal salt marsh microbial communities from the Groves Creek Marsh, Skidaway Island, Georgia - 101408AT metaG	3300023105	96.3112	1	1489	1	1489	2446	0	1489
MAG-AL2 16S rRNA	Ga0247835_10095253	Freshwater microbial communities from meromictic Lake La Cruz, Castile-La Mancha, Spain - LaCruzMarch2015_13.5m	3300028114	96.3112	1	1489	1	1488	2444	0	1488
MAG-AL2 16S rRNA	Ga0247837_10235125	Freshwater microbial communities from meromictic Lake La Cruz, Castile-La Mancha, Spain - LaCruzMarch2015_14.5m	3300027970	96.3112	1	1489	1	1488	2444	0	1488
MAG-AL2 16S rRNA	Ga0209992_100380461	Deep subsurface microbial communities from Kolumbo volcano to uncover new lineages of life (NeLLi) - 2SBTROV12_ACTIVE470 metaG (SPAdes)	3300024344	96.3087	1	1489	1	1488	2444	0	1488
MAG-AL2 16S rRNA	Ga0209188_10282962	Freshwater microbial communities from Lake Croche, Canada to study carbon cycling - C_130625_EF_MetaG (SPAdes)	3300027708	96.3087	1	1489	1	1488	2444	0	1488
MAG-AL2 16S rRNA	Ga0209189_100182110	Freshwater microbial communities from Lake Croche, Canada to study carbon cycling - C_130820_EF_MetaG (SPAdes)	3300027747	96.3087	1	1489	1	1488	2444	0	1488
MAG-AL2 16S rRNA	Ga0068485_100064	Marine microbial communities from North Pacific Subtropical Gyre, Station ALOHA - HOT233_1_0125m	3300005463	96.3087	1	1489	1	1488	2444	0	1488
MAG-AL2 16S rRNA	Ga0068500_11285921	Marine microbial communities from North Pacific Subtropical Gyre, Station ALOHA - HOT238_1_0200m	3300006332	96.3087	1	1489	1	1488	2444	0	1488
MAG-AL2 16S rRNA	Ga0194014_10005874	Sediment microbial communities from the Broadkill River, Lewes, Delaware, United States - BRC_0-1_MG	3300019732	96.3087	1	1489	1	1488	2444	0	1488
MAG-AL2 16S rRNA	Ga0307378_101761601	Soil microbial communities from Risofladan, Vaasa, Finland - UN-1	3300031566	96.3087	1	1489	1	1489	2446	0	1489
MAG-AL2 16S rRNA	Ga0370462_101882745	Freshwater microbial communities from meromitic lake A, Ellesmere Island, Canada - Sample 6m re-analysis2	3300033411	96.3062	2	1489	2	1489	2444	0	1489
MAG-AL2 16S rRNA	Ga0192373_112502	Marine microbial communities from Caribbean coral reef seawater, Cuba - D. strigosa	3300017904	96.3062	1	1489	1	1488	2444	0	1488
MAG-AL2 16S rRNA	Ga0068485_121772	Marine microbial communities from North Pacific Subtropical Gyre, Station ALOHA - HOT233_1_0125m	3300005463	96.3062	1	1489	1	1487	2444	0	1487
MAG-AL2 16S rRNA	Ga0068473_11623287	Marine microbial communities from North Pacific Subtropical Gyre, Station ALOHA - HOT229_1_1000m	3300006316	96.3038	3	1489	3	1488	2440	0	1488
MAG-AL2 16S rRNA	Ga0394152_0009896_1158_2643	Sediment microbial communities from coastal wetland in Texas, United States - D0819S20re	3300036975	96.3013	3	1488	1	1486	2440	0	1486
MAG-AL2 16S rRNA	Ga0335046_0065673_3_1487	Freshwater microbial communities from Lake Mendota, Madison, Wisconsin, United States - TYMEFLIES-ME02May2015-rr0144	3300035682	96.2988	3	1488	1	1485	2438	0	1485
MAG-AL2 16S rRNA	Ga0335058_0006804_792_2276	Freshwater microbial communities from Lake Mendota, Madison, Wisconsin, United States - TYMEFLIES-ME19May2015-rr0174	3300034121	96.2988	3	1488	1	1485	2438	0	1485
MAG-AL2 16S rRNA	Ga0335032_0067689_2_1487	Freshwater microbial communities from Lake Mendota, Madison, Wisconsin, United States - TYMEFLIES-ME28Jul2015-rr0122	3300036406	96.2988	3	1488	1	1486	2440	0	1486
MAG-AL2 16S rRNA	Ga0334993_0033042_1125_2609	Freshwater microbial communities from Lake Mendota, Madison, Wisconsin, United States - TYMEFLIES-ME30Jun2016-rr0036	3300036399	96.2988	3	1488	1	1485	2438	0	1485
MAG-AL2 16S rRNA	Ga0068494_1012621	Marine microbial communities from North Pacific Subtropical Gyre, Station ALOHA - HOT237_1_0025m	3300006842	96.2888	8	1489	8	1488	2431	0	1488
MAG-AL2 16S rRNA	Ga0181570_100909341	Coastal salt marsh microbial communities from the Groves Creek Marsh, Skidaway Island, Georgia - 101406AT metaG (spades assembly)	3300020207	96.2466	1	1489	1	1489	2440	0	1489
MAG-AL2 16S rRNA	Ga0105739_10051731	Coastal water column microbial communities from Columbia River Estuary, Oregon, USA - CMOP_DNA_1373B_0.2um	3300007954	96.2466	1	1489	1	1489	2440	0	1489
MAG-AL2 16S rRNA	Ga0208047_10127514	Freshwater microbial communities from Lake Kivu, Western Province, Rwanda to study Microbial Dark Matter (Phase II) - Kivu_220m (SPAdes)	3300025279	96.2466	1	1489	1	1488	2438	0	1488
MAG-AL2 16S rRNA	Ga0212121_100594034	Kivu_combined assembly	3300022556	96.2466	1	1489	1	1488	2438	0	1488
MAG-AL2 16S rRNA	Ga0228661_10062992	Seawater microbial communities from Monterey Bay, California, United States - 75D	3300024266	96.2466	1	1489	1	1489	2440	0	1489
MAG-AL2 16S rRNA	Ga0211677_100543053	Marine microbial communities from Tara Oceans - TARA_B100001059 (ERX556045-ERR598965)	3300020385	96.2441	1	1489	1	1489	2440	0	1489
MAG-AL2 16S rRNA	Ga0224420_132036712	Riverine microbial communities from Altamaha River at Everett City, GA, USA. Combined Assembly of 12 SPs	3300021430	96.2441	1	1489	1	1488	2438	0	1488
MAG-AL2 16S rRNA	Ga0255758_100679072	Coastal salt marsh microbial communities from the Groves Creek Marsh, Skidaway Island, Georgia - 011513CT metaG	3300022928	96.2416	1	1489	1	1488	2438	0	1488
MAG-AL2 16S rRNA	Ga0181564_100691612	Coastal salt marsh microbial communities from the Groves Creek Marsh, Skidaway Island, Georgia - 011513CT metaG (megahit assembly)	3300018876	96.2416	1	1489	1	1488	2438	0	1488
MAG-AL2 16S rRNA	Ga0102862_10076973	Estuarine microbial communities from the Columbia River estuary - metaG 1449C-3	3300007670	96.2416	1	1489	1	1488	2438	0	1488
MAG-AL2 16S rRNA	Ga0304728_10056151	Freshwater microbial communities from Lake Croche, Canada to study carbon cycling - C_130625_MF_MetaG (v2)	3300028393	96.2416	1	1489	1	1488	2438	0	1488
MAG-AL2 16S rRNA	Ga0211705_100184143	Marine microbial communities from Tara Oceans - TARA_B100000427 (ERX555987-ERR599133)	3300020395	96.2416	1	1489	1	1488	2438	0	1488
MAG-AL2 16S rRNA	Ga0214923_1000030333	Freshwater microbial communities from Lake Lanier, Atlanta, Georgia, United States - LL-1510	3300023179	96.2391	2	1489	2	1489	2438	0	1489
MAG-AL2 16S rRNA	Ga0392391_0019357_4381_5865	Sediment microbial communities from wetlands near Prado wetlands, California, USA - CSM_Prado_Oct18_PM_0.5z2	3300037458	96.2391	3	1488	1	1485	2433	0	1485
MAG-AL2 16S rRNA	Ga0392392_0004592_638_2122	Sediment microbial communities from wetlands near Prado wetlands, California, USA - CSM_Prado_Oct18_PM_1.5z2	3300037524	96.2391	3	1488	1	1485	2433	0	1485
MAG-AL2 16S rRNA	Ga0392393_0016475_3238_4722	Sediment microbial communities from wetlands near Prado wetlands, California, USA - CSM_Prado_Oct18_PM_2.5z2	3300037408	96.2391	3	1488	1	1485	2433	0	1485
MAG-AL2 16S rRNA	Ga0392394_0002389_4791_6275	Sediment microbial communities from wetlands near Prado wetlands, California, USA - CSM_Prado_Oct18_PM_Bottom	3300037461	96.2391	3	1488	1	1485	2433	0	1485
MAG-AL2 16S rRNA	Ga0315290_100857601	Sediment microbial communities from Yellowstone Lake, YNP, Wyoming, USA - YL17G12_0	3300031834	96.2391	2	1489	2	1488	2436	0	1488
MAG-AL2 16S rRNA	Ga0370521_0072_696_2180	Aphanothece saxicola GSE-SYN-MK-01-06B and co-occurring heterotrophs from rock surface from Grand Staircase Escalante National Monument, Utah, United States - 20181031_5A	3300035003	96.2366	3	1488	1	1485	2433	0	1485
MAG-AL2 16S rRNA	Ga0310083_1001373	Enriched freshwater cyanobacterial communities from Lake Erie, Ohio, United States - ER36.Total.D7	3300028693	96.2366	2	1489	2	1489	2438	0	1489
MAG-AL2 16S rRNA	Ga0310322_103082	Enriched freshwater cyanobacterial communities from Lake Erie, Ontario, Canada - ER10.Large.C7 (v2)	3300028934	96.2366	2	1489	2	1489	2438	0	1489
MAG-AL2 16S rRNA	Ga0310318_101695	Enriched freshwater cyanobacterial communities from Lake Erie, Ontario, Canada - ER10.Total.B5 (v2)	3300028904	96.2366	2	1489	2	1489	2438	0	1489
MAG-AL2 16S rRNA	Ga0209651_10064552	Freshwater lake microbial communities from Lake Michigan, USA - Fa13.BD.MM110.SN (SPAdes)	3300027581	96.2366	2	1489	2	1489	2438	0	1489
MAG-AL2 16S rRNA	Ga0209552_10128043	Freshwater lake microbial communities from Lake Michigan, USA - Fa13.BD.MM15.SD (SPAdes)	3300027563	96.2366	2	1489	2	1489	2438	0	1489
MAG-AL2 16S rRNA	Ga0209356_10030042	Freshwater lake microbial communities from Lake Michigan, USA - Fa13.BD.MM15.SN (SPAdes)	3300027644	96.2366	2	1489	2	1489	2438	0	1489
MAG-AL2 16S rRNA	Ga0209443_10060811	Freshwater lake microbial communities from Lake Michigan, USA - Su13.BD.MM110.DCMD (SPAdes)	3300027707	96.2366	2	1489	2	1489	2438	0	1489
MAG-AL2 16S rRNA	Ga0209135_10080464	Freshwater lake microbial communities from Lake Michigan, USA - Su13.BD.MM110.SD (SPAdes)	3300027642	96.2366	2	1489	2	1489	2438	0	1489
MAG-AL2 16S rRNA	Ga0209769_10089114	Freshwater lake microbial communities from Lake Michigan, USA - Su13.BD.MM15.DN (SPAdes)	3300027679	96.2366	2	1489	2	1489	2438	0	1489
MAG-AL2 16S rRNA	Ga0209550_101755821	Freshwater lake microbial communities from Lake Michigan, USA - Su13.BD.MM15.SN (SPAdes)	3300027892	96.2366	2	1489	1	1488	2438	0	1488
MAG-AL2 16S rRNA	Ga0049083_100134601	Freshwater lentic microbial communities from great Laurentian Lakes, MI, USA - Great Lakes metaG MI27MSRF	3300005580	96.2366	2	1489	2	1489	2438	0	1489
MAG-AL2 16S rRNA	Ga0208951_10145851	Freshwater lentic microbial communities from great Laurentian Lakes, MI, USA - Great Lakes metaG MI27MSRF (SPAdes)	3300027621	96.2366	2	1489	2	1489	2438	0	1489
MAG-AL2 16S rRNA	Ga0211526_10000894	Marine microbial communities from Tara Oceans - TARA_B100000066 (ERX556116-ERR599158)	3300020264	96.2366	3	1489	3	1489	2436	0	1489
MAG-AL2 16S rRNA	Ga0208749_10007184	Seawater microbial communities from Saanich Inlet, British Columbia, Canada - Knorr_S15_td_DCM_ad_63m_LV_B (SPAdes)	3300026077	96.2366	3	1489	3	1488	2435	0	1488
MAG-AL2 16S rRNA	Ga0197100_10804	Sorted cell/s from freshwater from Lake Michigan, Michigan, United States - Synechococcus bacterium JGI_UCMI16007	3300019421	96.2366	2	1489	2	1489	2438	0	1489
MAG-AL2 16S rRNA	Ga0197101_10825	Sorted cell/s from freshwater from Lake Michigan, Michigan, United States - Synechococcus bacterium JGI_UCMI16008	3300019408	96.2366	2	1489	2	1489	2438	0	1489
MAG-AL2 16S rRNA	Ga0197103_1591	Sorted cell/s from freshwater from Lake Michigan, Michigan, United States - Synechococcus bacterium JGI_UCMI16010	3300019404	96.2366	2	1489	2	1489	2438	0	1489
MAG-AL2 16S rRNA	Ga0197104_1571	Sorted cell/s from freshwater from Lake Michigan, Michigan, United States - Synechococcus bacterium JGI_UCMI16011	3300019393	96.2366	2	1489	2	1489	2438	0	1489
MAG-AL2 16S rRNA	Ga0197105_10774	Sorted cell/s from freshwater from Lake Michigan, Michigan, United States - Synechococcus bacterium JGI_UCMI16012	3300019410	96.2366	2	1489	2	1489	2438	0	1489
MAG-AL2 16S rRNA	Ga0197106_10684	Sorted cell/s from freshwater from Lake Michigan, Michigan, United States - Synechococcus bacterium JGI_UCMI16013	3300019392	96.2366	2	1489	2	1489	2438	0	1489
MAG-AL2 16S rRNA	Ga0197107_10308	Sorted cell/s from freshwater from Lake Michigan, Michigan, United States - Synechococcus bacterium JGI_UCMI16014	3300019396	96.2366	2	1489	2	1489	2438	0	1489
MAG-AL2 16S rRNA	Ga0197108_102213	Sorted cell/s from freshwater from Lake Michigan, Michigan, United States - Synechococcus bacterium JGI_UCMI16015	3300019389	96.2366	2	1489	2	1489	2438	0	1489
MAG-AL2 16S rRNA	Ga0197109_10610	Sorted cell/s from freshwater from Lake Michigan, Michigan, United States - Synechococcus bacterium JGI_UCMI16016	3300019670	96.2366	2	1489	2	1489	2438	0	1489
MAG-AL2 16S rRNA	Ga0197126_10406	Sorted cell/s from freshwater from Lake Michigan, Michigan, United States - Synechococcus bacterium JGI_UCMI16033	3300019414	96.2366	2	1489	2	1489	2438	0	1489
MAG-AL2 16S rRNA	Ga0197127_1604	Sorted cell/s from freshwater from Lake Michigan, Michigan, United States - Synechococcus bacterium JGI_UCMI16034	3300019413	96.2366	2	1489	2	1489	2438	0	1489
MAG-AL2 16S rRNA	Ga0197130_10724	Sorted cell/s from freshwater from Lake Michigan, Michigan, United States - Synechococcus bacterium JGI_UCMI16037	3300019420	96.2366	2	1489	2	1489	2438	0	1489
MAG-AL2 16S rRNA	Ga0197131_1654	Sorted cell/s from freshwater from Lake Michigan, Michigan, United States - Synechococcus bacterium JGI_UCMI16038	3300019412	96.2366	2	1489	2	1489	2438	0	1489
MAG-AL2 16S rRNA	Ga0197132_11051	Sorted cell/s from freshwater from Lake Michigan, Michigan, United States - Synechococcus bacterium JGI_UCMI16039	3300019423	96.2366	2	1489	2	1489	2438	0	1489
MAG-AL2 16S rRNA	Ga0197133_104322	Sorted cell/s from freshwater from Lake Michigan, Michigan, United States - Synechococcus bacterium JGI_UCMI16040	3300019427	96.2366	2	1489	2	1489	2438	0	1489
MAG-AL2 16S rRNA	Ga0102884_10246461	Estuarine microbial communities from the Columbia River estuary - metaG 1550A-3	3300009141	96.2239	1	1483	1	1482	2427	0	1482
MAG-AL2 16S rRNA	Ga0228662_10128291	Seawater microbial communities from Monterey Bay, California, United States - 76D	3300024415	96.1796	1	1489	1	1489	2435	0	1489
MAG-AL2 16S rRNA	Ga0181574_100646023	Coastal salt marsh microbial communities from the Groves Creek Marsh, Skidaway Island, Georgia - 101410AT metaG (spades assembly)	3300020056	96.1771	1	1489	1	1489	2435	0	1489
MAG-AL2 16S rRNA	Ga0073579_10950076	Environmental Genome Shotgun Sequencing: Ocean Microbial Populations from the Gulf of Maine	3300005239	96.1771	1	1489	1	1488	2433	0	1488
MAG-AL2 16S rRNA	Ga0102869_10118023	Estuarine microbial communities from the Columbia River estuary - metaG 1546A-02	3300007627	96.1771	1	1489	1	1488	2433	0	1488
MAG-AL2 16S rRNA	Ga0102876_10094793	Estuarine microbial communities from the Columbia River estuary - metaG 1548A-3	3300007642	96.1771	1	1489	1	1488	2433	0	1488
MAG-AL2 16S rRNA	Ga0102888_10042824	Estuarine microbial communities from the Columbia River estuary - metaG 1551A-3	3300008995	96.1771	1	1489	1	1488	2433	0	1488
MAG-AL2 16S rRNA	Ga0208932_10024834	Estuarine microbial communities from the Columbia River estuary - metaG 1560A-3 (SPAdes)	3300027256	96.1771	1	1489	1	1488	2433	0	1488
MAG-AL2 16S rRNA	Ga0315901_100412461	Freshwater fungal communities from buoy surface, Lake Erie, Ohio, United States - Buoy 2 MA116	3300031963	96.1771	1	1489	1	1489	2435	0	1489
MAG-AL2 16S rRNA	Ga0209306_10238073	Pelagic marine microbial communities from North Sea - COGITO_mtgs_110328 (SPAdes)	3300025680	96.1771	1	1489	1	1488	2433	0	1488
MAG-AL2 16S rRNA	Ga0228653_10020432	Seawater microbial communities from Monterey Bay, California, United States - 65D	3300024237	96.1771	1	1489	1	1489	2435	0	1489
MAG-AL2 16S rRNA	Ga0228607_10086571	Seawater microbial communities from Monterey Bay, California, United States - 8D	3300026517	96.1771	1	1489	1	1489	2435	0	1489
MAG-AL2 16S rRNA	Ga0228608_10026451	Seawater microbial communities from Monterey Bay, California, United States - 9D	3300028136	96.1771	1	1489	1	1489	2435	0	1489
MAG-AL2 16S rRNA	Ga0194038_10127362	Anoxic zone freshwater microbial communities from boreal shield lake in IISD Experimental Lakes Area, Ontario, Canada - Jun2016-L227-6m	3300020158	96.1745	1	1489	1	1489	2435	0	1489
MAG-AL2 16S rRNA	Ga0255779_10173774	Coastal salt marsh microbial communities from the Groves Creek Marsh, Skidaway Island, Georgia - 011508AT metaG	3300022922	96.1745	1	1489	1	1488	2433	0	1488
MAG-AL2 16S rRNA	Ga0209085_10245961	Freshwater microbial communities from Lake Croche, Canada to study carbon cycling - C_131016_EF_MetaG (SPAdes)	3300027741	96.1745	1	1489	1	1488	2433	0	1488
MAG-AL2 16S rRNA	Ga0208231_10130321	Freshwater microbial communities from Lake Mendota, WI - 15JUN2012 deep hole epilimnion (SPAdes)	3300020557	96.1745	2	1489	1	1487	2431	0	1487
MAG-AL2 16S rRNA	Ga0209503_100159533	Marine eukaryotic phytoplankton communities from Atlantic Ocean - South Atlantic ANT15 Metagenome (SPAdes)	3300027859	96.1745	1	1489	1	1488	2433	0	1488
MAG-AL2 16S rRNA	Ga0100228_10359531	Marine microbial communities from North Pacific Subtropical Gyre, Station ALOHA - HOT231_2_0125m	3300006565	96.1745	1	1489	1	1488	2433	0	1488
MAG-AL2 16S rRNA	Ga0068494_1000801	Marine microbial communities from North Pacific Subtropical Gyre, Station ALOHA - HOT237_1_0025m	3300006842	96.1745	1	1489	1	1488	2433	0	1488
MAG-AL2 16S rRNA	Ga0211611_10208271	Marine microbial communities from Tara Oceans - TARA_B100000686 (ERX555950-ERR598956)	3300020357	96.1745	1	1489	1	1488	2433	0	1488
MAG-AL2 16S rRNA	Ga0082019_10075011	Marine microbial communities from the Eastern Tropical South Pacific Oxygen Minumum Zone, cruise NBP1315, 2013 - sample NBP189	3300006093	96.1745	1	1489	1	1488	2433	0	1488
MAG-AL2 16S rRNA	Ga0228656_10057944	Seawater microbial communities from Monterey Bay, California, United States - 68D	3300024322	96.1745	1	1489	1	1489	2435	0	1489
MAG-AL2 16S rRNA	Ga0209444_100716211	Freshwater lake microbial communities from Lake Michigan, USA - Fa13.BD.MM15.DN (SPAdes)	3300027756	96.1719	2	1489	1	1488	2433	0	1488
MAG-AL2 16S rRNA	Ga0068485_121782	Marine microbial communities from North Pacific Subtropical Gyre, Station ALOHA - HOT233_1_0125m	3300005463	96.1719	2	1489	2	1488	2431	0	1488
MAG-AL2 16S rRNA	Ga0310081_1001317	Enriched freshwater cyanobacterial communities from Lake Erie, Ohio, United States - ER36.Total.B7	3300028697	96.1694	2	1489	2	1489	2433	0	1489
MAG-AL2 16S rRNA	Ga0310327_104224	Enriched freshwater cyanobacterial communities from Lake Superior, Ontario, Canada - SU02.DCL.Total.B7 (v2)	3300028938	96.1694	2	1489	2	1489	2433	0	1489
MAG-AL2 16S rRNA	Ga0315903_1000107139	Freshwater fungal communities from buoy surface, Lake Erie, Ohio, United States - Buoy 2 MA119	3300032116	96.1694	2	1489	2	1488	2431	0	1488
MAG-AL2 16S rRNA	Ga0211475_100072225	Marine microbial communities from Tara Oceans - TARA_A100000164 (ERX555914-ERR598993)	3300020468	96.1694	3	1489	3	1488	2429	0	1488
MAG-AL2 16S rRNA	Ga0181596_100214945	Coastal salt marsh microbial communities from the Groves Creek Marsh, Skidaway Island, Georgia - 041402US metaG (spades assembly)	3300020177	96.1642	6	1489	1	1484	2425	0	1484
MAG-AL2 16S rRNA	Ga0316576_101513301	Rhizosphere microbial communities from salt marsh grasses in Alabama, United States - S0-2_050615r3r5	3300031727	96.146	12	1489	1	1478	2414	0	1478
MAG-AL2 16S rRNA	Ga0117909_11283581	Marine water column microbial communities of the permanently stratified Cariaco Basin, Venezuela, November cruise - 900m, 250-2.7um, replicate b	3300009320	96.1126	1	1489	1	1488	2427	0	1488
MAG-AL2 16S rRNA	Ga0233444_100621212	Seawater microbial communities from Saanich Inlet, British Columbia, Canada - SI_124_October2016_10_MG	3300024264	96.1126	1	1489	1	1489	2429	0	1489
MAG-AL2 16S rRNA	Ga0102883_10294121	Estuarine microbial communities from the Columbia River estuary - metaG 1549B-02	3300010312	96.11	1	1489	1	1488	2427	0	1488
MAG-AL2 16S rRNA	Ga0208639_10048216	Marine microbial and viral communities from oxygen minimum zone, Eastern Pacific Ocean - ETNP201310SV76 (SPAdes)	3300026256	96.11	1	1489	1	1488	2427	0	1488
MAG-AL2 16S rRNA	Ga0209251_10121124	Marine microbial communities from expanding oxygen minimum zones in the Saanich Inlet - SI073_LV_100m_DNA (SPAdes)	3300025668	96.11	1	1489	1	1489	2429	0	1489
MAG-AL2 16S rRNA	Ga0315495_1044	Sorted cell/s from seawater in Monterey Bay, California, United States - Uncultured microbe JGI Moran1.1028.ReSo.2.F8	3300032512	96.11	1	1489	1	1489	2429	0	1489
MAG-AL2 16S rRNA	Ga0315497_1032	Sorted cell/s from seawater in Monterey Bay, California, United States - Uncultured microbe JGI Moran1.1028.ReSo.2.N18	3300032627	96.11	1	1489	1	1489	2429	0	1489
MAG-AL2 16S rRNA	Ga0194056_100073752	Anoxic zone freshwater microbial communities from boreal shield lake in IISD Experimental Lakes Area, Ontario, Canada - Sep2016-L442-13m	3300021070	96.1074	1	1489	1	1487	2427	0	1487
MAG-AL2 16S rRNA	Ga0194055_100171933	Anoxic zone freshwater microbial communities from boreal shield lake in IISD Experimental Lakes Area, Ontario, Canada - Sep2016-L442-9m	3300021079	96.1074	1	1489	1	1488	2427	0	1488
MAG-AL2 16S rRNA	Ga0208598_10050752	Freshwater microbial communities from Lake Mendota, WI - 22JUN2012 deep hole epilimnion (SPAdes)	3300020568	96.1074	2	1489	2	1488	2425	0	1488
MAG-AL2 16S rRNA	Ga0115008_100140945	Marine eukaryotic phytoplankton communities from Arctic Ocean - Fram Strait ARC3M Metagenome	3300009436	96.1074	1	1489	1	1488	2427	0	1488
MAG-AL2 16S rRNA	Ga0209137_10440862	Marine microbial communities from expanding oxygen minimum zones in the Saanich Inlet - ESP_105LU_22_DNA (SPAdes)	3300025767	96.1074	1	1489	1	1488	2427	0	1488
MAG-AL2 16S rRNA	Ga0099955_10070383	Marine microbial communities from North Pacific Subtropical Gyre, Station ALOHA - HOT225_1_0125m	3300006412	96.1074	1	1489	1	1488	2427	0	1488
MAG-AL2 16S rRNA	Ga0100224_10121729	Marine microbial communities from North Pacific Subtropical Gyre, Station ALOHA - HOT229_1_0125m	3300006478	96.1074	1	1489	1	1488	2427	0	1488
MAG-AL2 16S rRNA	Ga0105552_10001632	Marine sponge Cinachyra sp. microbiome, Papua New Guinea CO2seep, Dobu "bubble", cg4ads 200bp-25jan2016	3300007743	96.1074	1	1489	1	1489	2429	0	1489
MAG-AL2 16S rRNA	Ga0316580_100324051	Rhizosphere microbial communities from salt marsh grasses in Alabama, United States - S0-2_160517rDrB	3300032139	96.1074	1	1489	1	1489	2429	0	1489
MAG-AL2 16S rRNA	Ga0316577_100590741	Rhizosphere microbial communities from salt marsh grasses in Alabama, United States - S5-7_050615r2r1	3300031733	96.1074	1	1489	1	1489	2429	0	1489
MAG-AL2 16S rRNA	Ga0228615_10132814	Seawater microbial communities from Monterey Bay, California, United States - 16D	3300028418	96.1074	1	1489	1	1489	2429	0	1489
MAG-AL2 16S rRNA	Ga0228659_10175511	Seawater microbial communities from Monterey Bay, California, United States - 73D	3300024332	96.1074	1	1489	1	1489	2429	0	1489
MAG-AL2 16S rRNA	Ga0102861_10107841	Estuarine microbial communities from the Columbia River estuary - metaG 1449B-3	3300007544	96.1048	1	1489	1	1488	2427	0	1488
MAG-AL2 16S rRNA	Ga0310098_10011884	Enriched freshwater cyanobacterial communities from Lake Michigan, Michigan, United States - MI23.DCL.RED.C7	3300028703	96.1022	2	1489	2	1489	2427	0	1489
MAG-AL2 16S rRNA	Ga0068494_1012605	Marine microbial communities from North Pacific Subtropical Gyre, Station ALOHA - HOT237_1_0025m	3300006842	96.1022	3	1489	3	1488	2423	0	1488
MAG-AL2 16S rRNA	Ga0211587_100151274	Marine microbial communities from Tara Oceans - TARA_B100000131 (ERX556098-ERR599130)	3300020411	96.1022	3	1489	3	1488	2423	0	1488
MAG-AL2 16S rRNA	Ga0211517_10005836	Marine microbial communities from Tara Oceans - TARA_S200000501 (ERX556039-ERR599073)	3300020319	96.1022	3	1489	3	1488	2423	0	1488
MAG-AL2 16S rRNA	Ga0208624_10009372	Seawater microbial communities from Saanich Inlet, British Columbia, Canada - Knorr_S23_td_DCM_ad_71m_LV_A (SPAdes)	3300026093	96.1022	3	1489	3	1488	2423	0	1488
MAG-AL2 16S rRNA	Ga0372814_0012848_589_2074	Seawater microbial communities from the Northeast subarctic Pacific Ocean - P26_June_2013_10m	3300035216	96.1022	3	1488	1	1486	2423	0	1486
MAG-AL2 16S rRNA	Ga0334999_0038464_726_2211	Freshwater microbial communities from Lake Mendota, Madison, Wisconsin, United States - TYMEFLIES-ME26Sep2015-rr0052	3300035689	96.0969	3	1488	1	1486	2423	0	1486
MAG-AL2 16S rRNA	Ga0118724_10176424	Combined Assembly of Gp0137036, Gp0137038	3300009127	96.0482	1	1489	1	1488	2422	0	1488
MAG-AL2 16S rRNA	Ga0207942_10034804	Freshwater microbial communities from Lake Mendota, WI - 12OCT2012 deep hole epilimnion (SPAdes)	3300020549	96.0482	1	1489	1	1489	2423	0	1489
MAG-AL2 16S rRNA	Ga0208229_10096611	Freshwater microbial communities from Lake Mendota, WI - 22AUG2011 deep hole epilimnion (SPAdes)	3300020569	96.0482	1	1489	1	1489	2423	0	1489
MAG-AL2 16S rRNA	Ga0117911_10138844	Marine water column microbial communities of the permanently stratified Cariaco Basin, Venezuela, May cruise - 900m, 2.7-0.2um, replicate a	3300009326	96.0482	1	1489	1	1488	2422	0	1488
MAG-AL2 16S rRNA	Ga0117912_10112606	Marine water column microbial communities of the permanently stratified Cariaco Basin, Venezuela, May cruise - 900m, 2.7-0.2um, replicate b	3300009329	96.0482	1	1489	1	1488	2422	0	1488
MAG-AL2 16S rRNA	Ga0207937_10135721	Freshwater microbial communities from Lake Mendota, WI - 04SEP2011 deep hole epilimnion (SPAdes)	3300020544	96.0456	2	1489	1	1488	2422	0	1488
MAG-AL2 16S rRNA	Ga0208235_10011471	Freshwater microbial communities from Lake Mendota, WI - 22OCT2012 deep hole epilimnion (SPAdes)	3300020530	96.0456	1	1489	1	1489	2423	0	1489
MAG-AL2 16S rRNA	Ga0255765_10476791	Coastal salt marsh microbial communities from the Groves Creek Marsh, Skidaway Island, Georgia - 041407BS metaG	3300022921	96.0429	1	1489	1	1489	2423	0	1489
MAG-AL2 16S rRNA	Ga0181607_100369655	Coastal salt marsh microbial communities from the Groves Creek Marsh, Skidaway Island, Georgia - 041413US metaG (megahit assembly)	3300017950	96.0429	1	1489	1	1489	2423	0	1489
MAG-AL2 16S rRNA	Ga0114841_10253125	Freshwater microbial communities from Harmful Algal Blooms in Lake Erie, Western Basin, USA - Station WLE12, sample HABS-E2014-0132-C-NA	3300008259	96.0429	1	1489	1	1488	2422	0	1488
MAG-AL2 16S rRNA	Ga0136854_1268221	Giant kelp blades associated microbial communities from the kelp forest near Monterey Bay Aquarium, California, USA - sample A	3300010390	96.0429	1	1489	1	1489	2423	0	1489
MAG-AL2 16S rRNA	Ga0208128_10032184	Marine microbial and viral communities from oxygen minimum zone, Eastern Pacific Ocean - ETNP201306PF51B (SPAdes)	3300026186	96.0429	1	1489	1	1488	2422	0	1488
MAG-AL2 16S rRNA	Ga0208411_10073101	Marine microbial and viral communities from oxygen minimum zone, Eastern Pacific Ocean - ETNP2014F12-01SV261 (SPAdes)	3300026279	96.0429	1	1489	1	1488	2422	0	1488
MAG-AL2 16S rRNA	Ga0209659_10250783	Marine microbial communities from expanding oxygen minimum zones in the Saanich Inlet - SI072_LV_10m_DNA (SPAdes)	3300025658	96.0429	1	1489	1	1489	2423	0	1489
MAG-AL2 16S rRNA	Ga0209374_10100614	Marine microbial communities from expanding oxygen minimum zones in the Saanich Inlet - SI075_LV_DNA_10m (SPAdes)	3300025705	96.0429	1	1489	1	1489	2423	0	1489
MAG-AL2 16S rRNA	Ga0257114_10056582	Marine microbial communities from Saanich Inlet, British Columbia, Canada - SI112_10m	3300028196	96.0429	1	1489	1	1489	2423	0	1489
MAG-AL2 16S rRNA	Ga0228617_10279531	Seawater microbial communities from Monterey Bay, California, United States - 18D	3300028297	96.0429	1	1489	1	1489	2423	0	1489
MAG-AL2 16S rRNA	Ga0233397_10052295	Seawater microbial communities from Monterey Bay, California, United States - 35D	3300028111	96.0429	1	1489	1	1489	2423	0	1489
MAG-AL2 16S rRNA	Ga0228632_10073591	Seawater microbial communities from Monterey Bay, California, United States - 40D	3300024420	96.0429	1	1489	1	1489	2423	0	1489
MAG-AL2 16S rRNA	Ga0228646_10132842	Seawater microbial communities from Monterey Bay, California, United States - 58D	3300028280	96.0429	1	1489	1	1489	2423	0	1489
MAG-AL2 16S rRNA	Ga0228658_10113842	Seawater microbial communities from Monterey Bay, California, United States - 71D	3300024297	96.0429	1	1489	1	1489	2423	0	1489
MAG-AL2 16S rRNA	Ga0233432_100447824	Seawater microbial communities from Saanich Inlet, British Columbia, Canada - SI_122_August2016_10_MG	3300023109	96.0429	1	1489	1	1489	2423	0	1489
MAG-AL2 16S rRNA	Ga0315512_1112	Sorted cell/s from seawater in Monterey Bay, California, United States - Uncultured microbe JGI Moran1.1028.ReSo.2.D11	3300032585	96.0429	1	1489	1	1489	2423	0	1489
MAG-AL2 16S rRNA	Ga0315499_1211	Sorted cell/s from seawater in Monterey Bay, California, United States - Uncultured microbe JGI Moran1.1028.ReSo.2.N15	3300032546	96.0429	1	1489	1	1489	2423	0	1489
MAG-AL2 16S rRNA	Ga0315510_1286	Sorted cell/s from seawater in Monterey Bay, California, United States - Uncultured microbe JGI Moran1.1028.ReSo.2.N19	3300032563	96.0429	1	1489	1	1489	2423	0	1489
MAG-AL2 16S rRNA	Ga0194043_10163184	Anoxic zone freshwater microbial communities from boreal shield lake in IISD Experimental Lakes Area, Ontario, Canada - Jun2016-L442-15m	3300021473	96.0403	1	1489	1	1488	2422	0	1488
MAG-AL2 16S rRNA	Ga0181575_100430033	Coastal salt marsh microbial communities from the Groves Creek Marsh, Skidaway Island, Georgia - 101411CT metaG (spades assembly)	3300020055	96.0403	1	1489	1	1489	2423	0	1489
MAG-AL2 16S rRNA	Ga0213869_100640461	Coastal seawater microbial communities near Pivers Island, North Carolina, United States - PICO132	3300021375	96.0403	1	1489	1	1488	2422	0	1488
MAG-AL2 16S rRNA	Ga0213858_100075091	Coastal seawater microbial communities near Pivers Island, North Carolina, United States - PICO245	3300021356	96.0403	1	1489	1	1489	2423	0	1489
MAG-AL2 16S rRNA	Ga0102917_10097792	Estuarine microbial communities from the Columbia River estuary - metaG 1562A-02	3300007590	96.0403	1	1489	1	1488	2422	0	1488
MAG-AL2 16S rRNA	Ga0209972_100266062	Freshwater lake microbial communities from Lake Erie, under a cyanobacterial bloom - NOAA_Erie_Diel1S_2200h metaG (SPAdes)	3300027793	96.0403	1	1489	1	1488	2422	0	1488
MAG-AL2 16S rRNA	Ga0335031_0024407_2934_4419	Freshwater microbial communities from Lake Mendota, Madison, Wisconsin, United States - TYMEFLIES-ME02Aug2005-rr0120	3300034104	96.0403	3	1488	1	1486	2418	0	1486
MAG-AL2 16S rRNA	Ga0136809_10472491	Giant kelp blades associated microbial communities from the kelp forest near Monterey Bay Aquarium, California, USA . Combined Assembly of Gp0155292, Gp0155293	3300010385	96.0403	1	1489	1	1489	2423	0	1489
MAG-AL2 16S rRNA	Ga0116814_10000296	Marine hypoxic microbial communities from the Gulf of Mexico, USA - 10m_Station5_GOM_Metagenome	3300013230	96.0403	1	1489	1	1489	2423	0	1489
MAG-AL2 16S rRNA	Ga0116816_10002222	Marine hypoxic microbial communities from the Gulf of Mexico, USA - 11m_Station1_GOM_Metagenome	3300014030	96.0403	1	1489	1	1489	2423	0	1489
MAG-AL2 16S rRNA	Ga0116834_10005632	Marine hypoxic microbial communities from the Gulf of Mexico, USA - 6m_Station1_GOM_Metagenome	3300013188	96.0403	1	1489	1	1489	2423	0	1489
MAG-AL2 16S rRNA	Ga0116836_10001227	Marine hypoxic microbial communities from the Gulf of Mexico, USA - 9m_Station6_GOM_Metagenome	3300013181	96.0403	1	1489	1	1489	2423	0	1489
MAG-AL2 16S rRNA	Ga0211523_100281872	Marine microbial communities from Tara Oceans - TARA_B100000035 (ERX556019-ERR599028)	3300020414	96.0403	1	1489	1	1489	2423	0	1489
MAG-AL2 16S rRNA	Ga0211664_100356752	Marine microbial communities from Tara Oceans - TARA_B100000965 (ERX555917-ERR599081)	3300020455	96.0403	1	1489	1	1488	2422	0	1488
MAG-AL2 16S rRNA	Ga0209308_100113355	Pelagic marine microbial communities from North Sea - COGITO_mtgs_120405 (SPAdes)	3300025869	96.0403	1	1489	1	1488	2422	0	1488
MAG-AL2 16S rRNA	Ga0335016_0098171_610_2094	Freshwater microbial communities from Lake Mendota, Madison, Wisconsin, United States - TYMEFLIES-ME13Sep2012-rr0079	3300034166	96.0376	3	1488	1	1485	2416	0	1485
MAG-AL2 16S rRNA	Ga0314839_000570_17_1502	Crustal fluids microbial communities from the Juan de Fuca Ridge flank of the Northeast Pacific Ocean - JdFR10_6	3300037582	96.0349	3	1488	1	1486	2418	0	1486
MAG-AL2 16S rRNA	Ga0232637_100360653	Hydrothermal fluids microbial communities from Mariana Back-Arc Basin vent fields, Pacific Ocean - Burke_FS924 _150kmer	3300021980	96.0349	3	1489	3	1488	2418	0	1488
MAG-AL2 16S rRNA	Ga0310342_1000193725	Marine microbial communities from station ALOHA, North Pacific Subtropical Gyre - S1503-DNA-20-500_MG	3300032820	96.0349	3	1489	3	1488	2418	0	1488
MAG-AL2 16S rRNA	Ga0211620_100681051	Marine microbial communities from Tara Oceans - TARA_B100000242 (ERX556056-ERR599138)	3300020424	96.0349	3	1489	3	1488	2418	0	1488
MAG-AL2 16S rRNA	Ga0211536_1000210015	Marine microbial communities from Tara Oceans - TARA_B100000378 (ERX555992-ERR599112)	3300020426	96.0349	3	1489	3	1488	2418	0	1488
MAG-AL2 16S rRNA	Ga0211703_100082671	Marine microbial communities from Tara Oceans - TARA_B100000508 (ERX556112-ERR599005)	3300020367	96.0349	3	1489	3	1488	2418	0	1488
MAG-AL2 16S rRNA	Ga0211516_100106831	Marine microbial communities from Tara Oceans - TARA_S200000501 (ERX555962-ERR599092)	3300020413	96.0349	3	1489	1	1486	2418	0	1486
MAG-AL2 16S rRNA	Ga0372826_0013822_1360_2845	Seawater microbial communities from the Northeast subarctic Pacific Ocean - P4_June_2011_10m	3300035228	96.0349	3	1488	1	1486	2418	0	1486
MAG-AL2 16S rRNA	Ga0373591_022214_71_1556	Sediment microbial communities from coastal wetland in Texas, United States - D0608U02	3300035141	96.0323	3	1488	1	1486	2418	0	1486
MAG-AL2 16S rRNA	Ga0373595_0081641_35_1520	Wetland water microbial microbial communities from coastal wetland in Texas, United States - D0608WATER	3300035145	96.0323	3	1488	1	1486	2418	0	1486
MAG-AL2 16S rRNA	Ga0208594_10010491	Freshwater microbial communities from Lake Mendota, WI - 14SEP2010 deep hole epilimnion (SPAdes)	3300020509	96.0296	8	1489	1	1482	2410	0	1482
MAG-AL2 16S rRNA	Ga0393268_0006861_340_1824	Sediment microbial communities from Lake Baldegg, Lucerne, Switzerland - LB_38	3300037493	96.0296	3	1488	1	1485	2416	0	1485
MAG-AL2 16S rRNA	Ga0208232_10019452	Freshwater microbial communities from Lake Mendota, WI - 24AUG2012 deep hole epilimnion (SPAdes)	3300020527	95.9812	1	1489	1	1489	2418	0	1489
MAG-AL2 16S rRNA	Ga0207935_10048651	Freshwater microbial communities from Lake Mendota, WI - 30AUG2010 deep hole epilimnion (SPAdes)	3300020516	95.9786	1	1489	1	1489	2418	0	1489
MAG-AL2 16S rRNA	Ga0244776_101306482	0.2um to 3um size fraction coassembly	3300024348	95.9759	1	1489	1	1488	2416	0	1488
MAG-AL2 16S rRNA	Ga0181841_100017541	Combined Assembly of Altamaha River at Everett City, GA, USA, Summer, Metagenome, Replicates ABC, Gp0208224, Gp0208226, Gp0208228	3300014834	95.9759	1	1489	1	1488	2416	0	1488
MAG-AL2 16S rRNA	Ga0208933_10029392	Estuarine microbial communities from the Columbia River estuary - metaG 1563A-3 (SPAdes)	3300027261	95.9759	1	1489	1	1488	2416	0	1488
MAG-AL2 16S rRNA	Ga0208446_10038822	Estuarine microbial communities from the Columbia River estuary - metaG 1569A-3 (SPAdes)	3300027263	95.9759	1	1489	1	1488	2416	0	1488
MAG-AL2 16S rRNA	Ga0208787_10351441	Fresh water microbial communities from Ohio, USA - Utica-2 Time Series HT 2014_7_11 (SPAdes)	3300027518	95.9759	1	1489	1	1489	2418	0	1489
MAG-AL2 16S rRNA	Ga0209358_100597132	Freshwater lake microbial communities from Lake Michigan, USA - Fa13.BD.MLB.SN (SPAdes)	3300027804	95.9759	1	1489	1	1488	2416	0	1488
MAG-AL2 16S rRNA	Ga0208432_10134841	Lake water microbial communities from Ohio, USA - Utica-2 Time Series LW 2014_7_11 (SPAdes)	3300027380	95.9759	1	1489	1	1489	2418	0	1489
MAG-AL2 16S rRNA	Ga0209555_100538151	Marine microbial communities from expanding oxygen minimum zones in the Saanich Inlet - ESP_85LU_5_DNA (SPAdes)	3300025879	95.9759	1	1489	1	1488	2416	0	1488
MAG-AL2 16S rRNA	Ga0257106_10058014	Marine microbial communities from Northeast Subartic Pacific Ocean, Canada - LP_J_2011_P26_10m	3300028194	95.9759	1	1489	1	1489	2418	0	1489
MAG-AL2 16S rRNA	Ga0228638_10169951	Seawater microbial communities from Monterey Bay, California, United States - 48D	3300024230	95.9759	1	1489	1	1489	2418	0	1489
MAG-AL2 16S rRNA	Ga0194044_100250821	Anoxic zone freshwater microbial communities from boreal shield lake in IISD Experimental Lakes Area, Ontario, Canada - Jun2016-L442-17m	3300021074	95.9732	1	1489	1	1488	2416	0	1488
MAG-AL2 16S rRNA	Ga0181573_100577771	Coastal salt marsh microbial communities from the Groves Creek Marsh, Skidaway Island, Georgia - 101409BT metaG (spades assembly)	3300020184	95.9732	1	1489	1	1485	2414	0	1485
MAG-AL2 16S rRNA	Ga0118722_10199596	Combined Assembly of Gp0137079, Gp0137080	3300009376	95.9732	1	1489	1	1489	2418	0	1489
MAG-AL2 16S rRNA	Ga0222712_100748611	Estuarine water microbial communities from San Francisco Bay, California, United States - C33_657D	3300021963	95.9732	1	1489	1	1488	2416	0	1488
MAG-AL2 16S rRNA	Ga0208009_10199101	Fresh water mixed with fracking chemicals microbial communities from Ohio, USA - Utica-2 Time Series FC 2014_7_16 (SPAdes)	3300027114	95.9732	1	1489	1	1488	2416	0	1488
MAG-AL2 16S rRNA	Ga0104347_1000244	Marine coastal surface water microbial communities in Port Hacking, Sydney, Australia - TJ15 time point	3300007271	95.9732	1	1489	1	1489	2418	0	1489
MAG-AL2 16S rRNA	Ga0209092_100163751	Marine eukaryotic phytoplankton communities from Arctic Ocean - Fram Strait ARC3M Metagenome (SPAdes)	3300027833	95.9732	1	1489	1	1488	2416	0	1488
MAG-AL2 16S rRNA	Ga0116813_10005852	Marine hypoxic microbial communities from the Gulf of Mexico, USA - 10m_Station4_GOM_Metagenome	3300013253	95.9732	1	1489	1	1489	2418	0	1489
MAG-AL2 16S rRNA	Ga0116815_10000269	Marine hypoxic microbial communities from the Gulf of Mexico, USA - 10m_Station7_GOM_Metagenome	3300013195	95.9732	1	1489	1	1489	2418	0	1489
MAG-AL2 16S rRNA	Ga0116817_10001056	Marine hypoxic microbial communities from the Gulf of Mexico, USA - 11m_Station6_GOM_Metagenome	3300013252	95.9732	1	1489	1	1489	2418	0	1489
MAG-AL2 16S rRNA	Ga0116832_10001217	Marine hypoxic microbial communities from the Gulf of Mexico, USA - 5m_Station5_GOM_Metagenome	3300013231	95.9732	1	1489	1	1489	2418	0	1489
MAG-AL2 16S rRNA	Ga0066829_100209171	Marine microbial and viral communities from oxygen minimum zone, Eastern Pacific Ocean - ETNP201306SV43	3300005422	95.9732	1	1489	1	1489	2418	0	1489
MAG-AL2 16S rRNA	Ga0211501_10028323	Marine microbial communities from Tara Oceans - TARA_B100000003 (ERX555909-ERR598959)	3300020239	95.9732	1	1489	1	1489	2418	0	1489
MAG-AL2 16S rRNA	Ga0211507_10005856	Marine microbial communities from Tara Oceans - TARA_B100000034 (ERX556073-ERR598966)	3300020325	95.9732	1	1489	1	1489	2418	0	1489
MAG-AL2 16S rRNA	Ga0189275_1016371	Marine microbial communities from the Costa Rica Dome - N19 A6 mini metaG	3300017811	95.9732	1	1489	1	1489	2418	0	1489
MAG-AL2 16S rRNA	Ga0189276_103925	Marine microbial communities from the Costa Rica Dome - N26 A3-1 mini metaG	3300017801	95.9732	1	1489	1	1489	2418	0	1489
MAG-AL2 16S rRNA	Ga0189278_110064	Marine microbial communities from the Costa Rica Dome - N26 A9 mini metaG	3300017807	95.9732	1	1489	1	1489	2418	0	1489
MAG-AL2 16S rRNA	Ga0189283_104435	Marine microbial communities from the Costa Rica Dome - N26 C4 mini metaG	3300017799	95.9732	1	1489	1	1489	2418	0	1489
MAG-AL2 16S rRNA	Ga0189274_1009332	Marine microbial communities from the Costa Rica Dome - N5 B1 mini metaG	3300017800	95.9732	1	1489	1	1489	2418	0	1489
MAG-AL2 16S rRNA	Ga0101646_10017804	Marine sponge Cinachyra sp. microbiome, Papua New Guinea CO2seep, Dobu "bubble", cg4ads	3300007069	95.9732	1	1489	1	1489	2418	0	1489
MAG-AL2 16S rRNA	Ga0101563_10017842	Marine sponge Stylissa sp. microbiome, Papua New Guinea CO2seep, Upa-Upasina "control", st8U	3300007147	95.9732	1	1489	1	1489	2418	0	1489
MAG-AL2 16S rRNA	Ga0101552_10017804	Marine sponge Stylissa sp. microbiome, Papua New Guinea CO2seep, Upa-Upasina "control", st9ic	3300007077	95.9732	1	1489	1	1489	2418	0	1489
MAG-AL2 16S rRNA	Ga0101094_117804	Marine sponge Stylissa sp. microbiome, Papua New Guinea CO2seep, Upa-Upasina "control", st9ic	3300006962	95.9732	1	1489	1	1489	2418	0	1489
MAG-AL2 16S rRNA	Ga0224715_10125914	Marine sponge Stylissa sp. microbiome, Papua New Guinea CO2seep, Upa-Upasina "control", st9ic 200bp no Eukaryotes last	3300021550	95.9732	1	1489	1	1489	2418	0	1489
MAG-AL2 16S rRNA	Ga0105548_10017804	Marine sponge Stylissa sp. microbiome, Papua New Guinea CO2seep, Upa-Upasina "control", st9ic 200bp-25jan2016	3300007744	95.9732	1	1489	1	1489	2418	0	1489
MAG-AL2 16S rRNA	Ga0117922_10120106	Marine water column microbial communities of the permanently stratified Cariaco Basin, Venezuela, May cruise - 234m, 2.7-0.2um, replicate b	3300009109	95.9732	1	1489	1	1489	2418	0	1489
MAG-AL2 16S rRNA	Ga0115551_10110624	Pelagic marine microbial communities from North Sea - COGITO_mtgs_110321	3300009193	95.9732	1	1489	1	1488	2416	0	1488
MAG-AL2 16S rRNA	Ga0115553_10111502	Pelagic marine microbial communities from North Sea - COGITO_mtgs_110331	3300009445	95.9732	1	1489	1	1488	2416	0	1488
MAG-AL2 16S rRNA	Ga0209505_10250311	Pelagic marine microbial communities from North Sea - COGITO_mtgs_110331 (SPAdes)	3300025690	95.9732	1	1489	1	1488	2416	0	1488
MAG-AL2 16S rRNA	Ga0115555_10090362	Pelagic marine microbial communities from North Sea - COGITO_mtgs_110407	3300009476	95.9732	1	1489	1	1488	2416	0	1488
MAG-AL2 16S rRNA	Ga0115564_100169644	Pelagic marine microbial communities from North Sea - COGITO_mtgs_110523	3300009505	95.9732	1	1489	1	1488	2416	0	1488
MAG-AL2 16S rRNA	Ga0209199_10141425	Pelagic marine microbial communities from North Sea - COGITO_mtgs_110523 (SPAdes)	3300025809	95.9732	1	1489	1	1488	2416	0	1488
MAG-AL2 16S rRNA	Ga0115565_100076372	Pelagic marine microbial communities from North Sea - COGITO_mtgs_110530	3300009467	95.9732	1	1489	1	1488	2416	0	1488
MAG-AL2 16S rRNA	Ga0209307_10077224	Pelagic marine microbial communities from North Sea - COGITO_mtgs_110530 (SPAdes)	3300025832	95.9732	1	1489	1	1488	2416	0	1488
MAG-AL2 16S rRNA	Ga0115567_100263634	Pelagic marine microbial communities from North Sea - COGITO_mtgs_120412	3300009508	95.9732	1	1489	1	1488	2416	0	1488
MAG-AL2 16S rRNA	Ga0209425_100609272	Pelagic Microbial community sample from North Sea - COGITO 998_met_05 (SPAdes)	3300025897	95.9732	1	1489	1	1488	2416	0	1488
MAG-AL2 16S rRNA	Ga0209534_100211404	Pelagic Microbial community sample from North Sea - COGITO 998_met_07 (SPAdes)	3300025880	95.9732	1	1489	1	1488	2416	0	1488
MAG-AL2 16S rRNA	Ga0206123_100110991	Pelagic subsurface seawater microbial communities from Kabeltonne, Helgoland, North Sea - Helgoland_Spring_Bloom_20160316_1	3300021365	95.9732	1	1489	1	1488	2416	0	1488
MAG-AL2 16S rRNA	Ga0206131_100205341	Pelagic subsurface seawater microbial communities from Kabeltonne, Helgoland, North Sea - Helgoland_Spring_Bloom_20160517_1	3300020185	95.9732	1	1489	1	1488	2416	0	1488
MAG-AL2 16S rRNA	Ga0233396_10283481	Seawater microbial communities from Monterey Bay, California, United States - 32D	3300024428	95.9732	1	1489	1	1489	2418	0	1489
MAG-AL2 16S rRNA	Ga0228677_10044461	Seawater microbial communities from Monterey Bay, California, United States - 58D_r	3300024250	95.9732	1	1489	1	1489	2418	0	1489
MAG-AL2 16S rRNA	Ga0066383_100102022	Seawater microbial communities from Saanich Inlet, British Columbia, Canada - Knorr_S23_td_Bottom_ad_3770_LV_A	3300005953	95.9732	1	1489	1	1489	2418	0	1489
MAG-AL2 16S rRNA	Ga0208391_10250661	Seawater microbial communities from Saanich Inlet, British Columbia, Canada - Knorr_S23_td_Bottom_ad_3770_LV_A (SPAdes)	3300026108	95.9732	1	1489	1	1489	2418	0	1489
MAG-AL2 16S rRNA	Ga0208880_10009954	Seawater microbial communities from Saanich Inlet, British Columbia, Canada - Knorr_S23_td_SurfaceB_ad_5m_LV_B (SPAdes)	3300026085	95.9732	1	1489	1	1488	2416	0	1488
MAG-AL2 16S rRNA	Ga0244775_102002811	Whole water sample coassembly	3300024346	95.9732	1	1489	1	1488	2416	0	1488
MAG-AL2 16S rRNA	Ga0063587_103141	Enrichment cultures from Harmful Algal Blooms in Lake Erie, HABS-00-39859	3300003960	95.9704	1	1489	1	1488	2416	0	1488
MAG-AL2 16S rRNA	Ga0206124_100324781	Pelagic subsurface seawater microbial communities from Kabeltonne, Helgoland, North Sea - Helgoland_Spring_Bloom_20160321_2	3300020175	95.9704	1	1489	1	1488	2416	0	1488
MAG-AL2 16S rRNA	Ga0226836_100368373	Hydrothermal fluids microbial communities from Mariana Back-Arc Basin vent fields, Pacific Ocean - Illium_FS922 150_kmer	3300021792	95.9677	3	1489	3	1488	2412	0	1488
MAG-AL2 16S rRNA	Ga0208522_10062902	Marine microbial and viral communities from oxygen minimum zone, Eastern Pacific Ocean - ETNP201302SV86 (SPAdes)	3300026254	95.9677	3	1489	3	1488	2412	0	1488
MAG-AL2 16S rRNA	Ga0068474_10000310	Marine microbial communities from North Pacific Subtropical Gyre, Station ALOHA - HOT231_1_0025m	3300005465	95.9677	3	1489	3	1488	2412	0	1488
MAG-AL2 16S rRNA	Ga0068484_1025074	Marine microbial communities from North Pacific Subtropical Gyre, Station ALOHA - HOT233_1_0025m	3300005464	95.9677	3	1489	3	1488	2412	0	1488
MAG-AL2 16S rRNA	Ga0068484_10250610	Marine microbial communities from North Pacific Subtropical Gyre, Station ALOHA - HOT233_1_0025m	3300005464	95.9677	3	1489	3	1488	2412	0	1488
MAG-AL2 16S rRNA	Ga0068484_10000411	Marine microbial communities from North Pacific Subtropical Gyre, Station ALOHA - HOT233_1_0025m	3300005464	95.9677	3	1489	3	1488	2412	0	1488
MAG-AL2 16S rRNA	Ga0068496_1002275	Marine microbial communities from North Pacific Subtropical Gyre, Station ALOHA - HOT237_1_0075m	3300006843	95.9677	3	1489	3	1488	2412	0	1488
MAG-AL2 16S rRNA	Ga0211482_10005131	Marine microbial communities from Tara Oceans - TARA_A100001035 (ERX556066-ERR599155)	3300020283	95.9677	3	1489	3	1488	2412	0	1488
MAG-AL2 16S rRNA	Ga0211614_100678891	Marine microbial communities from Tara Oceans - TARA_B100000214 (ERX556063-ERR599002)	3300020471	95.9677	3	1489	1	1486	2412	0	1486
MAG-AL2 16S rRNA	Ga0211691_100062964	Marine microbial communities from Tara Oceans - TARA_B100000745 (ERX556090-ERR599159)	3300020447	95.9677	3	1489	3	1488	2412	0	1488
MAG-AL2 16S rRNA	Ga0207916_10004372	Marine microbial communities from the Deep Indian Ocean - MP1141 (SPAdes)	3300025212	95.9677	3	1489	3	1488	2412	0	1488
MAG-AL2 16S rRNA	Ga0239578_10159303	Oil enriched seawater microbial communities from Gulf of Mexico, USA - BD02T18	3300029317	95.9677	3	1489	3	1488	2412	0	1488
MAG-AL2 16S rRNA	Ga0208878_10034655	Seawater microbial communities from Saanich Inlet, British Columbia, Canada - Knorr_S15_td_SurfaceA_ad_5m_LV_A (SPAdes)	3300026083	95.9677	3	1489	3	1488	2412	0	1488
MAG-AL2 16S rRNA	Ga0208390_10038711	Seawater microbial communities from Saanich Inlet, British Columbia, Canada - Knorr_S7_td_SurfaceA_ad_6m_LV_A (SPAdes)	3300026081	95.9677	3	1489	3	1488	2412	0	1488
MAG-AL2 16S rRNA	Ga0314846_0033930_1360_2845	Crustal fluids microbial communities from the Juan de Fuca Ridge flank of the Northeast Pacific Ocean - JdFR11_11	3300037558	95.965	3	1488	1	1486	2412	0	1486
MAG-AL2 16S rRNA	Ga0102890_10067291	Estuarine microbial communities from the Columbia River estuary - metaG 1552A-3	3300010309	95.965	5	1489	1	1484	2409	0	1484
MAG-AL2 16S rRNA	Ga0373643_0018806_308_1792	Seawater microbial communities from eastern tropical North Pacific Ocean - AMALJGI-DNA-5	3300035164	95.965	3	1488	1	1485	2410	0	1485
MAG-AL2 16S rRNA	Ga0372814_0012493_1342_2826	Seawater microbial communities from the Northeast subarctic Pacific Ocean - P26_June_2013_10m	3300035216	95.965	3	1488	1	1485	2410	0	1485
MAG-AL2 16S rRNA	Ga0373569_014565_285_1770	Sediment microbial communities from coastal wetland in Texas, United States - D1105S20	3300034985	95.965	3	1488	1	1486	2412	0	1486
MAG-AL2 16S rRNA	Ga0393266_0023205_637_2121	Sediment microbial communities from Lake Baldegg, Lucerne, Switzerland - LB_11	3300036982	95.965	3	1488	1	1485	2410	0	1485
MAG-AL2 16S rRNA	Ga0239577_10018745	Oil enriched seawater microbial communities from Gulf of Mexico, USA - BD02T6	3300029429	95.9596	6	1489	1	1483	2407	0	1483
MAG-AL2 16S rRNA	Ga0208364_10025525	Freshwater microbial communities from Lake Mendota, WI - 08JUN2012 deep hole epilimnion (SPAdes)	3300020533	95.9143	1	1489	1	1489	2412	0	1489
MAG-AL2 16S rRNA	Ga0208855_10012406	Freshwater microbial communities from Lake Mendota, WI - 17MAY2012 deep hole epilimnion (SPAdes)	3300020553	95.9143	1	1489	1	1489	2412	0	1489
MAG-AL2 16S rRNA	Ga0208091_10021272	Freshwater microbial communities from Lake Mendota, WI - 26OCT2012 deep hole epilimnion (SPAdes)	3300020506	95.9143	1	1489	1	1489	2412	0	1489
MAG-AL2 16S rRNA	Ga0208486_10012512	Freshwater microbial communities from Lake Mendota, WI - 03AUG2012 deep hole epilimnion (SPAdes)	3300020556	95.9115	1	1489	1	1488	2410	0	1488
MAG-AL2 16S rRNA	Ga0208484_10067461	Freshwater microbial communities from Lake Mendota, WI - 09AUG2011 deep hole epilimnion (SPAdes)	3300020504	95.9115	1	1489	1	1488	2410	0	1488
MAG-AL2 16S rRNA	Ga0307379_100961672	Soil microbial communities from Risofladan, Vaasa, Finland - UN-2	3300031565	95.9115	1	1489	1	1488	2410	0	1488
MAG-AL2 16S rRNA	Ga0181598_10512582	Coastal salt marsh microbial communities from the Groves Creek Marsh, Skidaway Island, Georgia - 041404US metaG (spades assembly)	3300020810	95.9088	1	1489	1	1489	2412	0	1489
MAG-AL2 16S rRNA	Ga0181601_100462412	Coastal salt marsh microbial communities from the Groves Creek Marsh, Skidaway Island, Georgia - 041407BS metaG (megahit assembly)	3300018041	95.9088	1	1489	1	1489	2412	0	1489
MAG-AL2 16S rRNA	Ga0255759_100199794	Coastal salt marsh microbial communities from the Groves Creek Marsh, Skidaway Island, Georgia - 101404AT metaG	3300023178	95.9088	1	1489	1	1489	2412	0	1489
MAG-AL2 16S rRNA	Ga0310322_103103	Enriched freshwater cyanobacterial communities from Lake Erie, Ontario, Canada - ER10.Large.C7 (v2)	3300028934	95.9088	2	1489	2	1489	2410	0	1489
MAG-AL2 16S rRNA	Ga0310077_1000964	Enriched freshwater cyanobacterial communities from Lake Erie, Ontario, Canada - ER10.Total.B5	3300028691	95.9088	2	1489	2	1489	2410	0	1489
MAG-AL2 16S rRNA	Ga0310318_101914	Enriched freshwater cyanobacterial communities from Lake Erie, Ontario, Canada - ER10.Total.B5 (v2)	3300028904	95.9088	2	1489	2	1489	2410	0	1489
MAG-AL2 16S rRNA	Ga0117790_10041615	Epidermal mucus viral and microbial communities from European eel in Spain - Ebro delta (0.22 um filter)	3300014042	95.9088	1	1489	1	1488	2410	0	1488
MAG-AL2 16S rRNA	Ga0117792_10001752	Epidermal mucus viral and microbial communities from European eel in Spain - water from Alfacada pond (Ebro delta)	3300013941	95.9088	1	1489	1	1488	2410	0	1488
MAG-AL2 16S rRNA	Ga0102830_10197842	Estuarine microbial communities from the Columbia River estuary - Freshwater metaG S.703	3300009059	95.9088	1	1489	1	1488	2410	0	1488
MAG-AL2 16S rRNA	Ga0102866_10039892	Estuarine microbial communities from the Columbia River estuary - metaG 1546A-3	3300007661	95.9088	1	1489	1	1488	2410	0	1488
MAG-AL2 16S rRNA	Ga0208557_10098771	Estuarine microbial communities from the Columbia River estuary - metaG 1548A-3 (SPAdes)	3300027221	95.9088	1	1489	1	1488	2410	0	1488
MAG-AL2 16S rRNA	Ga0208169_10112521	Estuarine microbial communities from the Columbia River estuary - metaG 1548B-3 (SPAdes)	3300027223	95.9088	1	1489	1	1488	2410	0	1488
MAG-AL2 16S rRNA	Ga0208930_10067281	Estuarine microbial communities from the Columbia River estuary - metaG 1554B-3 (SPAdes)	3300027237	95.9088	1	1489	1	1488	2410	0	1488
MAG-AL2 16S rRNA	Ga0208810_10093244	Estuarine microbial communities from the Columbia River estuary - metaG 1560A-02 (SPAdes)	3300027304	95.9088	1	1489	1	1488	2410	0	1488
MAG-AL2 16S rRNA	Ga0102923_10261501	Estuarine microbial communities from the Columbia River estuary - metaG 1569-02	3300007606	95.9088	1	1489	1	1488	2410	0	1488
MAG-AL2 16S rRNA	Ga0209033_10320111	Freshwater lake microbial communities from Lake Michigan, USA - Fa13.BD.MLB.DN (SPAdes)	3300027697	95.9088	1	1489	1	1488	2410	0	1488
MAG-AL2 16S rRNA	Ga0208966_10048081	Freshwater lentic microbial communities from great Laurentian Lakes, MI, USA - Great Lakes metaG HU45MSRF (SPAdes)	3300027586	95.9088	2	1489	2	1489	2410	0	1489
MAG-AL2 16S rRNA	Ga0255141_10028584	Freshwater microbial communities from Altamaha River, Georgia, United States - Atl_Cont_RepA_0h	3300024351	95.9088	1	1489	1	1488	2410	0	1488
MAG-AL2 16S rRNA	Ga0208721_10078821	Freshwater microbial communities from Lake Mendota, WI - 17AUG2010 deep hole epilimnion (SPAdes)	3300020518	95.9088	1	1489	1	1488	2410	0	1488
MAG-AL2 16S rRNA	Ga0208521_10032832	Marine microbial and viral communities from oxygen minimum zone, Eastern Pacific Ocean - ETNP201306SV47 (SPAdes)	3300026204	95.9088	1	1489	1	1488	2410	0	1488
MAG-AL2 16S rRNA	Ga0208894_100054229	Marine microbial and viral communities from oxygen minimum zone, Eastern Pacific Ocean - ETNP201306SV49 (SPAdes)	3300026200	95.9088	1	1489	1	1488	2410	0	1488
MAG-AL2 16S rRNA	Ga0208894_10068081	Marine microbial and viral communities from oxygen minimum zone, Eastern Pacific Ocean - ETNP201306SV49 (SPAdes)	3300026200	95.9088	1	1489	1	1488	2410	0	1488
MAG-AL2 16S rRNA	Ga0208638_100046812	Marine microbial and viral communities from oxygen minimum zone, Eastern Pacific Ocean - ETNP201306SV51 (SPAdes)	3300026199	95.9088	1	1489	1	1488	2410	0	1488
MAG-AL2 16S rRNA	Ga0187827_100268041	Marine microbial and viral communities from oxygen minimum zone, Eastern Pacific Ocean - ETNP2014_SV_150_PacBio MetaG (Illumina Assembly)	3300022227	95.9088	1	1489	1	1488	2410	0	1488
MAG-AL2 16S rRNA	Ga0207991_10065514	Marine microbial and viral communities from oxygen minimum zone, Eastern Pacific Ocean - ETNP2014F14-07SV275 (SPAdes)	3300026264	95.9088	1	1489	1	1488	2410	0	1488
MAG-AL2 16S rRNA	Ga0194039_10239942	Anoxic zone freshwater microbial communities from boreal shield lake in IISD Experimental Lakes Area, Ontario, Canada - Jun2016-L227-8m	3300020163	95.906	1	1489	1	1488	2410	0	1488
MAG-AL2 16S rRNA	Ga0194052_10063573	Anoxic zone freshwater microbial communities from boreal shield lake in IISD Experimental Lakes Area, Ontario, Canada - Sep2016-L227-6m	3300021349	95.906	1	1489	1	1488	2410	0	1488
MAG-AL2 16S rRNA	Ga0315906_102079231	Freshwater fungal communities from buoy surface, Lake Erie, Ohio, United States - Buoy 2 MA122	3300032050	95.906	1	1489	1	1488	2410	0	1488
MAG-AL2 16S rRNA	Ga0214917_1000018358	Freshwater microbial communities from Lake Lanier, Atlanta, Georgia, United States - LL_1208_BB	3300022752	95.906	2	1489	2	1489	2410	0	1489
MAG-AL2 16S rRNA	Ga0209652_10127031	Marine microbial communities from expanding oxygen minimum zones in the Saanich Inlet - ESP_74LU_5_DNA (SPAdes)	3300025684	95.906	1	1489	1	1488	2410	0	1488
MAG-AL2 16S rRNA	Ga0228619_10204753	Seawater microbial communities from Monterey Bay, California, United States - 22D	3300028130	95.906	1	1489	1	1488	2410	0	1488
MAG-AL2 16S rRNA	Ga0228665_10028101	Seawater microbial communities from Monterey Bay, California, United States - 79D	3300024235	95.906	1	1489	1	1488	2410	0	1488
MAG-AL2 16S rRNA	Ga0076948_10169242	Cyanobacteria communities in tropical freswater systems - freshwater lake in Singapore	3300005739	95.9033	1	1487	1	1486	2407	0	1486
MAG-AL2 16S rRNA	Ga0315904_1000124039	Freshwater fungal communities from buoy surface, Lake Erie, Ohio, United States - Buoy 12 MA120	3300031951	95.9033	2	1489	2	1488	2409	0	1488
MAG-AL2 16S rRNA	Ga0066839_100245202	Marine microbial and viral communities from oxygen minimum zone, Eastern Pacific Ocean - ETNP201302SV82	3300005594	95.9033	3	1489	3	1489	2409	0	1489
MAG-AL2 16S rRNA	Ga0334984_0042425_1012_2496	Freshwater microbial communities from Lake Mendota, Madison, Wisconsin, United States - TYMEFLIES-ME13Sep2014-rr0020	3300035665	95.9005	3	1488	1	1485	2405	0	1485
MAG-AL2 16S rRNA	Ga0232635_10141391	Hydrothermal fluids microbial communities from Mariana Back-Arc Basin vent fields, Pacific Ocean - Alice_FS923 _150kmer	3300021973	95.9005	3	1489	3	1488	2407	0	1488
MAG-AL2 16S rRNA	Ga0208405_10005072	Marine microbial and viral communities from oxygen minimum zone, Eastern Pacific Ocean - ETNP201302PF84A (SPAdes)	3300026189	95.9005	3	1489	3	1488	2407	0	1488
MAG-AL2 16S rRNA	Ga0066837_100199321	Marine microbial and viral communities from oxygen minimum zone, Eastern Pacific Ocean - ETNP201302SV86	3300005593	95.9005	3	1489	3	1488	2407	0	1488
MAG-AL2 16S rRNA	Ga0068486_10208554	Marine microbial communities from North Pacific Subtropical Gyre, Station ALOHA - HOT233_1_0500m	3300006329	95.9005	3	1489	3	1488	2407	0	1488
MAG-AL2 16S rRNA	Ga0072505_10562645	MiSeq S massa metagenome	3300005097	95.9005	3	1489	1	1487	2409	0	1487
MAG-AL2 16S rRNA	Ga0372818_0004620_1360_2845	Seawater microbial communities from the Northeast subarctic Pacific Ocean - P26_June_2018_10m	3300035220	95.9005	3	1488	1	1486	2407	0	1486
MAG-AL2 16S rRNA	Ga0334984_0066291_370_1854	Freshwater microbial communities from Lake Mendota, Madison, Wisconsin, United States - TYMEFLIES-ME13Sep2014-rr0020	3300035665	95.8978	3	1488	1	1485	2405	0	1485
MAG-AL2 16S rRNA	Ga0373570_007359_390_1875	Sediment microbial communities from coastal wetland in Texas, United States - D1105U02	3300034986	95.8978	3	1488	1	1486	2407	0	1486
MAG-AL2 16S rRNA	Ga0310079_1000066	Enriched freshwater cyanobacterial communities from Lake Erie, Ohio, United States - ER36.Total.D5	3300028687	95.8417	2	1489	2	1489	2405	0	1489
MAG-AL2 16S rRNA	Ga0310320_1005410	Enriched freshwater cyanobacterial communities from Lake Erie, Ohio, United States - ER36.Total.D5 (v2)	3300028931	95.8417	2	1489	2	1489	2405	0	1489
MAG-AL2 16S rRNA	Ga0310078_1001266	Enriched freshwater cyanobacterial communities from Lake Erie, Ontario, Canada - ER10.Small.C5	3300028685	95.8417	2	1489	2	1489	2405	0	1489
MAG-AL2 16S rRNA	Ga0310319_102181	Enriched freshwater cyanobacterial communities from Lake Erie, Ontario, Canada - ER10.Small.C5 (v2)	3300028927	95.8417	2	1489	2	1489	2405	0	1489
MAG-AL2 16S rRNA	Ga0310324_100959	Enriched freshwater cyanobacterial communities from Lake Superior, Ontario, Canada - SU02.SRF.Total.B5 (v2)	3300028933	95.8417	2	1489	2	1489	2405	0	1489
MAG-AL2 16S rRNA	Ga0310325_100879	Enriched freshwater cyanobacterial communities from Lake Superior, Ontario, Canada - SU02.SRF.Total.C5 (v2)	3300028930	95.8417	2	1489	2	1489	2405	0	1489
MAG-AL2 16S rRNA	Ga0208808_10051712	Estuarine microbial communities from the Columbia River estuary - metaG 1555C-3 (SPAdes)	3300027238	95.8417	1	1489	1	1488	2405	0	1488
MAG-AL2 16S rRNA	Ga0208811_10151611	Estuarine microbial communities from the Columbia River estuary - metaG 1561A-02 (SPAdes)	3300027314	95.8417	1	1489	1	1488	2405	0	1488
MAG-AL2 16S rRNA	Ga0208178_10028564	Estuarine microbial communities from the Columbia River estuary - metaG 1568A-3 (SPAdes)	3300027259	95.8417	1	1489	1	1488	2405	0	1488
MAG-AL2 16S rRNA	Ga0222714_100304511	Estuarine water microbial communities from San Francisco Bay, California, United States - C33_3D	3300021961	95.8417	1	1489	1	1488	2405	0	1488
MAG-AL2 16S rRNA	Ga0208942_10044655	Freshwater lentic microbial communities from great Laurentian Lakes, MI, USA - Great Lakes metaG SU08MSRF (SPAdes)	3300027627	95.8417	2	1489	2	1489	2405	0	1489
MAG-AL2 16S rRNA	Ga0255066_10052791	Freshwater microbial communities from Columbia River, Oregon, United States - Colum_Cont_RepA_8h	3300027131	95.8417	1	1489	1	1488	2405	0	1488
MAG-AL2 16S rRNA	Ga0189289_107533	Marine microbial communities from the Costa Rica Dome - UW106 mini metaG	3300017798	95.8417	1	1489	1	1489	2407	0	1489
MAG-AL2 16S rRNA	Ga0224417_167043161	Riverine microbial communities from Columbia River near Beaver Army Terminal, OR, USA. Combined Assembly of 12 SPs	3300021428	95.8417	1	1489	1	1488	2405	0	1488
MAG-AL2 16S rRNA	Ga0233393_10155822	Seawater microbial communities from Monterey Bay, California, United States - 21D	3300024413	95.8417	1	1489	1	1489	2407	0	1489
MAG-AL2 16S rRNA	Ga0228650_10129563	Seawater microbial communities from Monterey Bay, California, United States - 62D	3300024417	95.8417	1	1489	1	1488	2405	0	1488
MAG-AL2 16S rRNA	Ga0197140_1564	Sorted cell/s from freshwater from Lake Michigan, Michigan, United States - Synechococcus bacterium JGI_UCMI16047	3300019436	95.8417	2	1489	2	1489	2405	0	1489
MAG-AL2 16S rRNA	Ga0315322_100899951	Ammonia-oxidizing marine archaeal communities from Monterey Bay, California, United States - M1 100m 21515	3300031766	95.8389	1	1489	1	1488	2405	0	1488
MAG-AL2 16S rRNA	Ga0206682_100631241	Ammonia-oxidizing marine archaeal communities from Monterey Bay, California, United States - M2 40m 12015	3300021185	95.8389	1	1489	1	1488	2405	0	1488
MAG-AL2 16S rRNA	Ga0208941_10011511	Ammonia-oxidizing marine microbial communities from Monterey Bay, California, USA - C0912_C27A4_35 (SPAdes)	3300027077	95.8389	1	1489	1	1488	2405	0	1488
MAG-AL2 16S rRNA	Ga0213868_100177454	Coastal seawater microbial communities near Pivers Island, North Carolina, United States - PICO127	3300021389	95.8389	1	1489	1	1488	2405	0	1488
MAG-AL2 16S rRNA	Ga0213861_100587282	Coastal seawater microbial communities near Pivers Island, North Carolina, United States - PICO131	3300021378	95.8389	1	1489	1	1488	2405	0	1488
MAG-AL2 16S rRNA	Ga0213863_100067468	Coastal seawater microbial communities near Pivers Island, North Carolina, United States - PICO497	3300021371	95.8389	1	1489	1	1488	2405	0	1488
MAG-AL2 16S rRNA	Ga0310327_101717	Enriched freshwater cyanobacterial communities from Lake Superior, Ontario, Canada - SU02.DCL.Total.B7 (v2)	3300028938	95.8389	2	1489	2	1489	2405	0	1489
MAG-AL2 16S rRNA	Ga0208928_10041842	Estuarine microbial communities from the Columbia River estuary - metaG 1547A-3 (SPAdes)	3300027217	95.8389	1	1489	1	1488	2405	0	1488
MAG-AL2 16S rRNA	Ga0208442_10127841	Estuarine microbial communities from the Columbia River estuary - metaG 1549B-3 (SPAdes)	3300027229	95.8389	1	1489	1	1488	2405	0	1488
MAG-AL2 16S rRNA	Ga0222716_100290664	Estuarine water microbial communities from San Francisco Bay, California, United States - C33_13D	3300021959	95.8389	1	1489	1	1488	2405	0	1488
MAG-AL2 16S rRNA	Ga0222718_100611673	Estuarine water microbial communities from San Francisco Bay, California, United States - C33_27D	3300021958	95.8389	1	1489	1	1488	2405	0	1488
MAG-AL2 16S rRNA	Ga0222713_100184515	Estuarine water microbial communities from San Francisco Bay, California, United States - C33_649D	3300021962	95.8389	1	1489	1	1488	2405	0	1488
MAG-AL2 16S rRNA	Ga0209770_100127243	Freshwater lake microbial communities from Lake Michigan, USA - Su13.BD.MLB.DD (SPAdes)	3300027769	95.8389	1	1489	1	1488	2405	0	1488
MAG-AL2 16S rRNA	Ga0255148_10050113	Freshwater microbial communities from Altamaha River, Georgia, United States - Atl_Miss_RepB_8h	3300024306	95.8389	1	1489	1	1488	2405	0	1488
MAG-AL2 16S rRNA	Ga0257106_10161764	Marine microbial communities from Northeast Subartic Pacific Ocean, Canada - LP_J_2011_P26_10m	3300028194	95.8389	1	1489	1	1488	2405	0	1488
MAG-AL2 16S rRNA	Ga0211505_10040954	Marine microbial communities from Tara Oceans - TARA_B100000497 (ERX556084-ERR599144)	3300020352	95.8389	1	1489	1	1488	2405	0	1488
MAG-AL2 16S rRNA	Ga0228613_10153331	Seawater microbial communities from Monterey Bay, California, United States - 14D	3300028279	95.8389	1	1489	1	1489	2407	0	1489
MAG-AL2 16S rRNA	Ga0228674_10053831	Seawater microbial communities from Monterey Bay, California, United States - 1D_r	3300028008	95.8389	1	1489	1	1488	2405	0	1488
MAG-AL2 16S rRNA	Ga0228622_10151011	Seawater microbial communities from Monterey Bay, California, United States - 26D	3300026479	95.8389	1	1489	1	1488	2405	0	1488
MAG-AL2 16S rRNA	Ga0228627_10050776	Seawater microbial communities from Monterey Bay, California, United States - 33D	3300028414	95.8389	1	1489	1	1488	2405	0	1488
MAG-AL2 16S rRNA	Ga0228675_10127481	Seawater microbial communities from Monterey Bay, California, United States - 36D_r	3300024247	95.8389	1	1489	1	1488	2405	0	1488
MAG-AL2 16S rRNA	Ga0233398_10139773	Seawater microbial communities from Monterey Bay, California, United States - 38D	3300024320	95.8389	1	1489	1	1488	2405	0	1488
MAG-AL2 16S rRNA	Ga0228642_10025051	Seawater microbial communities from Monterey Bay, California, United States - 53D	3300028131	95.8389	1	1489	1	1488	2405	0	1488
MAG-AL2 16S rRNA	Ga0228652_10156661	Seawater microbial communities from Monterey Bay, California, United States - 64D	3300024326	95.8389	1	1489	1	1488	2405	0	1488
MAG-AL2 16S rRNA	Ga0228655_10126533	Seawater microbial communities from Monterey Bay, California, United States - 67D	3300024236	95.8389	1	1489	1	1488	2405	0	1488
MAG-AL2 16S rRNA	Ga0228657_10064274	Seawater microbial communities from Monterey Bay, California, United States - 70D	3300024314	95.8389	1	1489	1	1488	2405	0	1488
Only the top 500 matches to MAG-AL2 16S rRNA gene are shown here. The data are arranged in decreasing order of sequence similarity. The blue-highlighted alignments are 100% identity (and 100% subject coverage) alignments between MAG-AL2 marker gene and 16S rRNA genes from IMG metagenomes. The yellow-highlighted alignments show marker genes from IMG metagenomes that are closely-related to MAG-AL2 …
A Subject IMG gene IDs are the gene locus tags of 16S rRNA genes from metagenomes that matched MAG-AL2 16S rRNA gene.
B Subject IMG genome IDs refer to metagenomes containing the 16S rRNA genes that matched MAG-AL2 16S rRNA gene.

## Sheet: MAG-AL1 vs IMG genomes
Query sequence name	Subject IMG gene IDA	Subject genome name	Subject IMG genome IDB	Identity (%)	Query start	Query end	Subject start	Subject end	Bit score	E-value	Subject length (bp)
MAG-AL1 16S rRNA	2721490753	Synechococcus sp. SynAce01*	2718218441	99.9328	1	1489	1	1489	2745	0	1489
MAG-AL1 16S rRNA	2721489686	Synechococcus sp. SynAce01*	2718218441	99.8657	1	1489	1	1488	2737	0	1488
MAG-AL1 16S rRNA	2831561730	Synechococcus sp. 1G10*	2831559763	97.7808	3	1488	1	1486	2562	0	1486
MAG-AL1 16S rRNA	2837002310	Synechococcus sp. MW101C3*	2836999578	97.7793	3	1488	1	1486	2562	0	1486
MAG-AL1 16S rRNA	638960280	Synechococcus sp. WH5701*	638341214	97.7135	1	1486	569	2054	2556	0	2054
MAG-AL1 16S rRNA	642973163	Synechococcus sp. WH5701*	638341214	97.7135	3	1488	1	1486	2556	0	1486
MAG-AL1 16S rRNA	642973164	Synechococcus sp. WH5701*	638341214	97.7135	3	1488	1	1486	2556	0	1486
MAG-AL1 16S rRNA	2893992305	Synechococcus sp. UW140	2893989778	97.1122	3	1488	1	1485	2505	0	1485
MAG-AL1 16S rRNA	2893994142	Synechococcus sp. UW105	2893992827	97.1122	3	1488	1	1485	2505	0	1485
MAG-AL1 16S rRNA	2834132597	Synechococcus sp. 8F6	2834131510	96.9738	3	1488	1	1486	2495	0	1486
MAG-AL1 16S rRNA	2837244141	Synechococcus sp. WH 8101	2837243552	96.8414	3	1488	1	1485	2483	0	1485
MAG-AL1 16S rRNA	2837246126	Synechococcus sp. WH 8101	2837243552	96.8414	3	1488	1	1485	2483	0	1485
MAG-AL1 16S rRNA	642973299	Synechococcus sp. RS9916	639857007	96.772	3	1488	1	1485	2477	0	1485
MAG-AL1 16S rRNA	2667815903	Prochlorococcus sp. AG-363-P08 (Screened)	2667527318	96.7114	1	1489	1	1488	2477	0	1488
MAG-AL1 16S rRNA	2758514797	Cyanobium sp. NIES-981	2757320922	96.7114	1	1489	1	1489	2479	0	1489
MAG-AL1 16S rRNA	2758514991	Cyanobium sp. NIES-981	2757320922	96.7114	1	1489	1	1489	2479	0	1489
MAG-AL1 16S rRNA	2758516246	Cyanobium sp. NIES-981	2757320922	96.7114	1	1489	1	1489	2479	0	1489
MAG-AL1 16S rRNA	2667818202	Prochlorococcus sp. AG-363-P19 (Screened)	2667527320	96.7092	1	1489	1	1488	2477	0	1488
MAG-AL1 16S rRNA	2717668600	Prochlorococcus sp. AG-409-E05	2716884740	96.7092	1	1489	1	1488	2477	0	1488
MAG-AL1 16S rRNA	2717678725	Prochlorococcus sp. AG-409-J19	2716884749	96.7092	1	1489	1	1488	2477	0	1488
MAG-AL1 16S rRNA	2889361669	Synechococcus sp. BS56D	2889359155	96.707	3	1488	1	1485	2471	0	1485
MAG-AL1 16S rRNA	2628210459	Synechococcus sp. RS9917	2627853608	96.6465	1	1489	1	1488	2471	0	1488
MAG-AL1 16S rRNA	2638208779	Synechococcus sp. GFB01	2636415834	96.6443	1	1489	1	1488	2475	0	1488
MAG-AL1 16S rRNA	2638209093	Synechococcus sp. GFB01	2636415834	96.6443	1	1489	1	1485	2470	0	1485
MAG-AL1 16S rRNA	2717389351	Prochlorococcus sp. AG-463-F15	2716884465	96.6443	1	1489	1	1488	2471	0	1488
MAG-AL1 16S rRNA	2667810256	Prochlorococcus sp. AG-363-O16 (Screened)	2667527314	96.642	1	1489	1	1488	2471	0	1488
MAG-AL1 16S rRNA	2717300619	Prochlorococcus sp. AG-409-N21	2716884395	96.642	1	1489	1	1488	2471	0	1488
MAG-AL1 16S rRNA	2717677259	Prochlorococcus sp. AG-409-J16	2716884748	96.642	1	1489	1	1488	2471	0	1488
MAG-AL1 16S rRNA	642973162	Synechococcus sp. RS9917	638341213	96.6398	3	1488	1	1485	2466	0	1485
MAG-AL1 16S rRNA	2883268513	Synechococcus sp. BS55D	2883266032	96.6398	3	1488	1	1485	2466	0	1485
MAG-AL1 16S rRNA	2638209139	Synechococcus sp. GFB01	2636415834	96.5772	1	1489	1	1485	2464	0	1485
MAG-AL1 16S rRNA	2667730255	Prochlorococcus sp. AG-402-K05 (Screened)	2667527265	96.5749	1	1489	1	1488	2466	0	1488
MAG-AL1 16S rRNA	2667806778	Prochlorococcus sp. AG-363-O06 (Screened)	2667527312	96.5749	1	1489	1	1488	2466	0	1488
MAG-AL1 16S rRNA	2684594402	Prochlorococcus sp. MIT1300	2681813570	96.5749	1	1489	1	1488	2466	0	1488
MAG-AL1 16S rRNA	2684602518	Prochlorococcus sp. MIT1341	2681813574	96.5749	1	1489	1	1488	2466	0	1488
MAG-AL1 16S rRNA	2910016607	Synechococcus sp. HK01-R	2910016530	96.5726	3	1488	1	1485	2460	0	1485
MAG-AL1 16S rRNA	2910016923	Synechococcus sp. HK01-R	2910016530	96.5726	3	1488	1	1485	2460	0	1485
MAG-AL1 16S rRNA	2883208831	Synechococcus sp. RSCCF101	2883207248	96.568	3	1488	1	1485	2460	0	1485
MAG-AL1 16S rRNA	2883209883	Synechococcus sp. RSCCF101	2883207248	96.568	3	1488	1	1485	2460	0	1485
MAG-AL1 16S rRNA	2717393468	Prochlorococcus sp. AG-463-P14	2716884470	96.5101	1	1489	1	1488	2460	0	1488
MAG-AL1 16S rRNA	2717294405	Prochlorococcus sp. AG-409-B13	2716884389	96.5077	1	1489	1	1488	2460	0	1488
MAG-AL1 16S rRNA	2717296934	Prochlorococcus sp. AG-409-C21	2716884391	96.5077	1	1489	1	1488	2460	0	1488
MAG-AL1 16S rRNA	2717304548	Prochlorococcus sp. AG-409-P01	2716884397	96.5077	1	1489	1	1488	2460	0	1488
MAG-AL1 16S rRNA	2717306213	Prochlorococcus sp. AG-409-P03	2716884398	96.5077	1	1489	1	1488	2460	0	1488
MAG-AL1 16S rRNA	640542882	Synechococcus sp. WH7803	640427149	96.443	1	1489	2	1488	2455	0	1497
MAG-AL1 16S rRNA	2667719368	Prochlorococcus sp. AG-402-I05 (Screened)	2667527259	96.443	1	1489	1	1488	2455	0	1488
MAG-AL1 16S rRNA	2717684532	Prochlorococcus sp. AG-409-L18	2716884753	96.443	1	1489	1	1488	2455	0	1488
MAG-AL1 16S rRNA	2667878723	Prochlorococcus sp. AG-363-A15 (Screened)	2667527358	96.4406	1	1489	1	1488	2455	0	1488
MAG-AL1 16S rRNA	2717290547	Prochlorococcus sp. AG-409-A19	2716884386	96.4406	1	1489	1	1488	2455	0	1488
MAG-AL1 16S rRNA	2717392922	Prochlorococcus sp. AG-463-N15	2716884469	96.4406	1	1489	1	1488	2455	0	1488
MAG-AL1 16S rRNA	2717665914	Prochlorococcus sp. AG-409-B09	2716884737	96.4406	1	1489	1	1488	2455	0	1488
MAG-AL1 16S rRNA	2717670777	Prochlorococcus sp. AG-409-G20	2716884743	96.4406	1	1489	1	1488	2455	0	1488
MAG-AL1 16S rRNA	2717674451	Prochlorococcus sp. AG-409-I21	2716884745	96.4406	1	1489	1	1488	2455	0	1488
MAG-AL1 16S rRNA	640544578	Synechococcus sp. WH7803	640427149	96.3872	23	1488	1	1464	2412	0	1464
MAG-AL1 16S rRNA	2607036263	Prochlorococcus sp. MIT0601	2606217319	96.3758	1	1489	1	1488	2449	0	1488
MAG-AL1 16S rRNA	2638208659	Synechococcus sp. GFB01	2636415834	96.3758	1	1489	1	1480	2442	0	1480
MAG-AL1 16S rRNA	2667746819	Prochlorococcus sp. AG-402-M23 (Screened)	2667527274	96.3758	1	1489	1	1488	2449	0	1488
MAG-AL1 16S rRNA	2682090729	Prochlorococcus sp. MIT0919	2681812903	96.3758	1	1489	1	1488	2449	0	1488
MAG-AL1 16S rRNA	2717346134	Prochlorococcus sp. AG-436-A02	2716884429	96.3758	1	1489	1	1488	2449	0	1488
MAG-AL1 16S rRNA	2717613764	Prochlorococcus sp. AG-311-D23	2716884681	96.3758	1	1489	1	1488	2449	0	1488
MAG-AL1 16S rRNA	2717617809	Prochlorococcus sp. AG-311-J23	2716884685	96.3758	1	1489	1	1488	2449	0	1488
MAG-AL1 16S rRNA	2667805089	Prochlorococcus sp. AG-363-N20 (Screened)	2667527311	96.3734	1	1489	1	1488	2449	0	1488
MAG-AL1 16S rRNA	2667811299	Prochlorococcus sp. AG-363-O21 (Screened)	2667527315	96.3734	1	1489	1	1488	2449	0	1488
MAG-AL1 16S rRNA	2667898809	Prochlorococcus sp. AG-363-K07 (Screened)	2667527371	96.3734	1	1489	1	1488	2449	0	1488
MAG-AL1 16S rRNA	2684598521	Prochlorococcus sp. MIT1307	2681813572	96.3734	1	1489	1	1488	2449	0	1488
MAG-AL1 16S rRNA	2717298371	Prochlorococcus sp. AG-409-M02	2716884393	96.3734	1	1489	1	1488	2449	0	1488
MAG-AL1 16S rRNA	2717299249	Prochlorococcus sp. AG-409-M05	2716884394	96.3734	1	1489	1	1488	2449	0	1488
MAG-AL1 16S rRNA	2717307457	Prochlorococcus sp. AG-409-P19	2716884399	96.3734	2	1489	2	1488	2447	0	1488
MAG-AL1 16S rRNA	2717359196	Prochlorococcus sp. AG-436-N08	2716884439	96.3734	1	1489	1	1488	2449	0	1488
MAG-AL1 16S rRNA	2831892083	Vulcanococcus limneticus LL	2831889438	96.371	3	1488	1	1487	2446	0	1487
MAG-AL1 16S rRNA	2667854525	Prochlorococcus sp. AG-402-K14 (Screened)	2667527342	96.3087	1	1489	1	1488	2444	0	1488
MAG-AL1 16S rRNA	2667897043	Prochlorococcus sp. AG-363-J23 (Screened)	2667527370	96.3087	1	1489	1	1488	2444	0	1488
MAG-AL1 16S rRNA	2717262368	Prochlorococcus sp. AG-388-L21	2716884370	96.3087	1	1489	1	1488	2444	0	1488
MAG-AL1 16S rRNA	2717270803	Prochlorococcus sp. AG-402-B05	2716884375	96.3087	1	1489	1	1488	2444	0	1488
MAG-AL1 16S rRNA	2717342537	Prochlorococcus sp. AG-429-J03	2716884424	96.3087	1	1489	1	1488	2444	0	1488
MAG-AL1 16S rRNA	2717575996	Prochlorococcus sp. AG-316-G21	2716884643	96.3087	1	1489	1	1488	2444	0	1488
MAG-AL1 16S rRNA	2728003809	Prochlorococcus sp. SCGC AD-858-I04	2724679758	96.3087	1	1489	1	1488	2444	0	1488
MAG-AL1 16S rRNA	2728004783	Prochlorococcus sp. SCGC AD-858-J10	2724679760	96.3087	1	1489	1	1488	2444	0	1488
MAG-AL1 16S rRNA	2819807016	Prochlorococcus sp. SCGC AG-937-P16	2818991485	96.3087	1	1489	1	1488	2444	0	1488
MAG-AL1 16S rRNA	2819807790	Prochlorococcus sp. SCGC AG-937-P09	2818991486	96.3087	1	1489	1	1488	2444	0	1488
MAG-AL1 16S rRNA	2819825560	Prochlorococcus sp. SCGC AG-937-M18	2818991511	96.3087	1	1489	1	1488	2444	0	1488
MAG-AL1 16S rRNA	2819839304	Prochlorococcus sp. SCGC AG-937-J06	2818991527	96.3087	1	1489	1	1488	2444	0	1488
MAG-AL1 16S rRNA	2819843934	Prochlorococcus sp. SCGC AG-937-I23	2818991530	96.3087	1	1489	1	1488	2444	0	1488
MAG-AL1 16S rRNA	2819845190	Prochlorococcus sp. SCGC AG-937-I04	2818991533	96.3087	1	1489	1	1488	2444	0	1488
MAG-AL1 16S rRNA	2819855439	Prochlorococcus sp. SCGC AG-937-F06	2818991547	96.3087	1	1489	1	1488	2444	0	1488
MAG-AL1 16S rRNA	2819859516	Prochlorococcus sp. SCGC AG-937-D18	2818991555	96.3087	1	1489	1	1488	2444	0	1488
MAG-AL1 16S rRNA	2819860931	Prochlorococcus sp. SCGC AG-937-D14	2818991557	96.3087	1	1489	1	1488	2444	0	1488
MAG-AL1 16S rRNA	2819863225	Prochlorococcus sp. SCGC AG-937-D07	2818991561	96.3087	1	1489	1	1488	2444	0	1488
MAG-AL1 16S rRNA	2819875269	Prochlorococcus sp. SCGC AG-937-A15	2818991573	96.3087	1	1489	1	1488	2444	0	1488
MAG-AL1 16S rRNA	2684584076	Prochlorococcus sp. MIT1205	2681813566	96.3062	1	1489	1	1488	2444	0	1488
MAG-AL1 16S rRNA	2717293163	Prochlorococcus sp. AG-409-B05	2716884388	96.3062	1	1489	1	1488	2444	0	1488
MAG-AL1 16S rRNA	2717302443	Prochlorococcus sp. AG-409-O23	2716884396	96.3062	1	1489	1	1488	2444	0	1488
MAG-AL1 16S rRNA	2717672417	Prochlorococcus sp. AG-409-I11	2716884744	96.3062	1	1489	1	1488	2444	0	1488
MAG-AL1 16S rRNA	2667850183	Prochlorococcus sp. AG-347-J20 (Screened)	2667527340	96.3038	3	1489	3	1488	2440	0	1488
MAG-AL1 16S rRNA	2717386311	Prochlorococcus sp. AG-463-A20	2716884461	96.3038	3	1489	3	1488	2440	0	1488
MAG-AL1 16S rRNA	2717145226	Uncultured Synechococcus sp. AG-676-E04	2716884258	96.2466	1	1489	1	1489	2440	0	1489
MAG-AL1 16S rRNA	2607819708	Prochlorococcus sp. MIT0801	2606217560	96.2416	1	1489	1	1488	2438	0	1488
MAG-AL1 16S rRNA	2667722105	Prochlorococcus sp. AG-402-I20 (Screened)	2667527260	96.2416	1	1489	1	1488	2438	0	1488
MAG-AL1 16S rRNA	2667749961	Prochlorococcus sp. AG-402-N21 (Screened)	2667527276	96.2416	1	1489	1	1488	2438	0	1488
MAG-AL1 16S rRNA	2667758719	Prochlorococcus sp. AG-402-P16 (Screened)	2667527281	96.2416	1	1489	1	1488	2438	0	1488
MAG-AL1 16S rRNA	2667875576	Prochlorococcus sp. AG-363-A04 (Screened)	2667527355	96.2416	1	1489	1	1488	2438	0	1488
MAG-AL1 16S rRNA	2717155034	Prochlorococcus sp. AG-432-D11	2716884267	96.2416	1	1489	1	1488	2438	0	1488
MAG-AL1 16S rRNA	2717237360	Prochlorococcus sp. AG-341-N05	2716884349	96.2416	1	1489	1	1488	2438	0	1488
MAG-AL1 16S rRNA	2717268610	Prochlorococcus sp. AG-402-B03	2716884374	96.2416	1	1489	1	1488	2438	0	1488
MAG-AL1 16S rRNA	2717273328	Prochlorococcus sp. AG-402-B10	2716884376	96.2416	1	1489	1	1488	2438	0	1488
MAG-AL1 16S rRNA	2717286844	Prochlorococcus sp. AG-402-N09	2716884384	96.2416	1	1489	1	1488	2438	0	1488
MAG-AL1 16S rRNA	2717353656	Prochlorococcus sp. AG-436-C14	2716884434	96.2416	1	1489	1	1488	2438	0	1488
MAG-AL1 16S rRNA	2717500725	Uncultured bacterium AG-316-D23	2716884569	96.2416	1	1489	1	1488	2438	0	1488
MAG-AL1 16S rRNA	2717690185	Prochlorococcus sp. AG-412-G19	2716884757	96.2416	1	1489	1	1488	2438	0	1488
MAG-AL1 16S rRNA	2717700965	Prochlorococcus sp. AG-412-O03	2716884763	96.2416	1	1489	1	1488	2438	0	1488
MAG-AL1 16S rRNA	2717714482	Prochlorococcus sp. AG-424-E20	2716884772	96.2416	1	1489	1	1488	2438	0	1488
MAG-AL1 16S rRNA	2717721103	Prochlorococcus sp. AG-432-A07	2716884777	96.2416	1	1489	1	1488	2438	0	1488
MAG-AL1 16S rRNA	2717724331	Prochlorococcus sp. AG-432-K17	2716884781	96.2416	1	1489	1	1488	2438	0	1488
MAG-AL1 16S rRNA	2717756428	Prochlorococcus sp. AG-673-K22	2716884806	96.2416	1	1489	1	1488	2438	0	1488
MAG-AL1 16S rRNA	2728018441	Prochlorococcus sp. SCGC AD-858-P02	2724679775	96.2416	1	1489	1	1488	2438	0	1488
MAG-AL1 16S rRNA	2819814695	Prochlorococcus sp. SCGC AG-937-O02	2818991498	96.2416	1	1489	1	1488	2438	0	1488
MAG-AL1 16S rRNA	2667817722	Prochlorococcus sp. AG-363-P15 (Screened)	2667527319	96.2391	1	1489	1	1488	2438	0	1488
MAG-AL1 16S rRNA	2717386800	Prochlorococcus sp. AG-463-D13	2716884462	96.2391	1	1489	1	1488	2438	0	1488
MAG-AL1 16S rRNA	2717665154	Prochlorococcus sp. AG-409-A23	2716884736	96.2391	2	1489	2	1488	2436	0	1488
MAG-AL1 16S rRNA	2607032069	Prochlorococcus sp. MIT0602	2606217317	96.2366	2	1489	2	1488	2436	0	1488
MAG-AL1 16S rRNA	2667804143	Prochlorococcus sp. AG-363-N16 (Screened)	2667527310	96.2366	2	1489	2	1488	2436	0	1488
MAG-AL1 16S rRNA	2667814772	Prochlorococcus sp. AG-363-P06 (Screened)	2667527317	96.2366	3	1489	3	1488	2435	0	1488
MAG-AL1 16S rRNA	2667828911	Prochlorococcus sp. AG-347-K16 (Screened)	2667527326	96.2366	3	1489	3	1488	2435	0	1488
MAG-AL1 16S rRNA	2667885966	Prochlorococcus sp. AG-363-B18 (Screened)	2667527363	96.2366	3	1489	3	1488	2435	0	1488
MAG-AL1 16S rRNA	2717291082	Prochlorococcus sp. AG-409-A22	2716884387	96.2366	3	1489	3	1488	2435	0	1488
MAG-AL1 16S rRNA	2717318362	Prochlorococcus sp. AG-418-K17	2716884406	96.2366	3	1489	3	1488	2435	0	1488
MAG-AL1 16S rRNA	2717411684	Prochlorococcus sp. AG-670-O19	2716884485	96.2366	3	1489	3	1488	2435	0	1488
MAG-AL1 16S rRNA	2717649427	Prochlorococcus sp. AG-388-A01	2716884727	96.2366	3	1489	3	1488	2435	0	1488
MAG-AL1 16S rRNA	2717699476	Prochlorococcus sp. AG-412-N03	2716884762	96.2366	3	1489	3	1488	2435	0	1488
MAG-AL1 16S rRNA	2883100695	Synechococcus lacustris Tous	2883099579	96.234	3	1488	1	1486	2436	0	1486
MAG-AL1 16S rRNA	2667725520	Prochlorococcus sp. AG-402-I22 (Screened)	2667527262	96.1745	1	1489	1	1488	2433	0	1488
MAG-AL1 16S rRNA	2667738153	Prochlorococcus sp. AG-402-L20 (Screened)	2667527270	96.1745	1	1489	1	1488	2433	0	1488
MAG-AL1 16S rRNA	2667755881	Prochlorococcus sp. AG-402-O21 (Screened)	2667527279	96.1745	1	1489	1	1488	2433	0	1488
MAG-AL1 16S rRNA	2667874261	Prochlorococcus sp. AG-363-A03 (Screened)	2667527354	96.1745	1	1489	1	1488	2433	0	1488
MAG-AL1 16S rRNA	2681973023	Prochlorococcus sp. MIT0917	2681812859	96.1745	1	1489	1	1488	2433	0	1488
MAG-AL1 16S rRNA	2682086804	Prochlorococcus sp. MIT0915	2681812901	96.1745	1	1489	1	1488	2433	0	1488
MAG-AL1 16S rRNA	2684588533	Prochlorococcus sp. MIT1214	2681813567	96.1745	1	1489	1	1488	2433	0	1488
MAG-AL1 16S rRNA	2717152617	Prochlorococcus sp. AG-402-G06	2716884265	96.1745	1	1489	1	1488	2433	0	1488
MAG-AL1 16S rRNA	2717153036	Prochlorococcus sp. AG-409-D09	2716884266	96.1745	1	1489	1	1488	2433	0	1488
MAG-AL1 16S rRNA	2717264384	Prochlorococcus sp. AG-388-O02	2716884371	96.1745	1	1489	1	1488	2433	0	1488
MAG-AL1 16S rRNA	2717274316	Prochlorococcus sp. AG-402-C09	2716884377	96.1745	1	1489	1	1488	2433	0	1488
MAG-AL1 16S rRNA	2717282055	Prochlorococcus sp. AG-402-G08	2716884381	96.1745	1	1489	1	1488	2433	0	1488
MAG-AL1 16S rRNA	2717283131	Prochlorococcus sp. AG-402-K04	2716884382	96.1745	1	1489	1	1488	2433	0	1488
MAG-AL1 16S rRNA	2717288574	Prochlorococcus sp. AG-409-A10	2716884385	96.1745	1	1489	1	1488	2433	0	1488
MAG-AL1 16S rRNA	2717375886	Prochlorococcus sp. AG-455-B05	2716884451	96.1745	1	1489	1	1488	2433	0	1488
MAG-AL1 16S rRNA	2717379045	Prochlorococcus sp. AG-455-G08	2716884454	96.1745	1	1489	1	1488	2433	0	1488
MAG-AL1 16S rRNA	2717648223	Prochlorococcus sp. AG-341-K02	2716884725	96.1745	1	1489	1	1488	2433	0	1488
MAG-AL1 16S rRNA	2717666786	Prochlorococcus sp. AG-409-D14	2716884738	96.1745	1	1489	1	1488	2433	0	1488
MAG-AL1 16S rRNA	2717680233	Prochlorococcus sp. AG-409-J23	2716884750	96.1745	1	1489	1	1488	2433	0	1488
MAG-AL1 16S rRNA	2717738281	Prochlorococcus sp. AG-459-C18	2716884791	96.1745	1	1489	1	1488	2433	0	1488
MAG-AL1 16S rRNA	2717749674	Prochlorococcus sp. AG-459-P07	2716884799	96.1745	1	1489	1	1488	2433	0	1488
MAG-AL1 16S rRNA	2819857670	Prochlorococcus sp. SCGC AG-937-E05	2818991551	96.1745	1	1489	1	1488	2433	0	1488
MAG-AL1 16S rRNA	2682179330	Prochlorococcus marinus MIT1320	2681812928	96.1719	1	1489	1	1488	2433	0	1488
MAG-AL1 16S rRNA	2684589705	Prochlorococcus sp. MIT1223	2681813568	96.1719	2	1489	2	1488	2431	0	1488
MAG-AL1 16S rRNA	2684606490	Prochlorococcus sp. MIT1418	2681813575	96.1719	1	1489	1	1488	2433	0	1488
MAG-AL1 16S rRNA	2717698189	Prochlorococcus sp. AG-412-L10	2716884761	96.1719	1	1489	1	1488	2433	0	1488
MAG-AL1 16S rRNA	2667827294	Prochlorococcus sp. AG-347-K15 (Screened)	2667527325	96.1694	3	1489	3	1488	2429	0	1488
MAG-AL1 16S rRNA	2667901783	Prochlorococcus sp. AG-363-L19 (Screened)	2667527374	96.1694	1	1487	1	1486	2429	0	1486
MAG-AL1 16S rRNA	2684601393	Prochlorococcus sp. MIT1314	2681813573	96.1694	3	1489	3	1488	2429	0	1488
MAG-AL1 16S rRNA	2717320010	Prochlorococcus sp. AG-418-M05	2716884408	96.1694	3	1489	3	1488	2429	0	1488
MAG-AL1 16S rRNA	2717362300	Prochlorococcus sp. AG-436-O11	2716884441	96.1694	3	1489	3	1488	2429	0	1488
MAG-AL1 16S rRNA	2717688416	Prochlorococcus sp. AG-412-F02	2716884756	96.1694	3	1489	3	1488	2429	0	1488
MAG-AL1 16S rRNA	2717713056	Prochlorococcus sp. AG-418-I21	2716884771	96.1694	3	1489	3	1488	2429	0	1488
MAG-AL1 16S rRNA	2889365876	Synechococcus sp. AG-447-D19	2889365826	96.1694	3	1488	1	1486	2429	0	1486
MAG-AL1 16S rRNA	2893988518	Synechococcus sp. AG-447-E14	2893987499	96.1694	3	1488	1	1486	2429	0	1486
MAG-AL1 16S rRNA	642511097	Synechococcus sp. WH7805	638341215	96.1668	3	1488	1	1485	2427	0	1485
MAG-AL1 16S rRNA	2910013980	Synechococcus sp. SYN20	2910013374	96.1668	3	1488	1	1485	2427	0	1485
MAG-AL1 16S rRNA	2910016161	Synechococcus sp. SYN20	2910013374	96.1668	3	1488	1	1485	2427	0	1485
MAG-AL1 16S rRNA	2846843609	Prochlorococcus marinus MIT1318	2846843569	96.1642	3	1488	1	1485	2427	0	1485
MAG-AL1 16S rRNA	2846849215	Prochlorococcus marinus MIT1313	2846846424	96.1642	3	1488	1	1485	2427	0	1485
MAG-AL1 16S rRNA	2848260870	Prochlorococcus marinus MIT1320	2848260806	96.1642	3	1488	1	1485	2427	0	1485
MAG-AL1 16S rRNA	640545287	Synechococcus sp. RCC307	640427148	96.1126	1	1489	2	1489	2427	0	1498
MAG-AL1 16S rRNA	2717521318	Uncultured Synechococcus sp. AG-420-M02	2716884604	96.1126	1	1489	1	1488	2427	0	1488
MAG-AL1 16S rRNA	2717561092	Uncultured Synechococcus sp. AG-683-A22	2716884627	96.11	1	1489	1	1489	2429	0	1489
MAG-AL1 16S rRNA	2717604767	Uncultured Synechococcus sp. AG-683-B21	2716884674	96.11	1	1489	1	1489	2429	0	1489
MAG-AL1 16S rRNA	2717609258	Uncultured Synechococcus sp. AG-686-C21	2716884677	96.11	1	1489	1	1489	2429	0	1489
MAG-AL1 16S rRNA	2607021615	Prochlorococcus marinus SS35	2606217311	96.1074	1	1489	1	1488	2427	0	1488
MAG-AL1 16S rRNA	2607025757	Prochlorococcus marinus SS2	2606217313	96.1074	1	1489	1	1488	2427	0	1488
MAG-AL1 16S rRNA	2607026508	Prochlorococcus sp. SS52	2606217314	96.1074	1	1489	1	1488	2427	0	1488
MAG-AL1 16S rRNA	2607027891	Prochlorococcus marinus SS51	2606217315	96.1074	1	1489	1	1488	2427	0	1488
MAG-AL1 16S rRNA	2607361158	Prochlorococcus marinus PAC1	2606217419	96.1074	1	1489	1	1488	2427	0	1488
MAG-AL1 16S rRNA	2608222791	Prochlorococcus marinus LG	2606217685	96.1074	1	1489	1	1488	2427	0	1488
MAG-AL1 16S rRNA	2667882884	Prochlorococcus sp. AG-363-B05 (Screened)	2667527361	96.1074	1	1489	1	1488	2427	0	1488
MAG-AL1 16S rRNA	2684596662	Prochlorococcus sp. MIT1304	2681813571	96.1074	1	1489	1	1488	2427	0	1488
MAG-AL1 16S rRNA	2717156457	Prochlorococcus sp. AG-436-J02	2716884269	96.1074	1	1489	1	1488	2427	0	1488
MAG-AL1 16S rRNA	2717429758	Prochlorococcus sp. AG-679-I23	2716884500	96.1074	1	1489	1	1488	2427	0	1488
MAG-AL1 16S rRNA	2608214090	Prochlorococcus sp. MIT0702	2606217681	96.1048	1	1489	1	1488	2427	0	1488
MAG-AL1 16S rRNA	2608216732	Prochlorococcus sp. MIT0703	2606217682	96.1048	1	1489	1	1488	2427	0	1488
MAG-AL1 16S rRNA	2608221436	Prochlorococcus sp. MIT0701	2606217684	96.1048	1	1489	1	1488	2427	0	1488
MAG-AL1 16S rRNA	2626580458	Prochlorococcus sp. SCGC AC-669 M10 (contamination screened)	2626541521	96.1048	1	1489	1	1488	2427	0	1488
MAG-AL1 16S rRNA	2667884491	Prochlorococcus sp. AG-363-B11 (Screened)	2667527362	96.1048	1	1489	1	1488	2427	0	1488
MAG-AL1 16S rRNA	2682088809	Prochlorococcus sp. MIT0918	2681812902	96.1048	1	1489	1	1488	2427	0	1488
MAG-AL1 16S rRNA	2717363208	Prochlorococcus sp. AG-436-O17	2716884442	96.1048	1	1489	1	1488	2427	0	1488
MAG-AL1 16S rRNA	642973298	Synechococcus sp. BL107	639857006	96.1022	3	1488	1	1486	2423	0	1486
MAG-AL1 16S rRNA	2667707580	Prochlorococcus sp. AG-347-M18 (Screened)	2667527251	96.1022	3	1489	3	1488	2423	0	1488
MAG-AL1 16S rRNA	2667795383	Prochlorococcus sp. AG-355-N16 (Screened)	2667527304	96.1022	3	1489	3	1488	2423	0	1488
MAG-AL1 16S rRNA	2667845635	Prochlorococcus sp. AG-347-I23 (Screened)	2667527337	96.1022	3	1489	3	1488	2423	0	1488
MAG-AL1 16S rRNA	2667859218	Prochlorococcus sp. AG-402-K21 (Screened)	2667527344	96.1022	3	1489	3	1488	2423	0	1488
MAG-AL1 16S rRNA	2717242715	Prochlorococcus sp. AG-347-E23	2716884358	96.1022	3	1489	3	1488	2423	0	1488
MAG-AL1 16S rRNA	2717374570	Prochlorococcus sp. AG-449-P16	2716884450	96.1022	3	1489	3	1488	2423	0	1488
MAG-AL1 16S rRNA	2717380878	Prochlorococcus sp. AG-459-A01	2716884456	96.1022	3	1489	3	1488	2423	0	1488
MAG-AL1 16S rRNA	2717663828	Prochlorococcus sp. AG-402-N17	2716884735	96.1022	3	1489	3	1488	2423	0	1488
MAG-AL1 16S rRNA	2717669313	Prochlorococcus sp. AG-409-E23	2716884741	96.1022	3	1489	3	1488	2423	0	1488
MAG-AL1 16S rRNA	2717744879	Prochlorococcus sp. AG-459-M13	2716884796	96.1022	3	1489	3	1488	2423	0	1488
MAG-AL1 16S rRNA	642511096	Synechococcus sp. WH7805	638341215	96.0995	3	1488	1	1484	2422	0	1484
MAG-AL1 16S rRNA	2919972004	Microcystis elabens FACHB-917	2919968320	96.0995	3	1488	1	1485	2422	0	1485
MAG-AL1 16S rRNA	640710357	Synechococcus sp. CC9902	637000311	96.0837	10	1488	1	1479	2410	0	1479
MAG-AL1 16S rRNA	2717522708	Uncultured Synechococcus sp. AG-450-M17	2716884606	96.0482	1	1489	1	1488	2422	0	1488
MAG-AL1 16S rRNA	2717521783	Uncultured Synechococcus sp. AG-450-D21	2716884605	96.0456	1	1489	1	1488	2422	0	1488
MAG-AL1 16S rRNA	2717562276	Uncultured Synechococcus sp. AG-683-C23	2716884628	96.0429	1	1489	1	1489	2423	0	1489
MAG-AL1 16S rRNA	2667715625	Prochlorococcus sp. AG-402-A21 (Screened)	2667527256	96.0403	1	1489	1	1488	2422	0	1488
MAG-AL1 16S rRNA	2667724389	Prochlorococcus sp. AG-402-I21 (Screened)	2667527261	96.0403	1	1489	1	1488	2422	0	1488
MAG-AL1 16S rRNA	2667759591	Prochlorococcus sp. AG-402-P18 (Screened)	2667527282	96.0403	1	1489	1	1488	2422	0	1488
MAG-AL1 16S rRNA	2682082349	Prochlorococcus sp. MIT0912	2681812899	96.0403	1	1489	1	1488	2422	0	1488
MAG-AL1 16S rRNA	2682084554	Prochlorococcus sp. MIT0913	2681812900	96.0403	1	1489	1	1488	2422	0	1488
MAG-AL1 16S rRNA	2717143431	Uncultured Synechococcus sp. AG-673-D02	2716884257	96.0403	1	1489	1	1488	2422	0	1488
MAG-AL1 16S rRNA	2717343553	Prochlorococcus sp. AG-432-B15	2716884426	96.0403	1	1489	1	1488	2422	0	1488
MAG-AL1 16S rRNA	2717344735	Prochlorococcus sp. AG-432-D09	2716884427	96.0403	1	1489	1	1488	2422	0	1488
MAG-AL1 16S rRNA	2717537743	Uncultured Synechococcus sp. AG-670-F22	2716884613	96.0403	1	1489	1	1488	2422	0	1488
MAG-AL1 16S rRNA	2717541014	Uncultured Synechococcus sp. AG-673-A03	2716884615	96.0403	1	1489	1	1488	2422	0	1488
MAG-AL1 16S rRNA	2717548830	Uncultured Synechococcus sp. AG-676-C06	2716884620	96.0403	1	1489	1	1488	2422	0	1488
MAG-AL1 16S rRNA	2717550972	Uncultured Synechococcus sp. AG-676-E23	2716884621	96.0403	1	1489	1	1488	2422	0	1488
MAG-AL1 16S rRNA	2717565165	Uncultured Synechococcus sp. AG-686-A03	2716884630	96.0403	1	1489	1	1488	2422	0	1488
MAG-AL1 16S rRNA	2717590951	Uncultured Synechococcus sp. AG-676-A21	2716884667	96.0403	1	1489	1	1488	2422	0	1488
MAG-AL1 16S rRNA	2717591610	Uncultured Synechococcus sp. AG-679-A02	2716884668	96.0403	1	1489	1	1488	2422	0	1488
MAG-AL1 16S rRNA	2717602328	Uncultured Synechococcus sp. AG-679-E23	2716884672	96.0403	1	1489	1	1488	2422	0	1488
MAG-AL1 16S rRNA	2717607309	Uncultured Synechococcus sp. AG-683-G11	2716884675	96.0403	1	1489	1	1488	2422	0	1488
MAG-AL1 16S rRNA	2717659631	Prochlorococcus sp. AG-402-B19	2716884732	96.0403	1	1489	1	1488	2422	0	1488
MAG-AL1 16S rRNA	2717722424	Prochlorococcus sp. AG-432-E11	2716884778	96.0403	1	1489	1	1488	2422	0	1488
MAG-AL1 16S rRNA	2727765563	Prochlorococcus sp. SCGC AD-598-I02	2724679674	96.0403	1	1489	1	1488	2422	0	1488
MAG-AL1 16S rRNA	2616081727	Prochlorococcus sp. SCGC AC-669 L6 (contamination screened)	2615840567	96.0376	1	1489	1	1488	2422	0	1488
MAG-AL1 16S rRNA	2626597385	Prochlorococcus sp. SCGC AC-669 N7 (contamination screened)	2626541531	96.0376	1	1489	1	1488	2422	0	1488
MAG-AL1 16S rRNA	2717670340	Prochlorococcus sp. AG-409-F19	2716884742	96.0376	1	1489	1	1488	2422	0	1488
MAG-AL1 16S rRNA	2718379440	Prochlorococcus sp. SCGC AD-598-C06	2718217657	96.0376	1	1489	1	1488	2422	0	1488
MAG-AL1 16S rRNA	2636092245	Prochlorococcus marinus bv. HNLC1	2634166546	96.0349	3	1489	3	1488	2418	0	1488
MAG-AL1 16S rRNA	2648679236	Prochlorococcus sp. scB245a_520K10 (unscreened)	2648501142	96.0349	3	1489	3	1488	2418	0	1488
MAG-AL1 16S rRNA	2667688441	Prochlorococcus sp. AG-347-K18 (Screened)	2667527240	96.0349	3	1489	3	1488	2418	0	1488
MAG-AL1 16S rRNA	2667696615	Prochlorococcus sp. AG-347-L02 (Screened)	2667527245	96.0349	3	1489	3	1488	2418	0	1488
MAG-AL1 16S rRNA	2667711432	Prochlorococcus sp. AG-347-N23 (Screened)	2667527254	96.0349	3	1489	3	1488	2418	0	1488
MAG-AL1 16S rRNA	2667734452	Prochlorococcus sp. AG-402-K22 (Screened)	2667527267	96.0349	3	1489	3	1488	2418	0	1488
MAG-AL1 16S rRNA	2667741757	Prochlorococcus sp. AG-402-L23 (Screened)	2667527271	96.0349	3	1489	3	1488	2418	0	1488
MAG-AL1 16S rRNA	2667821142	Prochlorococcus sp. AG-347-B23 (Screened)	2667527321	96.0349	3	1489	3	1488	2418	0	1488
MAG-AL1 16S rRNA	2667849700	Prochlorococcus sp. AG-347-J19 (Screened)	2667527339	96.0349	3	1489	3	1488	2418	0	1488
MAG-AL1 16S rRNA	2667852785	Prochlorococcus sp. AG-347-J21 (Screened)	2667527341	96.0349	3	1489	3	1488	2418	0	1488
MAG-AL1 16S rRNA	2667859971	Prochlorococcus sp. AG-402-L18 (Screened)	2667527345	96.0349	3	1489	3	1488	2418	0	1488
MAG-AL1 16S rRNA	2717164760	Prochlorococcus sp. AG-683-O20	2716884277	96.0349	3	1489	3	1488	2418	0	1488
MAG-AL1 16S rRNA	2717166354	Prochlorococcus sp. AG-686-J21	2716884279	96.0349	3	1489	3	1488	2418	0	1488
MAG-AL1 16S rRNA	2717167917	Prochlorococcus sp. AG-686-P11	2716884280	96.0349	3	1489	3	1488	2418	0	1488
MAG-AL1 16S rRNA	2717254735	Prochlorococcus sp. AG-355-O19	2716884366	96.0349	3	1489	3	1488	2418	0	1488
MAG-AL1 16S rRNA	2717258708	Prochlorococcus sp. AG-388-F11	2716884368	96.0349	3	1489	3	1488	2418	0	1488
MAG-AL1 16S rRNA	2717279589	Prochlorococcus sp. AG-402-F05	2716884380	96.0349	3	1489	3	1488	2418	0	1488
MAG-AL1 16S rRNA	2717316311	Prochlorococcus sp. AG-418-J19	2716884405	96.0349	3	1489	3	1488	2418	0	1488
MAG-AL1 16S rRNA	2717321215	Prochlorococcus sp. AG-418-M08	2716884409	96.0349	3	1489	3	1488	2418	0	1488
MAG-AL1 16S rRNA	2717338908	Prochlorococcus sp. AG-424-P23	2716884420	96.0349	3	1489	3	1488	2418	0	1488
MAG-AL1 16S rRNA	2717340943	Prochlorococcus sp. AG-429-A02	2716884421	96.0349	3	1489	3	1488	2418	0	1488
MAG-AL1 16S rRNA	2717398123	Prochlorococcus sp. AG-670-J16	2716884473	96.0349	3	1489	3	1488	2418	0	1488
MAG-AL1 16S rRNA	2717399233	Prochlorococcus sp. AG-670-J21	2716884474	96.0349	3	1489	3	1488	2418	0	1488
MAG-AL1 16S rRNA	2717409426	Prochlorococcus sp. AG-670-O11	2716884483	96.0349	3	1489	3	1488	2418	0	1488
MAG-AL1 16S rRNA	2717423241	Prochlorococcus sp. AG-676-M23	2716884495	96.0349	3	1489	3	1488	2418	0	1488
MAG-AL1 16S rRNA	2717439503	Prochlorococcus sp. AG-686-L16	2716884507	96.0349	3	1489	3	1488	2418	0	1488
MAG-AL1 16S rRNA	2717441876	Prochlorococcus sp. AG-686-O05	2716884509	96.0349	3	1489	3	1488	2418	0	1488
MAG-AL1 16S rRNA	2717443044	Prochlorococcus sp. AG-686-P08	2716884510	96.0349	3	1489	3	1488	2418	0	1488
MAG-AL1 16S rRNA	2717571743	Prochlorococcus sp. AG-311-M23	2716884636	96.0349	3	1489	3	1488	2418	0	1488
MAG-AL1 16S rRNA	2717618448	Prochlorococcus sp. AG-311-L23	2716884686	96.0349	3	1489	3	1488	2418	0	1488
MAG-AL1 16S rRNA	2717619027	Prochlorococcus sp. AG-311-M15	2716884687	96.0349	3	1489	3	1488	2418	0	1488
MAG-AL1 16S rRNA	2717655247	Prochlorococcus sp. AG-388-D03	2716884730	96.0349	3	1489	3	1488	2418	0	1488
MAG-AL1 16S rRNA	2717705296	Prochlorococcus sp. AG-418-C09	2716884766	96.0349	3	1489	3	1488	2418	0	1488
MAG-AL1 16S rRNA	2717710114	Prochlorococcus sp. AG-418-F08	2716884769	96.0349	3	1489	3	1488	2418	0	1488
MAG-AL1 16S rRNA	2717711647	Prochlorococcus sp. AG-418-G18	2716884770	96.0349	3	1489	3	1488	2418	0	1488
MAG-AL1 16S rRNA	2717717499	Prochlorococcus sp. AG-424-L22	2716884774	96.0349	3	1489	3	1488	2418	0	1488
MAG-AL1 16S rRNA	2717718845	Prochlorococcus sp. AG-424-M03	2716884775	96.0349	3	1489	3	1488	2418	0	1488
MAG-AL1 16S rRNA	2717753969	Prochlorococcus sp. AG-469-N22	2716884804	96.0349	3	1489	3	1488	2418	0	1488
MAG-AL1 16S rRNA	2717757376	Prochlorococcus sp. AG-673-P17	2716884807	96.0349	3	1489	3	1488	2418	0	1488
MAG-AL1 16S rRNA	2838881628	Synechococcus sp. BO 8801	2838880839	96.0349	3	1488	1	1485	2416	0	1485
MAG-AL1 16S rRNA	2909673095	Cyanobium sp. FACHB-13342	2909672126	96.0349	3	1488	1	1485	2416	0	1485
MAG-AL1 16S rRNA	2909954581	Synechococcus sp. FACHB-909	2909953502	96.0349	3	1488	1	1485	2416	0	1485
MAG-AL1 16S rRNA	2910056725	Synechococcus sp. NOUM97013	2910056152	96.0349	3	1488	1	1485	2416	0	1485
MAG-AL1 16S rRNA	2910058635	Synechococcus sp. NOUM97013	2910056152	96.0349	3	1488	1	1485	2416	0	1485
MAG-AL1 16S rRNA	2823450948	Synechococcus sp. MIT9508	2823447967	96.0323	3	1488	1	1485	2416	0	1485
MAG-AL1 16S rRNA	2837685613	Prochlorococcus sp. HOT208_60m_813L03	2837685435	96.0323	3	1488	1	1485	2416	0	1485
MAG-AL1 16S rRNA	2881409616	Cyanobium usitatum Tous	2881408112	96.0296	3	1488	1	1485	2416	0	1485
MAG-AL1 16S rRNA	2717531094	Uncultured Synechococcus sp. AG-670-B23	2716884610	95.9759	1	1489	1	1489	2418	0	1489
MAG-AL1 16S rRNA	2717531847	Uncultured Synechococcus sp. AG-670-D07	2716884611	95.9759	1	1489	1	1488	2416	0	1488
MAG-AL1 16S rRNA	2717566957	Uncultured Synechococcus sp. AG-686-B21	2716884631	95.9759	1	1489	1	1489	2418	0	1489
MAG-AL1 16S rRNA	2717600325	Uncultured Synechococcus sp. AG-679-C18	2716884671	95.9759	1	1489	1	1488	2416	0	1488
MAG-AL1 16S rRNA	2616059076	Prochlorococcus sp. SCGC AC-669 K11 (contamination screened)	2615840559	95.9732	1	1489	1	1488	2416	0	1488
MAG-AL1 16S rRNA	2626546648	Prochlorococcus sp. SCGC AC-669 I11 (contamination screened)	2626541503	95.9732	1	1489	1	1488	2416	0	1488
MAG-AL1 16S rRNA	2626571121	Prochlorococcus sp. SCGC AC-669 K10 (unscreened)	2626541515	95.9732	1	1489	1	1488	2416	0	1488
MAG-AL1 16S rRNA	2626593631	Prochlorococcus sp. SCGC AC-669 N23 (contamination screened)	2626541530	95.9732	1	1489	1	1488	2416	0	1488
MAG-AL1 16S rRNA	2626602961	Prochlorococcus sp. SCGC AC-669 O17 (contamination screened)	2626541534	95.9732	1	1489	1	1488	2416	0	1488
MAG-AL1 16S rRNA	2646429957	Synechococcus sp. WH 8020	2645727663	95.9732	1	1489	1	1488	2416	0	1488
MAG-AL1 16S rRNA	2708430848	Synechococcus bacterium JGI ETNP_125m_186_G07 (contamination screened)	2706794905	95.9732	1	1489	1	1489	2418	0	1489
MAG-AL1 16S rRNA	2717545406	Uncultured Synechococcus sp. AG-673-F03	2716884618	95.9732	1	1489	1	1488	2416	0	1488
MAG-AL1 16S rRNA	2717595400	Uncultured Synechococcus sp. AG-679-A04	2716884669	95.9732	1	1489	1	1488	2416	0	1488
MAG-AL1 16S rRNA	2717611738	Uncultured Synechococcus sp. AG-686-F08	2716884680	95.9732	1	1489	1	1488	2416	0	1488
MAG-AL1 16S rRNA	2717623169	Prochlorococcus sp. AG-315-D17	2716884692	95.9732	1	1489	1	1488	2416	0	1488
MAG-AL1 16S rRNA	2717625455	Prochlorococcus sp. AG-315-K21	2716884694	95.9732	1	1489	1	1488	2416	0	1488
MAG-AL1 16S rRNA	2717685660	Prochlorococcus sp. AG-409-L21	2716884754	95.9732	1	1489	1	1488	2416	0	1488
MAG-AL1 16S rRNA	2724360239	Synechococcus bacterium JGI 01_L10 (contamination screened)	2721755965	95.9732	1	1489	1	1489	2418	0	1489
MAG-AL1 16S rRNA	2724644993	Synechococcus bacterium JGI 01_K19 (contamination screened)	2721756102	95.9732	1	1489	1	1489	2418	0	1489
MAG-AL1 16S rRNA	2727757866	Prochlorococcus sp. SCGC AD-598-F05	2724679671	95.9732	1	1489	1	1488	2416	0	1488
MAG-AL1 16S rRNA	2738638009	Synechococcus bacterium JGI 01_L16 (contamination screened)	2738541244	95.9732	1	1489	1	1489	2418	0	1489
MAG-AL1 16S rRNA	2748003209	Synechococcus bacterium JGI 01_L7 (contamination screened)	2747842478	95.9732	1	1489	1	1489	2418	0	1489
MAG-AL1 16S rRNA	2748006453	Synechococcus bacterium JGI 01_L22 (contamination screened)	2747842482	95.9732	1	1489	1	1489	2418	0	1489
MAG-AL1 16S rRNA	2717297752	Prochlorococcus sp. AG-409-D06	2716884392	95.9704	1	1489	1	1488	2416	0	1488
MAG-AL1 16S rRNA	2717357440	Prochlorococcus sp. AG-436-M02	2716884438	95.9704	1	1489	1	1488	2416	0	1488
MAG-AL1 16S rRNA	2717363937	Prochlorococcus sp. AG-436-O20	2716884443	95.9704	1	1489	1	1488	2416	0	1488
MAG-AL1 16S rRNA	2717681107	Prochlorococcus sp. AG-409-K04	2716884751	95.9704	1	1489	1	1488	2416	0	1488
MAG-AL1 16S rRNA	2607022695	Prochlorococcus marinus MIT9314	2606217312	95.9677	3	1489	3	1488	2412	0	1488
MAG-AL1 16S rRNA	2608231241	Prochlorococcus marinus EQPAC1	2606217689	95.9677	3	1489	3	1488	2412	0	1488
MAG-AL1 16S rRNA	2608235317	Prochlorococcus marinus MIT9302	2606217691	95.9677	3	1489	3	1488	2412	0	1488
MAG-AL1 16S rRNA	2647699901	Prochlorococcus sp. scB245a_520M11 (unscreened)	2645727954	95.9677	3	1489	3	1488	2412	0	1488
MAG-AL1 16S rRNA	2649315364	Prochlorococcus sp. scB245a_518A17 (unscreened)	2648501290	95.9677	3	1489	3	1488	2412	0	1488
MAG-AL1 16S rRNA	2653980534	Prochlorococcus sp. REDSEA-S22_B1	2651870163	95.9677	3	1489	3	1488	2412	0	1488
MAG-AL1 16S rRNA	2655751585	Prochlorococcus sp. scB245a_518I6 (unscreened)	2654587779	95.9677	3	1489	3	1488	2412	0	1488
MAG-AL1 16S rRNA	2667688291	Prochlorococcus sp. AG-347-K17 (Screened)	2667527239	95.9677	3	1489	3	1488	2412	0	1488
MAG-AL1 16S rRNA	2667693558	Prochlorococcus sp. AG-347-K20 (Screened)	2667527242	95.9677	3	1489	3	1488	2412	0	1488
MAG-AL1 16S rRNA	2667694331	Prochlorococcus sp. AG-347-K21 (Screened)	2667527243	95.9677	3	1489	3	1488	2412	0	1488
MAG-AL1 16S rRNA	2667694847	Prochlorococcus sp. AG-347-K23 (Screened)	2667527244	95.9677	3	1489	3	1488	2412	0	1488
MAG-AL1 16S rRNA	2667697691	Prochlorococcus sp. AG-347-L17 (Screened)	2667527246	95.9677	3	1489	3	1488	2412	0	1488
MAG-AL1 16S rRNA	2667699857	Prochlorococcus sp. AG-347-L19 (Screened)	2667527247	95.9677	3	1489	3	1488	2412	0	1488
MAG-AL1 16S rRNA	2667706024	Prochlorococcus sp. AG-347-M15 (Screened)	2667527250	95.9677	3	1489	3	1488	2412	0	1488
MAG-AL1 16S rRNA	2667708448	Prochlorococcus sp. AG-347-M23 (Screened)	2667527252	95.9677	3	1489	3	1488	2412	0	1488
MAG-AL1 16S rRNA	2667712427	Prochlorococcus sp. AG-347-O22 (Screened)	2667527255	95.9677	3	1489	3	1488	2412	0	1488
MAG-AL1 16S rRNA	2667743341	Prochlorococcus sp. AG-402-M15 (Screened)	2667527272	95.9677	3	1489	3	1488	2412	0	1488
MAG-AL1 16S rRNA	2667752672	Prochlorococcus sp. AG-402-O16 (Screened)	2667527278	95.9677	3	1489	3	1488	2412	0	1488
MAG-AL1 16S rRNA	2667761321	Prochlorococcus sp. AG-355-A02 (Screened)	2667527283	95.9677	3	1489	3	1488	2412	0	1488
MAG-AL1 16S rRNA	2667763164	Prochlorococcus sp. AG-355-A09 (Screened)	2667527284	95.9677	3	1489	3	1488	2412	0	1488
MAG-AL1 16S rRNA	2667764858	Prochlorococcus sp. AG-355-B18 (Screened)	2667527285	95.9677	3	1489	3	1488	2412	0	1488
MAG-AL1 16S rRNA	2667768585	Prochlorococcus sp. AG-355-G23 (Screened)	2667527287	95.9677	3	1489	3	1488	2412	0	1488
MAG-AL1 16S rRNA	2667770725	Prochlorococcus sp. AG-355-I04 (Screened)	2667527288	95.9677	3	1489	3	1488	2412	0	1488
MAG-AL1 16S rRNA	2667771173	Prochlorococcus sp. AG-355-I20 (Screened)	2667527289	95.9677	3	1489	3	1488	2412	0	1488
MAG-AL1 16S rRNA	2667773647	Prochlorococcus sp. AG-355-J04 (Screened)	2667527290	95.9677	3	1489	3	1488	2412	0	1488
MAG-AL1 16S rRNA	2667774127	Prochlorococcus sp. AG-355-J09 (Screened)	2667527291	95.9677	3	1489	3	1488	2412	0	1488
MAG-AL1 16S rRNA	2667776553	Prochlorococcus sp. AG-355-J23 (Screened)	2667527292	95.9677	3	1489	3	1488	2412	0	1488
MAG-AL1 16S rRNA	2667778155	Prochlorococcus sp. AG-355-K13 (Screened)	2667527293	95.9677	3	1489	3	1488	2412	0	1488
MAG-AL1 16S rRNA	2667781592	Prochlorococcus sp. AG-355-K20 (Screened)	2667527295	95.9677	3	1489	3	1488	2412	0	1488
MAG-AL1 16S rRNA	2667785548	Prochlorococcus sp. AG-355-L02 (Screened)	2667527297	95.9677	3	1489	3	1488	2412	0	1488
MAG-AL1 16S rRNA	2667785863	Prochlorococcus sp. AG-355-L20 (Screened)	2667527298	95.9677	3	1489	3	1488	2412	0	1488
MAG-AL1 16S rRNA	2667790067	Prochlorococcus sp. AG-355-M02 (Screened)	2667527301	95.9677	3	1489	3	1488	2412	0	1488
MAG-AL1 16S rRNA	2667798576	Prochlorococcus sp. AG-355-N22 (Screened)	2667527306	95.9677	3	1489	3	1488	2412	0	1488
MAG-AL1 16S rRNA	2667799415	Prochlorococcus sp. AG-355-N23 (Screened)	2667527307	95.9677	3	1489	3	1488	2412	0	1488
MAG-AL1 16S rRNA	2667801085	Prochlorococcus sp. AG-355-O17 (Screened)	2667527308	95.9677	3	1489	3	1488	2412	0	1488
MAG-AL1 16S rRNA	2667822729	Prochlorococcus sp. AG-347-J22 (Screened)	2667527322	95.9677	3	1489	3	1488	2412	0	1488
MAG-AL1 16S rRNA	2667824566	Prochlorococcus sp. AG-347-J23 (Screened)	2667527323	95.9677	3	1489	3	1488	2412	0	1488
MAG-AL1 16S rRNA	2667831898	Prochlorococcus sp. AG-347-G18 (Screened)	2667527329	95.9677	3	1489	3	1488	2412	0	1488
MAG-AL1 16S rRNA	2667833847	Prochlorococcus sp. AG-347-G20 (Screened)	2667527330	95.9677	3	1489	3	1488	2412	0	1488
MAG-AL1 16S rRNA	2667837985	Prochlorococcus sp. AG-347-I06 (Screened)	2667527332	95.9677	3	1489	3	1488	2412	0	1488
MAG-AL1 16S rRNA	2667847409	Prochlorococcus sp. AG-347-J14 (Screened)	2667527338	95.9677	3	1489	3	1488	2412	0	1488
MAG-AL1 16S rRNA	2667855660	Prochlorococcus sp. AG-402-K16 (Screened)	2667527343	95.9677	3	1489	3	1488	2412	0	1488
MAG-AL1 16S rRNA	2667861129	Prochlorococcus sp. AG-355-J21 (Screened)	2667527346	95.9677	3	1489	3	1488	2412	0	1488
MAG-AL1 16S rRNA	2667862297	Prochlorococcus sp. AG-355-N18 (Screened)	2667527347	95.9677	3	1489	3	1488	2412	0	1488
MAG-AL1 16S rRNA	2667865333	Prochlorococcus sp. AG-355-P07 (Screened)	2667527348	95.9677	3	1489	3	1488	2412	0	1488
MAG-AL1 16S rRNA	2667866594	Prochlorococcus sp. AG-355-P11 (Screened)	2667527349	95.9677	3	1489	3	1488	2412	0	1488
MAG-AL1 16S rRNA	2667870221	Prochlorococcus sp. AG-355-P16 (Screened)	2667527351	95.9677	3	1489	3	1488	2412	0	1488
MAG-AL1 16S rRNA	2667900665	Prochlorococcus sp. AG-363-L17 (Screened)	2667527373	95.9677	3	1489	3	1488	2412	0	1488
MAG-AL1 16S rRNA	2684890507	Prochlorococcus sp. scB241_526B22 BATS 245a 60M	2684622569	95.9677	3	1489	3	1488	2412	0	1488
MAG-AL1 16S rRNA	2708369957	Prochlorococcus marinus JGI GoM_1m_183_H02 (contamination screened)	2706794829	95.9677	3	1489	3	1488	2412	0	1488
MAG-AL1 16S rRNA	2708406944	Prochlorococcus marinus JGI GoM_1m_183_H07 (contamination screened)	2706794882	95.9677	3	1489	3	1488	2412	0	1488
MAG-AL1 16S rRNA	2717148160	Prochlorococcus sp. AG-347-K10	2716884262	95.9677	3	1489	3	1488	2412	0	1488
MAG-AL1 16S rRNA	2717159823	Prochlorococcus sp. AG-679-P15	2716884272	95.9677	3	1489	3	1488	2412	0	1488
MAG-AL1 16S rRNA	2717161935	Prochlorococcus sp. AG-683-K15	2716884274	95.9677	3	1489	3	1488	2412	0	1488
MAG-AL1 16S rRNA	2717169242	Prochlorococcus sp. AG-686-P21	2716884282	95.9677	3	1489	3	1488	2412	0	1488
MAG-AL1 16S rRNA	2717233743	Prochlorococcus sp. AG-335-I21	2716884343	95.9677	3	1489	3	1488	2412	0	1488
MAG-AL1 16S rRNA	2717245563	Prochlorococcus sp. AG-347-I04	2716884359	95.9677	3	1489	3	1488	2412	0	1488
MAG-AL1 16S rRNA	2717246985	Prochlorococcus sp. AG-347-J06	2716884360	95.9677	3	1489	3	1488	2412	0	1488
MAG-AL1 16S rRNA	2717248399	Prochlorococcus sp. AG-347-M08	2716884361	95.9677	3	1489	3	1488	2412	0	1488
MAG-AL1 16S rRNA	2717252062	Prochlorococcus sp. AG-355-J17	2716884363	95.9677	3	1489	3	1488	2412	0	1488
MAG-AL1 16S rRNA	2717255495	Prochlorococcus sp. AG-388-E21	2716884367	95.9677	3	1489	3	1488	2412	0	1488
MAG-AL1 16S rRNA	2717260604	Prochlorococcus sp. AG-388-I18	2716884369	95.9677	3	1489	3	1488	2412	0	1488
MAG-AL1 16S rRNA	2717276606	Prochlorococcus sp. AG-402-C22	2716884378	95.9677	3	1489	3	1488	2412	0	1488
MAG-AL1 16S rRNA	2717285014	Prochlorococcus sp. AG-402-N08	2716884383	95.9677	3	1489	3	1488	2412	0	1488
MAG-AL1 16S rRNA	2717314519	Prochlorococcus sp. AG-418-J17	2716884404	95.9677	3	1489	3	1488	2412	0	1488
MAG-AL1 16S rRNA	2717319496	Prochlorococcus sp. AG-418-L19	2716884407	95.9677	3	1489	3	1488	2412	0	1488
MAG-AL1 16S rRNA	2717325223	Prochlorococcus sp. AG-418-O02	2716884411	95.9677	3	1489	3	1488	2412	0	1488
MAG-AL1 16S rRNA	2717333594	Prochlorococcus sp. AG-424-A14	2716884416	95.9677	3	1489	3	1488	2412	0	1488
MAG-AL1 16S rRNA	2717338827	Prochlorococcus sp. AG-424-P18	2716884419	95.9677	3	1489	3	1488	2412	0	1488
MAG-AL1 16S rRNA	2717342259	Prochlorococcus sp. AG-429-E20	2716884423	95.9677	3	1489	3	1488	2412	0	1488
MAG-AL1 16S rRNA	2717346461	Prochlorococcus sp. AG-436-A04	2716884430	95.9677	3	1489	3	1488	2412	0	1488
MAG-AL1 16S rRNA	2717349183	Prochlorococcus sp. AG-436-C05	2716884432	95.9677	3	1489	3	1488	2412	0	1488
MAG-AL1 16S rRNA	2717368766	Prochlorococcus sp. AG-442-N07	2716884446	95.9677	3	1489	3	1488	2412	0	1488
MAG-AL1 16S rRNA	2717372370	Prochlorococcus sp. AG-449-C14	2716884448	95.9677	3	1489	3	1488	2412	0	1488
MAG-AL1 16S rRNA	2717377554	Prochlorococcus sp. AG-455-E15	2716884453	95.9677	3	1489	3	1488	2412	0	1488
MAG-AL1 16S rRNA	2717382341	Prochlorococcus sp. AG-459-A02	2716884457	95.9677	3	1489	3	1488	2412	0	1488
MAG-AL1 16S rRNA	2717395727	Prochlorococcus sp. AG-469-F22	2716884472	95.9677	3	1489	3	1488	2412	0	1488
MAG-AL1 16S rRNA	2717399365	Prochlorococcus sp. AG-670-K23	2716884475	95.9677	3	1489	3	1488	2412	0	1488
MAG-AL1 16S rRNA	2717400205	Prochlorococcus sp. AG-670-L08	2716884476	95.9677	3	1489	3	1488	2412	0	1488
MAG-AL1 16S rRNA	2717402652	Prochlorococcus sp. AG-670-M15	2716884478	95.9677	3	1489	3	1488	2412	0	1488
MAG-AL1 16S rRNA	2717404744	Prochlorococcus sp. AG-670-N10	2716884480	95.9677	3	1489	3	1488	2412	0	1488
MAG-AL1 16S rRNA	2717406984	Prochlorococcus sp. AG-670-O07	2716884481	95.9677	3	1489	3	1488	2412	0	1488
MAG-AL1 16S rRNA	2717408685	Prochlorococcus sp. AG-670-O09	2716884482	95.9677	3	1489	3	1488	2412	0	1488
MAG-AL1 16S rRNA	2717412885	Prochlorococcus sp. AG-673-K21	2716884487	95.9677	3	1489	3	1488	2412	0	1488
MAG-AL1 16S rRNA	2717415474	Prochlorococcus sp. AG-673-L23	2716884489	95.9677	3	1489	3	1488	2412	0	1488
MAG-AL1 16S rRNA	2717418319	Prochlorococcus sp. AG-673-O02	2716884491	95.9677	3	1489	3	1488	2412	0	1488
MAG-AL1 16S rRNA	2717420152	Prochlorococcus sp. AG-673-O13	2716884492	95.9677	3	1489	3	1488	2412	0	1488
MAG-AL1 16S rRNA	2717420697	Prochlorococcus sp. AG-676-J23	2716884493	95.9677	3	1489	3	1488	2412	0	1488
MAG-AL1 16S rRNA	2717422005	Prochlorococcus sp. AG-676-M04	2716884494	95.9677	3	1489	3	1488	2412	0	1488
MAG-AL1 16S rRNA	2717425073	Prochlorococcus sp. AG-676-O21	2716884496	95.9677	3	1489	3	1488	2412	0	1488
MAG-AL1 16S rRNA	2717425461	Prochlorococcus sp. AG-676-P03	2716884497	95.9677	3	1489	3	1488	2412	0	1488
MAG-AL1 16S rRNA	2717428732	Prochlorococcus sp. AG-676-P23	2716884499	95.9677	3	1489	3	1488	2412	0	1488
MAG-AL1 16S rRNA	2717433906	Prochlorococcus sp. AG-679-M23	2716884503	95.9677	3	1489	3	1488	2412	0	1488
MAG-AL1 16S rRNA	2717438235	Prochlorococcus sp. AG-679-O20	2716884506	95.9677	3	1489	3	1488	2412	0	1488
MAG-AL1 16S rRNA	2717630755	Prochlorococcus sp. AG-321-D23	2716884704	95.9677	3	1489	3	1488	2412	0	1488
MAG-AL1 16S rRNA	2717638661	Prochlorococcus sp. AG-335-A05	2716884712	95.9677	3	1489	3	1488	2412	0	1488
MAG-AL1 16S rRNA	2717641897	Prochlorococcus sp. AG-335-E22	2716884717	95.9677	3	1489	3	1488	2412	0	1488
MAG-AL1 16S rRNA	2717652248	Prochlorococcus sp. AG-388-A04	2716884728	95.9677	3	1489	3	1488	2412	0	1488
MAG-AL1 16S rRNA	2717653012	Prochlorococcus sp. AG-388-B05	2716884729	95.9677	3	1489	3	1488	2412	0	1488
MAG-AL1 16S rRNA	2717658421	Prochlorococcus sp. AG-388-J02	2716884731	95.9677	3	1489	3	1488	2412	0	1488
MAG-AL1 16S rRNA	2717707776	Prochlorococcus sp. AG-418-C17	2716884767	95.9677	3	1489	3	1488	2412	0	1488
MAG-AL1 16S rRNA	2717727386	Prochlorococcus sp. AG-442-D10	2716884783	95.9677	3	1489	3	1488	2412	0	1488
MAG-AL1 16S rRNA	2717729229	Prochlorococcus sp. AG-449-D16	2716884784	95.9677	3	1489	3	1488	2412	0	1488
MAG-AL1 16S rRNA	2717729813	Prochlorococcus sp. AG-449-D22	2716884785	95.9677	3	1489	3	1488	2412	0	1488
MAG-AL1 16S rRNA	2717731295	Prochlorococcus sp. AG-449-G23	2716884786	95.9677	3	1489	3	1488	2412	0	1488
MAG-AL1 16S rRNA	2717735198	Prochlorococcus sp. AG-459-A09	2716884789	95.9677	3	1489	3	1488	2412	0	1488
MAG-AL1 16S rRNA	2717741445	Prochlorococcus sp. AG-459-E08	2716884793	95.9677	3	1489	3	1488	2412	0	1488
MAG-AL1 16S rRNA	2717745914	Prochlorococcus sp. AG-459-N19	2716884797	95.9677	3	1489	3	1488	2412	0	1488
MAG-AL1 16S rRNA	2717747026	Prochlorococcus sp. AG-459-O03	2716884798	95.9677	3	1489	3	1488	2412	0	1488
MAG-AL1 16S rRNA	2717750660	Prochlorococcus sp. AG-459-P19	2716884800	95.9677	3	1489	3	1488	2412	0	1488
MAG-AL1 16S rRNA	2717752267	Prochlorococcus sp. AG-469-F15	2716884802	95.9677	3	1489	3	1488	2412	0	1488
MAG-AL1 16S rRNA	2717754524	Prochlorococcus sp. AG-670-O17	2716884805	95.9677	3	1489	3	1488	2412	0	1488
MAG-AL1 16S rRNA	2727548828	Prochlorococcus bacterium JGI 01_M5 (contamination screened)	2724679602	95.9677	3	1489	3	1488	2412	0	1488
MAG-AL1 16S rRNA	2739855341	Prochlorococcus sp. JGI 02_M7 (contamination screened)	2739367794	95.9677	3	1489	3	1488	2412	0	1488
MAG-AL1 16S rRNA	2766107841	Prochlorococcus sp. RS50	2765235963	95.9677	3	1489	3	1488	2412	0	1488
MAG-AL1 16S rRNA	2766109787	Prochlorococcus sp. RS01	2765235964	95.9677	3	1489	3	1488	2412	0	1488
MAG-AL1 16S rRNA	2766111738	Prochlorococcus sp. RS04	2765235965	95.9677	3	1489	3	1488	2412	0	1488
MAG-AL1 16S rRNA	2608210224	Prochlorococcus marinus MIT9311	2606217680	95.965	3	1489	3	1488	2412	0	1488
MAG-AL1 16S rRNA	2717327525	Prochlorococcus sp. AG-418-O03	2716884412	95.965	3	1489	3	1488	2412	0	1488
MAG-AL1 16S rRNA	2717341192	Prochlorococcus sp. AG-429-C19	2716884422	95.965	3	1489	3	1488	2412	0	1488
MAG-AL1 16S rRNA	2717723087	Prochlorococcus sp. AG-432-G10	2716884779	95.965	3	1489	3	1488	2412	0	1488
MAG-AL1 16S rRNA	2832020171	Prochlorococcus marinus XMU1401	2832019302	95.965	3	1488	1	1485	2410	0	1485
MAG-AL1 16S rRNA	2834119404	Prochlorococcus sp. HOT208_60m_808G21	2834118463	95.965	3	1488	1	1485	2410	0	1485
MAG-AL1 16S rRNA	2845855975	Prochlorococcus sp. HOT212_60m_826P21	2845855540	95.965	3	1488	1	1485	2410	0	1485
MAG-AL1 16S rRNA	2845857884	Prochlorococcus sp. HOT208_60m_813G15	2845857314	95.965	3	1488	1	1485	2410	0	1485
MAG-AL1 16S rRNA	2845859907	Prochlorococcus sp. HOT212_60m_824C06	2845859180	95.965	3	1488	1	1485	2410	0	1485
MAG-AL1 16S rRNA	2848704056	Prochlorococcus marinus SCGC AAA795-I06	2848703088	95.965	3	1488	1	1485	2410	0	1485
MAG-AL1 16S rRNA	2849652263	Prochlorococcus sp. HOT208_60m_813B04	2849652197	95.965	3	1488	1	1485	2410	0	1485
MAG-AL1 16S rRNA	2849656716	Prochlorococcus marinus SCGC AAA795-I15	2849655709	95.965	3	1488	1	1485	2410	0	1485
MAG-AL1 16S rRNA	2849659711	Prochlorococcus sp. HOT212_60m_824E10	2849659182	95.965	3	1488	1	1485	2410	0	1485
MAG-AL1 16S rRNA	2849668673	Prochlorococcus sp. HOT212_60m_823D04	2849668487	95.965	3	1488	1	1485	2410	0	1485
MAG-AL1 16S rRNA	2931498723	Prochlorococcus sp. scB243_496M6	2931498391	95.965	3	1488	1	1485	2410	0	1485
MAG-AL1 16S rRNA	2608226078	Prochlorococcus marinus MIT9201	2606217687	95.9623	5	1489	5	1488	2409	0	1488
MAG-AL1 16S rRNA	2843042892	Prochlorococcus sp. HOT208_60m_810B23	2843041406	95.9623	3	1488	1	1485	2410	0	1485
MAG-AL1 16S rRNA	2626585434	Prochlorococcus sp. SCGC AC-669 M6 (contamination screened)	2626541525	95.9088	1	1489	1	1488	2410	0	1488
MAG-AL1 16S rRNA	2626604375	Prochlorococcus sp. SCGC AC-669 P10 (contamination screened)	2626541535	95.9088	1	1489	1	1488	2410	0	1488
MAG-AL1 16S rRNA	2727771768	Prochlorococcus sp. SCGC AD-598-P08	2724679680	95.9088	1	1489	1	1488	2410	0	1488
MAG-AL1 16S rRNA	2616109123	Prochlorococcus sp. SCGC AC-669 M20 (contamination screened)	2615840575	95.906	1	1489	1	1488	2410	0	1488
MAG-AL1 16S rRNA	2626562357	Prochlorococcus sp. SCGC AC-669 J20 (contamination screened)	2626541511	95.906	1	1489	1	1488	2410	0	1488
MAG-AL1 16S rRNA	2626564365	Prochlorococcus sp. SCGC AC-669 J22 (contamination screened)	2626541512	95.906	1	1489	1	1488	2410	0	1488
MAG-AL1 16S rRNA	2626568756	Prochlorococcus sp. SCGC AC-669 J5 (contamination screened)	2626541514	95.906	1	1489	1	1488	2410	0	1488
MAG-AL1 16S rRNA	2717394816	Prochlorococcus sp. AG-463-P23	2716884471	95.906	1	1489	1	1488	2410	0	1488
MAG-AL1 16S rRNA	2717523228	Uncultured Synechococcus sp. AG-670-A04	2716884607	95.906	1	1489	1	1489	2412	0	1489
MAG-AL1 16S rRNA	2717524630	Uncultured Synechococcus sp. AG-670-A05	2716884608	95.906	1	1489	1	1488	2410	0	1488
MAG-AL1 16S rRNA	2717527827	Uncultured Synechococcus sp. AG-670-A19	2716884609	95.906	1	1489	1	1489	2412	0	1489
MAG-AL1 16S rRNA	2717557870	Uncultured Synechococcus sp. AG-683-A02	2716884625	95.906	1	1489	1	1488	2410	0	1488
MAG-AL1 16S rRNA	2717608025	Uncultured Synechococcus sp. AG-686-A05	2716884676	95.906	1	1489	1	1488	2410	0	1488
MAG-AL1 16S rRNA	2727770851	Prochlorococcus sp. SCGC AD-598-L02	2724679678	95.906	1	1489	1	1488	2410	0	1488
MAG-AL1 16S rRNA	2667895655	Prochlorococcus sp. AG-363-I21 (Screened)	2667527369	95.9033	1	1489	1	1488	2410	0	1488
MAG-AL1 16S rRNA	2717158566	Prochlorococcus sp. AG-436-K22	2716884271	95.9033	1	1489	1	1488	2410	0	1488
MAG-AL1 16S rRNA	2717350745	Prochlorococcus sp. AG-436-C13	2716884433	95.9033	1	1489	1	1488	2410	0	1488
MAG-AL1 16S rRNA	2717716188	Prochlorococcus sp. AG-424-J22	2716884773	95.9033	3	1489	3	1489	2409	0	1489
MAG-AL1 16S rRNA	2667843790	Prochlorococcus sp. AG-347-I21 (Screened)	2667527335	95.9005	3	1489	3	1488	2407	0	1488
MAG-AL1 16S rRNA	2667844914	Prochlorococcus sp. AG-347-I22 (Screened)	2667527336	95.9005	3	1489	3	1488	2407	0	1488
MAG-AL1 16S rRNA	2667876670	Prochlorococcus sp. AG-363-A05 (Screened)	2667527356	95.9005	3	1489	3	1488	2407	0	1488
MAG-AL1 16S rRNA	2717150167	Prochlorococcus sp. AG-347-L13	2716884264	95.9005	3	1489	3	1488	2407	0	1488
MAG-AL1 16S rRNA	2717265214	Prochlorococcus sp. AG-402-A04	2716884372	95.9005	3	1489	3	1488	2407	0	1488
MAG-AL1 16S rRNA	2717310336	Prochlorococcus sp. AG-418-F16	2716884401	95.9005	3	1489	3	1488	2407	0	1488
MAG-AL1 16S rRNA	2717312791	Prochlorococcus sp. AG-418-I20	2716884403	95.9005	3	1489	3	1488	2407	0	1488
MAG-AL1 16S rRNA	2717328550	Prochlorococcus sp. AG-418-P06	2716884413	95.9005	3	1489	3	1488	2407	0	1488
MAG-AL1 16S rRNA	2717330244	Prochlorococcus sp. AG-418-P13	2716884414	95.9005	3	1489	3	1488	2407	0	1488
MAG-AL1 16S rRNA	2717331356	Prochlorococcus sp. AG-424-A03	2716884415	95.9005	3	1489	3	1488	2407	0	1488
MAG-AL1 16S rRNA	2717367539	Prochlorococcus sp. AG-442-M23	2716884445	95.9005	3	1489	3	1488	2407	0	1488
MAG-AL1 16S rRNA	2717373407	Prochlorococcus sp. AG-449-O05	2716884449	95.9005	3	1489	3	1488	2407	0	1488
MAG-AL1 16S rRNA	2717376963	Prochlorococcus sp. AG-455-E04	2716884452	95.9005	3	1489	3	1488	2407	0	1488
MAG-AL1 16S rRNA	2717382807	Prochlorococcus sp. AG-459-O09	2716884458	95.9005	3	1489	3	1488	2407	0	1488
MAG-AL1 16S rRNA	2717413943	Prochlorococcus sp. AG-673-L20	2716884488	95.9005	3	1489	3	1488	2407	0	1488
MAG-AL1 16S rRNA	2717432313	Prochlorococcus sp. AG-679-K21	2716884501	95.9005	3	1489	3	1488	2407	0	1488
MAG-AL1 16S rRNA	2717577032	Prochlorococcus sp. AG-321-K06	2716884646	95.9005	3	1489	3	1488	2407	0	1488
MAG-AL1 16S rRNA	2717577438	Prochlorococcus sp. AG-321-M21	2716884647	95.9005	3	1489	3	1488	2407	0	1488
MAG-AL1 16S rRNA	2717633179	Prochlorococcus sp. AG-321-E21	2716884705	95.9005	3	1489	3	1488	2407	0	1488
MAG-AL1 16S rRNA	2717633299	Prochlorococcus sp. AG-321-F02	2716884706	95.9005	3	1489	3	1488	2407	0	1488
MAG-AL1 16S rRNA	2717634520	Prochlorococcus sp. AG-321-G20	2716884707	95.9005	3	1489	3	1488	2407	0	1488
MAG-AL1 16S rRNA	2717687209	Prochlorococcus sp. AG-412-C21	2716884755	95.9005	3	1489	3	1488	2407	0	1488
MAG-AL1 16S rRNA	2717695771	Prochlorococcus sp. AG-412-J13	2716884760	95.9005	3	1489	3	1488	2407	0	1488
MAG-AL1 16S rRNA	2717719644	Prochlorococcus sp. AG-424-P16	2716884776	95.9005	3	1489	3	1488	2407	0	1488
MAG-AL1 16S rRNA	2717726977	Prochlorococcus sp. AG-442-B03	2716884782	95.9005	3	1489	3	1488	2407	0	1488
MAG-AL1 16S rRNA	2717732384	Prochlorococcus sp. AG-449-J16	2716884787	95.9005	3	1489	3	1488	2407	0	1488
MAG-AL1 16S rRNA	2717737902	Prochlorococcus sp. AG-459-B06	2716884790	95.9005	3	1489	3	1488	2407	0	1488
MAG-AL1 16S rRNA	2717739929	Prochlorococcus sp. AG-459-D04	2716884792	95.9005	3	1489	3	1488	2407	0	1488
MAG-AL1 16S rRNA	2717760337	Prochlorococcus sp. AG-679-N20	2716884809	95.9005	3	1489	3	1488	2407	0	1488
MAG-AL1 16S rRNA	2748012496	Prochlorococcus sp. JGI 01_N12 (contamination screened)	2747842495	95.9005	3	1489	3	1488	2407	0	1488
MAG-AL1 16S rRNA	2889369724	Synechococcus sp. HB1133	2889367620	95.9005	3	1488	1	1486	2407	0	1486
MAG-AL1 16S rRNA	2682165925	Prochlorococcus sp. MIT1303	2681812923	95.8417	1	1489	1	1489	2407	0	1489
MAG-AL1 16S rRNA	2717544854	Uncultured Synechococcus sp. AG-673-B08	2716884617	95.8417	1	1489	1	1489	2407	0	1489
MAG-AL1 16S rRNA	2717554361	Uncultured Synechococcus sp. AG-679-B21	2716884623	95.8417	1	1489	1	1489	2407	0	1489
MAG-AL1 16S rRNA	2717587169	Uncultured Synechococcus sp. AG-673-B04	2716884666	95.8417	1	1489	1	1489	2407	0	1489
MAG-AL1 16S rRNA	2717538562	Uncultured Synechococcus sp. AG-670-G20	2716884614	95.8389	1	1489	1	1489	2407	0	1489
MAG-AL1 16S rRNA	2717541279	Uncultured Synechococcus sp. AG-673-A10	2716884616	95.8389	1	1489	1	1489	2407	0	1489
MAG-AL1 16S rRNA	2717547533	Uncultured Synechococcus sp. AG-676-A03	2716884619	95.8389	1	1489	1	1489	2407	0	1489
MAG-AL1 16S rRNA	2717555890	Uncultured Synechococcus sp. AG-679-D13	2716884624	95.8389	1	1489	1	1489	2407	0	1489
MAG-AL1 16S rRNA	2717597954	Uncultured Synechococcus sp. AG-679-B05	2716884670	95.8389	1	1489	1	1489	2407	0	1489
Only the top 500 matches to MAG-AL1 16S rRNA gene are shown here. The data are arranged in decreasing order of sequence similarity. Synechococcus sp. SynAce01 was isolated from Ace Lake.
A Subject IMG gene IDs are the gene locus tags of 16S rRNA genes from genomes that matched MAG-AL1 16S rRNA gene.
B Subject IMG genome IDs refer to genomes containing the 16S rRNA genes that matched MAG-AL1 16S rRNA gene.
* Some Synechococcus species have been recently assigned to the novel cyanobacterial genus Regnicoccus [11].

## Sheet: MAG-AL2 vs IMG genomes
Query sequence name	Subject IMG gene IDA	Subject genome name	Subject IMG genome IDB	Identity (%)	Query start	Query end	Subject start	Subject end	Bit score	E-value	Subject length (bp)
MAG-AL2 16S rRNA	2721489686	Synechococcus sp. SynAce01*	2718218441	99.9328	1	1489	1	1488	2743	0	1488
MAG-AL2 16S rRNA	2721490753	Synechococcus sp. SynAce01*	2718218441	99.9328	1	1489	1	1489	2745	0	1489
MAG-AL2 16S rRNA	2831561730	Synechococcus sp. 1G10*	2831559763	97.7808	3	1488	1	1486	2562	0	1486
MAG-AL2 16S rRNA	2837002310	Synechococcus sp. MW101C3*	2836999578	97.7793	3	1488	1	1486	2562	0	1486
MAG-AL2 16S rRNA	638960280	Synechococcus sp. WH5701*	638341214	97.7135	1	1486	569	2054	2556	0	2054
MAG-AL2 16S rRNA	642973163	Synechococcus sp. WH5701*	638341214	97.7135	3	1488	1	1486	2556	0	1486
MAG-AL2 16S rRNA	642973164	Synechococcus sp. WH5701*	638341214	97.7135	3	1488	1	1486	2556	0	1486
MAG-AL2 16S rRNA	2893992305	Synechococcus sp. UW140	2893989778	97.1122	3	1488	1	1485	2505	0	1485
MAG-AL2 16S rRNA	2893994142	Synechococcus sp. UW105	2893992827	97.1122	3	1488	1	1485	2505	0	1485
MAG-AL2 16S rRNA	2667818202	Prochlorococcus sp. AG-363-P19 (Screened)	2667527320	96.8435	1	1489	1	1488	2488	0	1488
MAG-AL2 16S rRNA	2717668600	Prochlorococcus sp. AG-409-E05	2716884740	96.8435	1	1489	1	1488	2488	0	1488
MAG-AL2 16S rRNA	2717678725	Prochlorococcus sp. AG-409-J19	2716884749	96.8435	1	1489	1	1488	2488	0	1488
MAG-AL2 16S rRNA	2834132597	Synechococcus sp. 8F6	2834131510	96.8393	3	1488	1	1486	2484	0	1486
MAG-AL2 16S rRNA	2717389351	Prochlorococcus sp. AG-463-F15	2716884465	96.7785	1	1489	1	1488	2483	0	1488
MAG-AL2 16S rRNA	2717300619	Prochlorococcus sp. AG-409-N21	2716884395	96.7764	1	1489	1	1488	2483	0	1488
MAG-AL2 16S rRNA	2717677259	Prochlorococcus sp. AG-409-J16	2716884748	96.7764	1	1489	1	1488	2483	0	1488
MAG-AL2 16S rRNA	2837244141	Synechococcus sp. WH 8101	2837243552	96.7742	3	1488	1	1485	2477	0	1485
MAG-AL2 16S rRNA	2837246126	Synechococcus sp. WH 8101	2837243552	96.7742	3	1488	1	1485	2477	0	1485
MAG-AL2 16S rRNA	642973299	Synechococcus sp. RS9916	639857007	96.772	3	1488	1	1485	2477	0	1485
MAG-AL2 16S rRNA	2667815903	Prochlorococcus sp. AG-363-P08 (Screened)	2667527318	96.7114	1	1489	1	1488	2477	0	1488
MAG-AL2 16S rRNA	2667806778	Prochlorococcus sp. AG-363-O06 (Screened)	2667527312	96.7092	1	1489	1	1488	2477	0	1488
MAG-AL2 16S rRNA	2684594402	Prochlorococcus sp. MIT1300	2681813570	96.7092	1	1489	1	1488	2477	0	1488
MAG-AL2 16S rRNA	2717393468	Prochlorococcus sp. AG-463-P14	2716884470	96.6443	1	1489	1	1488	2471	0	1488
MAG-AL2 16S rRNA	2667810256	Prochlorococcus sp. AG-363-O16 (Screened)	2667527314	96.642	1	1489	1	1488	2471	0	1488
MAG-AL2 16S rRNA	2717294405	Prochlorococcus sp. AG-409-B13	2716884389	96.642	1	1489	1	1488	2471	0	1488
MAG-AL2 16S rRNA	2717296934	Prochlorococcus sp. AG-409-C21	2716884391	96.642	1	1489	1	1488	2471	0	1488
MAG-AL2 16S rRNA	2717306213	Prochlorococcus sp. AG-409-P03	2716884398	96.642	1	1489	1	1488	2471	0	1488
MAG-AL2 16S rRNA	2889361669	Synechococcus sp. BS56D	2889359155	96.6398	3	1488	1	1485	2466	0	1485
MAG-AL2 16S rRNA	2667719368	Prochlorococcus sp. AG-402-I05 (Screened)	2667527259	96.5772	1	1489	1	1488	2466	0	1488
MAG-AL2 16S rRNA	2717684532	Prochlorococcus sp. AG-409-L18	2716884753	96.5772	1	1489	1	1488	2466	0	1488
MAG-AL2 16S rRNA	2758514797	Cyanobium sp. NIES-981	2757320922	96.5772	1	1489	1	1489	2468	0	1489
MAG-AL2 16S rRNA	2758514991	Cyanobium sp. NIES-981	2757320922	96.5772	1	1489	1	1489	2468	0	1489
MAG-AL2 16S rRNA	2758516246	Cyanobium sp. NIES-981	2757320922	96.5772	1	1489	1	1489	2468	0	1489
MAG-AL2 16S rRNA	2667730255	Prochlorococcus sp. AG-402-K05 (Screened)	2667527265	96.5749	1	1489	1	1488	2466	0	1488
MAG-AL2 16S rRNA	2667878723	Prochlorococcus sp. AG-363-A15 (Screened)	2667527358	96.5749	1	1489	1	1488	2466	0	1488
MAG-AL2 16S rRNA	2684602518	Prochlorococcus sp. MIT1341	2681813574	96.5749	1	1489	1	1488	2466	0	1488
MAG-AL2 16S rRNA	2717665914	Prochlorococcus sp. AG-409-B09	2716884737	96.5749	1	1489	1	1488	2466	0	1488
MAG-AL2 16S rRNA	2717674451	Prochlorococcus sp. AG-409-I21	2716884745	96.5749	1	1489	1	1488	2466	0	1488
MAG-AL2 16S rRNA	2883268513	Synechococcus sp. BS55D	2883266032	96.5726	3	1488	1	1485	2460	0	1485
MAG-AL2 16S rRNA	2628210459	Synechococcus sp. RS9917	2627853608	96.5124	1	1489	1	1488	2460	0	1488
MAG-AL2 16S rRNA	2638208779	Synechococcus sp. GFB01	2636415834	96.5101	1	1489	1	1488	2464	0	1488
MAG-AL2 16S rRNA	2638209093	Synechococcus sp. GFB01	2636415834	96.5101	1	1489	1	1485	2459	0	1485
MAG-AL2 16S rRNA	2667746819	Prochlorococcus sp. AG-402-M23 (Screened)	2667527274	96.5101	1	1489	1	1488	2460	0	1488
MAG-AL2 16S rRNA	2717346134	Prochlorococcus sp. AG-436-A02	2716884429	96.5101	1	1489	1	1488	2460	0	1488
MAG-AL2 16S rRNA	2717613764	Prochlorococcus sp. AG-311-D23	2716884681	96.5101	1	1489	1	1488	2460	0	1488
MAG-AL2 16S rRNA	2717617809	Prochlorococcus sp. AG-311-J23	2716884685	96.5101	1	1489	1	1488	2460	0	1488
MAG-AL2 16S rRNA	2667805089	Prochlorococcus sp. AG-363-N20 (Screened)	2667527311	96.5077	1	1489	1	1488	2460	0	1488
MAG-AL2 16S rRNA	2667898809	Prochlorococcus sp. AG-363-K07 (Screened)	2667527371	96.5077	1	1489	1	1488	2460	0	1488
MAG-AL2 16S rRNA	2684598521	Prochlorococcus sp. MIT1307	2681813572	96.5077	1	1489	1	1488	2460	0	1488
MAG-AL2 16S rRNA	2717298371	Prochlorococcus sp. AG-409-M02	2716884393	96.5077	1	1489	1	1488	2460	0	1488
MAG-AL2 16S rRNA	2717304548	Prochlorococcus sp. AG-409-P01	2716884397	96.5077	1	1489	1	1488	2460	0	1488
MAG-AL2 16S rRNA	2717307457	Prochlorococcus sp. AG-409-P19	2716884399	96.5077	2	1489	2	1488	2459	0	1488
MAG-AL2 16S rRNA	2717359196	Prochlorococcus sp. AG-436-N08	2716884439	96.5077	1	1489	1	1488	2460	0	1488
MAG-AL2 16S rRNA	642973162	Synechococcus sp. RS9917	638341213	96.5054	3	1488	1	1485	2455	0	1485
MAG-AL2 16S rRNA	2910016607	Synechococcus sp. HK01-R	2910016530	96.5054	3	1488	1	1485	2455	0	1485
MAG-AL2 16S rRNA	2910016923	Synechococcus sp. HK01-R	2910016530	96.5054	3	1488	1	1485	2455	0	1485
MAG-AL2 16S rRNA	2638209139	Synechococcus sp. GFB01	2636415834	96.443	1	1489	1	1485	2453	0	1485
MAG-AL2 16S rRNA	2717262368	Prochlorococcus sp. AG-388-L21	2716884370	96.443	1	1489	1	1488	2455	0	1488
MAG-AL2 16S rRNA	2717270803	Prochlorococcus sp. AG-402-B05	2716884375	96.443	1	1489	1	1488	2455	0	1488
MAG-AL2 16S rRNA	2717342537	Prochlorococcus sp. AG-429-J03	2716884424	96.443	1	1489	1	1488	2455	0	1488
MAG-AL2 16S rRNA	2717290547	Prochlorococcus sp. AG-409-A19	2716884386	96.4406	1	1489	1	1488	2455	0	1488
MAG-AL2 16S rRNA	2717293163	Prochlorococcus sp. AG-409-B05	2716884388	96.4406	1	1489	1	1488	2455	0	1488
MAG-AL2 16S rRNA	2717302443	Prochlorococcus sp. AG-409-O23	2716884396	96.4406	1	1489	1	1488	2455	0	1488
MAG-AL2 16S rRNA	2717392922	Prochlorococcus sp. AG-463-N15	2716884469	96.4406	1	1489	1	1488	2455	0	1488
MAG-AL2 16S rRNA	2717672417	Prochlorococcus sp. AG-409-I11	2716884744	96.4406	1	1489	1	1488	2455	0	1488
MAG-AL2 16S rRNA	2717386311	Prochlorococcus sp. AG-463-A20	2716884461	96.4382	3	1489	3	1488	2451	0	1488
MAG-AL2 16S rRNA	2883208831	Synechococcus sp. RSCCF101	2883207248	96.4334	3	1488	1	1485	2449	0	1485
MAG-AL2 16S rRNA	2883209883	Synechococcus sp. RSCCF101	2883207248	96.4334	3	1488	1	1485	2449	0	1485
MAG-AL2 16S rRNA	2607036263	Prochlorococcus sp. MIT0601	2606217319	96.3758	1	1489	1	1488	2449	0	1488
MAG-AL2 16S rRNA	2607819708	Prochlorococcus sp. MIT0801	2606217560	96.3758	1	1489	1	1488	2449	0	1488
MAG-AL2 16S rRNA	2667722105	Prochlorococcus sp. AG-402-I20 (Screened)	2667527260	96.3758	1	1489	1	1488	2449	0	1488
MAG-AL2 16S rRNA	2667749961	Prochlorococcus sp. AG-402-N21 (Screened)	2667527276	96.3758	1	1489	1	1488	2449	0	1488
MAG-AL2 16S rRNA	2667758719	Prochlorococcus sp. AG-402-P16 (Screened)	2667527281	96.3758	1	1489	1	1488	2449	0	1488
MAG-AL2 16S rRNA	2667854525	Prochlorococcus sp. AG-402-K14 (Screened)	2667527342	96.3758	1	1489	1	1488	2449	0	1488
MAG-AL2 16S rRNA	2667875576	Prochlorococcus sp. AG-363-A04 (Screened)	2667527355	96.3758	1	1489	1	1488	2449	0	1488
MAG-AL2 16S rRNA	2682090729	Prochlorococcus sp. MIT0919	2681812903	96.3758	1	1489	1	1488	2449	0	1488
MAG-AL2 16S rRNA	2717155034	Prochlorococcus sp. AG-432-D11	2716884267	96.3758	1	1489	1	1488	2449	0	1488
MAG-AL2 16S rRNA	2717237360	Prochlorococcus sp. AG-341-N05	2716884349	96.3758	1	1489	1	1488	2449	0	1488
MAG-AL2 16S rRNA	2717268610	Prochlorococcus sp. AG-402-B03	2716884374	96.3758	1	1489	1	1488	2449	0	1488
MAG-AL2 16S rRNA	2717273328	Prochlorococcus sp. AG-402-B10	2716884376	96.3758	1	1489	1	1488	2449	0	1488
MAG-AL2 16S rRNA	2717286844	Prochlorococcus sp. AG-402-N09	2716884384	96.3758	1	1489	1	1488	2449	0	1488
MAG-AL2 16S rRNA	2717353656	Prochlorococcus sp. AG-436-C14	2716884434	96.3758	1	1489	1	1488	2449	0	1488
MAG-AL2 16S rRNA	2717690185	Prochlorococcus sp. AG-412-G19	2716884757	96.3758	1	1489	1	1488	2449	0	1488
MAG-AL2 16S rRNA	2717700965	Prochlorococcus sp. AG-412-O03	2716884763	96.3758	1	1489	1	1488	2449	0	1488
MAG-AL2 16S rRNA	2717714482	Prochlorococcus sp. AG-424-E20	2716884772	96.3758	1	1489	1	1488	2449	0	1488
MAG-AL2 16S rRNA	2717721103	Prochlorococcus sp. AG-432-A07	2716884777	96.3758	1	1489	1	1488	2449	0	1488
MAG-AL2 16S rRNA	2717724331	Prochlorococcus sp. AG-432-K17	2716884781	96.3758	1	1489	1	1488	2449	0	1488
MAG-AL2 16S rRNA	2717756428	Prochlorococcus sp. AG-673-K22	2716884806	96.3758	1	1489	1	1488	2449	0	1488
MAG-AL2 16S rRNA	2667811299	Prochlorococcus sp. AG-363-O21 (Screened)	2667527315	96.3734	1	1489	1	1488	2449	0	1488
MAG-AL2 16S rRNA	2667817722	Prochlorococcus sp. AG-363-P15 (Screened)	2667527319	96.3734	1	1489	1	1488	2449	0	1488
MAG-AL2 16S rRNA	2717299249	Prochlorococcus sp. AG-409-M05	2716884394	96.3734	1	1489	1	1488	2449	0	1488
MAG-AL2 16S rRNA	2717386800	Prochlorococcus sp. AG-463-D13	2716884462	96.3734	1	1489	1	1488	2449	0	1488
MAG-AL2 16S rRNA	2717665154	Prochlorococcus sp. AG-409-A23	2716884736	96.3734	2	1489	2	1488	2447	0	1488
MAG-AL2 16S rRNA	2717670777	Prochlorococcus sp. AG-409-G20	2716884743	96.3734	1	1489	1	1488	2449	0	1488
MAG-AL2 16S rRNA	2607032069	Prochlorococcus sp. MIT0602	2606217317	96.371	2	1489	2	1488	2447	0	1488
MAG-AL2 16S rRNA	2717318362	Prochlorococcus sp. AG-418-K17	2716884406	96.371	3	1489	3	1488	2446	0	1488
MAG-AL2 16S rRNA	2717649427	Prochlorococcus sp. AG-388-A01	2716884727	96.371	3	1489	3	1488	2446	0	1488
MAG-AL2 16S rRNA	2831892083	Vulcanococcus limneticus LL	2831889438	96.371	3	1488	1	1487	2446	0	1487
MAG-AL2 16S rRNA	640542882	Synechococcus sp. WH7803	640427149	96.3087	1	1489	2	1488	2444	0	1497
MAG-AL2 16S rRNA	2667725520	Prochlorococcus sp. AG-402-I22 (Screened)	2667527262	96.3087	1	1489	1	1488	2444	0	1488
MAG-AL2 16S rRNA	2667738153	Prochlorococcus sp. AG-402-L20 (Screened)	2667527270	96.3087	1	1489	1	1488	2444	0	1488
MAG-AL2 16S rRNA	2667755881	Prochlorococcus sp. AG-402-O21 (Screened)	2667527279	96.3087	1	1489	1	1488	2444	0	1488
MAG-AL2 16S rRNA	2667874261	Prochlorococcus sp. AG-363-A03 (Screened)	2667527354	96.3087	1	1489	1	1488	2444	0	1488
MAG-AL2 16S rRNA	2667897043	Prochlorococcus sp. AG-363-J23 (Screened)	2667527370	96.3087	1	1489	1	1488	2444	0	1488
MAG-AL2 16S rRNA	2681973023	Prochlorococcus sp. MIT0917	2681812859	96.3087	1	1489	1	1488	2444	0	1488
MAG-AL2 16S rRNA	2682086804	Prochlorococcus sp. MIT0915	2681812901	96.3087	1	1489	1	1488	2444	0	1488
MAG-AL2 16S rRNA	2717152617	Prochlorococcus sp. AG-402-G06	2716884265	96.3087	1	1489	1	1488	2444	0	1488
MAG-AL2 16S rRNA	2717153036	Prochlorococcus sp. AG-409-D09	2716884266	96.3087	1	1489	1	1488	2444	0	1488
MAG-AL2 16S rRNA	2717264384	Prochlorococcus sp. AG-388-O02	2716884371	96.3087	1	1489	1	1488	2444	0	1488
MAG-AL2 16S rRNA	2717274316	Prochlorococcus sp. AG-402-C09	2716884377	96.3087	1	1489	1	1488	2444	0	1488
MAG-AL2 16S rRNA	2717282055	Prochlorococcus sp. AG-402-G08	2716884381	96.3087	1	1489	1	1488	2444	0	1488
MAG-AL2 16S rRNA	2717283131	Prochlorococcus sp. AG-402-K04	2716884382	96.3087	1	1489	1	1488	2444	0	1488
MAG-AL2 16S rRNA	2717288574	Prochlorococcus sp. AG-409-A10	2716884385	96.3087	1	1489	1	1488	2444	0	1488
MAG-AL2 16S rRNA	2717375886	Prochlorococcus sp. AG-455-B05	2716884451	96.3087	1	1489	1	1488	2444	0	1488
MAG-AL2 16S rRNA	2717379045	Prochlorococcus sp. AG-455-G08	2716884454	96.3087	1	1489	1	1488	2444	0	1488
MAG-AL2 16S rRNA	2717575996	Prochlorococcus sp. AG-316-G21	2716884643	96.3087	1	1489	1	1488	2444	0	1488
MAG-AL2 16S rRNA	2717648223	Prochlorococcus sp. AG-341-K02	2716884725	96.3087	1	1489	1	1488	2444	0	1488
MAG-AL2 16S rRNA	2717666786	Prochlorococcus sp. AG-409-D14	2716884738	96.3087	1	1489	1	1488	2444	0	1488
MAG-AL2 16S rRNA	2717680233	Prochlorococcus sp. AG-409-J23	2716884750	96.3087	1	1489	1	1488	2444	0	1488
MAG-AL2 16S rRNA	2717738281	Prochlorococcus sp. AG-459-C18	2716884791	96.3087	1	1489	1	1488	2444	0	1488
MAG-AL2 16S rRNA	2717749674	Prochlorococcus sp. AG-459-P07	2716884799	96.3087	1	1489	1	1488	2444	0	1488
MAG-AL2 16S rRNA	2728003809	Prochlorococcus sp. SCGC AD-858-I04	2724679758	96.3087	1	1489	1	1488	2444	0	1488
MAG-AL2 16S rRNA	2728004783	Prochlorococcus sp. SCGC AD-858-J10	2724679760	96.3087	1	1489	1	1488	2444	0	1488
MAG-AL2 16S rRNA	2819807016	Prochlorococcus sp. SCGC AG-937-P16	2818991485	96.3087	1	1489	1	1488	2444	0	1488
MAG-AL2 16S rRNA	2819807790	Prochlorococcus sp. SCGC AG-937-P09	2818991486	96.3087	1	1489	1	1488	2444	0	1488
MAG-AL2 16S rRNA	2819825560	Prochlorococcus sp. SCGC AG-937-M18	2818991511	96.3087	1	1489	1	1488	2444	0	1488
MAG-AL2 16S rRNA	2819839304	Prochlorococcus sp. SCGC AG-937-J06	2818991527	96.3087	1	1489	1	1488	2444	0	1488
MAG-AL2 16S rRNA	2819843934	Prochlorococcus sp. SCGC AG-937-I23	2818991530	96.3087	1	1489	1	1488	2444	0	1488
MAG-AL2 16S rRNA	2819845190	Prochlorococcus sp. SCGC AG-937-I04	2818991533	96.3087	1	1489	1	1488	2444	0	1488
MAG-AL2 16S rRNA	2819855439	Prochlorococcus sp. SCGC AG-937-F06	2818991547	96.3087	1	1489	1	1488	2444	0	1488
MAG-AL2 16S rRNA	2819859516	Prochlorococcus sp. SCGC AG-937-D18	2818991555	96.3087	1	1489	1	1488	2444	0	1488
MAG-AL2 16S rRNA	2819860931	Prochlorococcus sp. SCGC AG-937-D14	2818991557	96.3087	1	1489	1	1488	2444	0	1488
MAG-AL2 16S rRNA	2819863225	Prochlorococcus sp. SCGC AG-937-D07	2818991561	96.3087	1	1489	1	1488	2444	0	1488
MAG-AL2 16S rRNA	2819875269	Prochlorococcus sp. SCGC AG-937-A15	2818991573	96.3087	1	1489	1	1488	2444	0	1488
MAG-AL2 16S rRNA	2684584076	Prochlorococcus sp. MIT1205	2681813566	96.3062	1	1489	1	1488	2444	0	1488
MAG-AL2 16S rRNA	2684589705	Prochlorococcus sp. MIT1223	2681813568	96.3062	2	1489	2	1488	2442	0	1488
MAG-AL2 16S rRNA	2667827294	Prochlorococcus sp. AG-347-K15 (Screened)	2667527325	96.3038	3	1489	3	1488	2440	0	1488
MAG-AL2 16S rRNA	2667850183	Prochlorococcus sp. AG-347-J20 (Screened)	2667527340	96.3038	3	1489	3	1488	2440	0	1488
MAG-AL2 16S rRNA	2667901783	Prochlorococcus sp. AG-363-L19 (Screened)	2667527374	96.3038	1	1487	1	1486	2440	0	1486
MAG-AL2 16S rRNA	2717320010	Prochlorococcus sp. AG-418-M05	2716884408	96.3038	3	1489	3	1488	2440	0	1488
MAG-AL2 16S rRNA	640545287	Synechococcus sp. RCC307	640427148	96.2466	1	1489	2	1489	2438	0	1498
MAG-AL2 16S rRNA	2717145226	Uncultured Synechococcus sp. AG-676-E04	2716884258	96.2466	1	1489	1	1489	2440	0	1489
MAG-AL2 16S rRNA	2717521318	Uncultured Synechococcus sp. AG-420-M02	2716884604	96.2466	1	1489	1	1488	2438	0	1488
MAG-AL2 16S rRNA	2607021615	Prochlorococcus marinus SS35	2606217311	96.2416	1	1489	1	1488	2438	0	1488
MAG-AL2 16S rRNA	2607025757	Prochlorococcus marinus SS2	2606217313	96.2416	1	1489	1	1488	2438	0	1488
MAG-AL2 16S rRNA	2607026508	Prochlorococcus sp. SS52	2606217314	96.2416	1	1489	1	1488	2438	0	1488
MAG-AL2 16S rRNA	2607027891	Prochlorococcus marinus SS51	2606217315	96.2416	1	1489	1	1488	2438	0	1488
MAG-AL2 16S rRNA	2607361158	Prochlorococcus marinus PAC1	2606217419	96.2416	1	1489	1	1488	2438	0	1488
MAG-AL2 16S rRNA	2608222791	Prochlorococcus marinus LG	2606217685	96.2416	1	1489	1	1488	2438	0	1488
MAG-AL2 16S rRNA	2638208659	Synechococcus sp. GFB01	2636415834	96.2416	1	1489	1	1480	2431	0	1480
MAG-AL2 16S rRNA	2684596662	Prochlorococcus sp. MIT1304	2681813571	96.2416	1	1489	1	1488	2438	0	1488
MAG-AL2 16S rRNA	2717156457	Prochlorococcus sp. AG-436-J02	2716884269	96.2416	1	1489	1	1488	2438	0	1488
MAG-AL2 16S rRNA	2717429758	Prochlorococcus sp. AG-679-I23	2716884500	96.2416	1	1489	1	1488	2438	0	1488
MAG-AL2 16S rRNA	2717500725	Uncultured bacterium AG-316-D23	2716884569	96.2416	1	1489	1	1488	2438	0	1488
MAG-AL2 16S rRNA	2728018441	Prochlorococcus sp. SCGC AD-858-P02	2724679775	96.2416	1	1489	1	1488	2438	0	1488
MAG-AL2 16S rRNA	2819814695	Prochlorococcus sp. SCGC AG-937-O02	2818991498	96.2416	1	1489	1	1488	2438	0	1488
MAG-AL2 16S rRNA	2667884491	Prochlorococcus sp. AG-363-B11 (Screened)	2667527362	96.2391	1	1489	1	1488	2438	0	1488
MAG-AL2 16S rRNA	2717363208	Prochlorococcus sp. AG-436-O17	2716884442	96.2391	1	1489	1	1488	2438	0	1488
MAG-AL2 16S rRNA	2667804143	Prochlorococcus sp. AG-363-N16 (Screened)	2667527310	96.2366	2	1489	2	1488	2436	0	1488
MAG-AL2 16S rRNA	2667814772	Prochlorococcus sp. AG-363-P06 (Screened)	2667527317	96.2366	3	1489	3	1488	2435	0	1488
MAG-AL2 16S rRNA	2667828911	Prochlorococcus sp. AG-347-K16 (Screened)	2667527326	96.2366	3	1489	3	1488	2435	0	1488
MAG-AL2 16S rRNA	2667885966	Prochlorococcus sp. AG-363-B18 (Screened)	2667527363	96.2366	3	1489	3	1488	2435	0	1488
MAG-AL2 16S rRNA	2717291082	Prochlorococcus sp. AG-409-A22	2716884387	96.2366	3	1489	3	1488	2435	0	1488
MAG-AL2 16S rRNA	2717380878	Prochlorococcus sp. AG-459-A01	2716884456	96.2366	3	1489	3	1488	2435	0	1488
MAG-AL2 16S rRNA	2717411684	Prochlorococcus sp. AG-670-O19	2716884485	96.2366	3	1489	3	1488	2435	0	1488
MAG-AL2 16S rRNA	2717699476	Prochlorococcus sp. AG-412-N03	2716884762	96.2366	3	1489	3	1488	2435	0	1488
MAG-AL2 16S rRNA	2717744879	Prochlorococcus sp. AG-459-M13	2716884796	96.2366	3	1489	3	1488	2435	0	1488
MAG-AL2 16S rRNA	2717522708	Uncultured Synechococcus sp. AG-450-M17	2716884606	96.1822	1	1489	1	1488	2433	0	1488
MAG-AL2 16S rRNA	2717521783	Uncultured Synechococcus sp. AG-450-D21	2716884605	96.1796	1	1489	1	1488	2433	0	1488
MAG-AL2 16S rRNA	2667715625	Prochlorococcus sp. AG-402-A21 (Screened)	2667527256	96.1745	1	1489	1	1488	2433	0	1488
MAG-AL2 16S rRNA	2667724389	Prochlorococcus sp. AG-402-I21 (Screened)	2667527261	96.1745	1	1489	1	1488	2433	0	1488
MAG-AL2 16S rRNA	2667759591	Prochlorococcus sp. AG-402-P18 (Screened)	2667527282	96.1745	1	1489	1	1488	2433	0	1488
MAG-AL2 16S rRNA	2667882884	Prochlorococcus sp. AG-363-B05 (Screened)	2667527361	96.1745	1	1489	1	1488	2433	0	1488
MAG-AL2 16S rRNA	2682082349	Prochlorococcus sp. MIT0912	2681812899	96.1745	1	1489	1	1488	2433	0	1488
MAG-AL2 16S rRNA	2682084554	Prochlorococcus sp. MIT0913	2681812900	96.1745	1	1489	1	1488	2433	0	1488
MAG-AL2 16S rRNA	2717343553	Prochlorococcus sp. AG-432-B15	2716884426	96.1745	1	1489	1	1488	2433	0	1488
MAG-AL2 16S rRNA	2717659631	Prochlorococcus sp. AG-402-B19	2716884732	96.1745	1	1489	1	1488	2433	0	1488
MAG-AL2 16S rRNA	2819857670	Prochlorococcus sp. SCGC AG-937-E05	2818991551	96.1745	1	1489	1	1488	2433	0	1488
MAG-AL2 16S rRNA	2682088809	Prochlorococcus sp. MIT0918	2681812902	96.1719	1	1489	1	1488	2433	0	1488
MAG-AL2 16S rRNA	2682179330	Prochlorococcus marinus MIT1320	2681812928	96.1719	1	1489	1	1488	2433	0	1488
MAG-AL2 16S rRNA	2684606490	Prochlorococcus sp. MIT1418	2681813575	96.1719	1	1489	1	1488	2433	0	1488
MAG-AL2 16S rRNA	2717670340	Prochlorococcus sp. AG-409-F19	2716884742	96.1719	1	1489	1	1488	2433	0	1488
MAG-AL2 16S rRNA	2717698189	Prochlorococcus sp. AG-412-L10	2716884761	96.1719	1	1489	1	1488	2433	0	1488
MAG-AL2 16S rRNA	2667734452	Prochlorococcus sp. AG-402-K22 (Screened)	2667527267	96.1694	3	1489	3	1488	2429	0	1488
MAG-AL2 16S rRNA	2667859971	Prochlorococcus sp. AG-402-L18 (Screened)	2667527345	96.1694	3	1489	3	1488	2429	0	1488
MAG-AL2 16S rRNA	2684601393	Prochlorococcus sp. MIT1314	2681813573	96.1694	3	1489	3	1488	2429	0	1488
MAG-AL2 16S rRNA	2717164760	Prochlorococcus sp. AG-683-O20	2716884277	96.1694	3	1489	3	1488	2429	0	1488
MAG-AL2 16S rRNA	2717166354	Prochlorococcus sp. AG-686-J21	2716884279	96.1694	3	1489	3	1488	2429	0	1488
MAG-AL2 16S rRNA	2717167917	Prochlorococcus sp. AG-686-P11	2716884280	96.1694	3	1489	3	1488	2429	0	1488
MAG-AL2 16S rRNA	2717321215	Prochlorococcus sp. AG-418-M08	2716884409	96.1694	3	1489	3	1488	2429	0	1488
MAG-AL2 16S rRNA	2717362300	Prochlorococcus sp. AG-436-O11	2716884441	96.1694	3	1489	3	1488	2429	0	1488
MAG-AL2 16S rRNA	2717398123	Prochlorococcus sp. AG-670-J16	2716884473	96.1694	3	1489	3	1488	2429	0	1488
MAG-AL2 16S rRNA	2717409426	Prochlorococcus sp. AG-670-O11	2716884483	96.1694	3	1489	3	1488	2429	0	1488
MAG-AL2 16S rRNA	2717423241	Prochlorococcus sp. AG-676-M23	2716884495	96.1694	3	1489	3	1488	2429	0	1488
MAG-AL2 16S rRNA	2717439503	Prochlorococcus sp. AG-686-L16	2716884507	96.1694	3	1489	3	1488	2429	0	1488
MAG-AL2 16S rRNA	2717441876	Prochlorococcus sp. AG-686-O05	2716884509	96.1694	3	1489	3	1488	2429	0	1488
MAG-AL2 16S rRNA	2717443044	Prochlorococcus sp. AG-686-P08	2716884510	96.1694	3	1489	3	1488	2429	0	1488
MAG-AL2 16S rRNA	2717571743	Prochlorococcus sp. AG-311-M23	2716884636	96.1694	3	1489	3	1488	2429	0	1488
MAG-AL2 16S rRNA	2717618448	Prochlorococcus sp. AG-311-L23	2716884686	96.1694	3	1489	3	1488	2429	0	1488
MAG-AL2 16S rRNA	2717619027	Prochlorococcus sp. AG-311-M15	2716884687	96.1694	3	1489	3	1488	2429	0	1488
MAG-AL2 16S rRNA	2717688416	Prochlorococcus sp. AG-412-F02	2716884756	96.1694	3	1489	3	1488	2429	0	1488
MAG-AL2 16S rRNA	2717713056	Prochlorococcus sp. AG-418-I21	2716884771	96.1694	3	1489	3	1488	2429	0	1488
MAG-AL2 16S rRNA	2717753969	Prochlorococcus sp. AG-469-N22	2716884804	96.1694	3	1489	3	1488	2429	0	1488
MAG-AL2 16S rRNA	2717757376	Prochlorococcus sp. AG-673-P17	2716884807	96.1694	3	1489	3	1488	2429	0	1488
MAG-AL2 16S rRNA	2889365876	Synechococcus sp. AG-447-D19	2889365826	96.1694	3	1488	1	1486	2429	0	1486
MAG-AL2 16S rRNA	2893988518	Synechococcus sp. AG-447-E14	2893987499	96.1694	3	1488	1	1486	2429	0	1486
MAG-AL2 16S rRNA	2883100695	Synechococcus lacustris Tous	2883099579	96.1668	3	1488	1	1486	2431	0	1486
MAG-AL2 16S rRNA	2846843609	Prochlorococcus marinus MIT1318	2846843569	96.1642	3	1488	1	1485	2427	0	1485
MAG-AL2 16S rRNA	2846849215	Prochlorococcus marinus MIT1313	2846846424	96.1642	3	1488	1	1485	2427	0	1485
MAG-AL2 16S rRNA	2848260870	Prochlorococcus marinus MIT1320	2848260806	96.1642	3	1488	1	1485	2427	0	1485
MAG-AL2 16S rRNA	2717561092	Uncultured Synechococcus sp. AG-683-A22	2716884627	96.11	1	1489	1	1489	2429	0	1489
MAG-AL2 16S rRNA	2717604767	Uncultured Synechococcus sp. AG-683-B21	2716884674	96.11	1	1489	1	1489	2429	0	1489
MAG-AL2 16S rRNA	2717609258	Uncultured Synechococcus sp. AG-686-C21	2716884677	96.11	1	1489	1	1489	2429	0	1489
MAG-AL2 16S rRNA	2616059076	Prochlorococcus sp. SCGC AC-669 K11 (contamination screened)	2615840559	96.1074	1	1489	1	1488	2427	0	1488
MAG-AL2 16S rRNA	2684588533	Prochlorococcus sp. MIT1214	2681813567	96.1074	1	1489	1	1488	2427	0	1488
MAG-AL2 16S rRNA	2717623169	Prochlorococcus sp. AG-315-D17	2716884692	96.1074	1	1489	1	1488	2427	0	1488
MAG-AL2 16S rRNA	2717625455	Prochlorococcus sp. AG-315-K21	2716884694	96.1074	1	1489	1	1488	2427	0	1488
MAG-AL2 16S rRNA	2717685660	Prochlorococcus sp. AG-409-L21	2716884754	96.1074	1	1489	1	1488	2427	0	1488
MAG-AL2 16S rRNA	2717722424	Prochlorococcus sp. AG-432-E11	2716884778	96.1074	1	1489	1	1488	2427	0	1488
MAG-AL2 16S rRNA	2608214090	Prochlorococcus sp. MIT0702	2606217681	96.1048	1	1489	1	1488	2427	0	1488
MAG-AL2 16S rRNA	2608216732	Prochlorococcus sp. MIT0703	2606217682	96.1048	1	1489	1	1488	2427	0	1488
MAG-AL2 16S rRNA	2608221436	Prochlorococcus sp. MIT0701	2606217684	96.1048	1	1489	1	1488	2427	0	1488
MAG-AL2 16S rRNA	2626580458	Prochlorococcus sp. SCGC AC-669 M10 (contamination screened)	2626541521	96.1048	1	1489	1	1488	2427	0	1488
MAG-AL2 16S rRNA	2717297752	Prochlorococcus sp. AG-409-D06	2716884392	96.1048	1	1489	1	1488	2427	0	1488
MAG-AL2 16S rRNA	2717357440	Prochlorococcus sp. AG-436-M02	2716884438	96.1048	1	1489	1	1488	2427	0	1488
MAG-AL2 16S rRNA	2717363937	Prochlorococcus sp. AG-436-O20	2716884443	96.1048	1	1489	1	1488	2427	0	1488
MAG-AL2 16S rRNA	2717681107	Prochlorococcus sp. AG-409-K04	2716884751	96.1048	1	1489	1	1488	2427	0	1488
MAG-AL2 16S rRNA	642973298	Synechococcus sp. BL107	639857006	96.1022	3	1488	1	1486	2423	0	1486
MAG-AL2 16S rRNA	2608231241	Prochlorococcus marinus EQPAC1	2606217689	96.1022	3	1489	3	1488	2423	0	1488
MAG-AL2 16S rRNA	2667707580	Prochlorococcus sp. AG-347-M18 (Screened)	2667527251	96.1022	3	1489	3	1488	2423	0	1488
MAG-AL2 16S rRNA	2667752672	Prochlorococcus sp. AG-402-O16 (Screened)	2667527278	96.1022	3	1489	3	1488	2423	0	1488
MAG-AL2 16S rRNA	2667768585	Prochlorococcus sp. AG-355-G23 (Screened)	2667527287	96.1022	3	1489	3	1488	2423	0	1488
MAG-AL2 16S rRNA	2667795383	Prochlorococcus sp. AG-355-N16 (Screened)	2667527304	96.1022	3	1489	3	1488	2423	0	1488
MAG-AL2 16S rRNA	2667822729	Prochlorococcus sp. AG-347-J22 (Screened)	2667527322	96.1022	3	1489	3	1488	2423	0	1488
MAG-AL2 16S rRNA	2667845635	Prochlorococcus sp. AG-347-I23 (Screened)	2667527337	96.1022	3	1489	3	1488	2423	0	1488
MAG-AL2 16S rRNA	2667859218	Prochlorococcus sp. AG-402-K21 (Screened)	2667527344	96.1022	3	1489	3	1488	2423	0	1488
MAG-AL2 16S rRNA	2667900665	Prochlorococcus sp. AG-363-L17 (Screened)	2667527373	96.1022	3	1489	3	1488	2423	0	1488
MAG-AL2 16S rRNA	2717159823	Prochlorococcus sp. AG-679-P15	2716884272	96.1022	3	1489	3	1488	2423	0	1488
MAG-AL2 16S rRNA	2717161935	Prochlorococcus sp. AG-683-K15	2716884274	96.1022	3	1489	3	1488	2423	0	1488
MAG-AL2 16S rRNA	2717169242	Prochlorococcus sp. AG-686-P21	2716884282	96.1022	3	1489	3	1488	2423	0	1488
MAG-AL2 16S rRNA	2717233743	Prochlorococcus sp. AG-335-I21	2716884343	96.1022	3	1489	3	1488	2423	0	1488
MAG-AL2 16S rRNA	2717242715	Prochlorococcus sp. AG-347-E23	2716884358	96.1022	3	1489	3	1488	2423	0	1488
MAG-AL2 16S rRNA	2717255495	Prochlorococcus sp. AG-388-E21	2716884367	96.1022	3	1489	3	1488	2423	0	1488
MAG-AL2 16S rRNA	2717260604	Prochlorococcus sp. AG-388-I18	2716884369	96.1022	3	1489	3	1488	2423	0	1488
MAG-AL2 16S rRNA	2717349183	Prochlorococcus sp. AG-436-C05	2716884432	96.1022	3	1489	3	1488	2423	0	1488
MAG-AL2 16S rRNA	2717374570	Prochlorococcus sp. AG-449-P16	2716884450	96.1022	3	1489	3	1488	2423	0	1488
MAG-AL2 16S rRNA	2717395727	Prochlorococcus sp. AG-469-F22	2716884472	96.1022	3	1489	3	1488	2423	0	1488
MAG-AL2 16S rRNA	2717399365	Prochlorococcus sp. AG-670-K23	2716884475	96.1022	3	1489	3	1488	2423	0	1488
MAG-AL2 16S rRNA	2717400205	Prochlorococcus sp. AG-670-L08	2716884476	96.1022	3	1489	3	1488	2423	0	1488
MAG-AL2 16S rRNA	2717404744	Prochlorococcus sp. AG-670-N10	2716884480	96.1022	3	1489	3	1488	2423	0	1488
MAG-AL2 16S rRNA	2717406984	Prochlorococcus sp. AG-670-O07	2716884481	96.1022	3	1489	3	1488	2423	0	1488
MAG-AL2 16S rRNA	2717408685	Prochlorococcus sp. AG-670-O09	2716884482	96.1022	3	1489	3	1488	2423	0	1488
MAG-AL2 16S rRNA	2717412885	Prochlorococcus sp. AG-673-K21	2716884487	96.1022	3	1489	3	1488	2423	0	1488
MAG-AL2 16S rRNA	2717415474	Prochlorococcus sp. AG-673-L23	2716884489	96.1022	3	1489	3	1488	2423	0	1488
MAG-AL2 16S rRNA	2717418319	Prochlorococcus sp. AG-673-O02	2716884491	96.1022	3	1489	3	1488	2423	0	1488
MAG-AL2 16S rRNA	2717420152	Prochlorococcus sp. AG-673-O13	2716884492	96.1022	3	1489	3	1488	2423	0	1488
MAG-AL2 16S rRNA	2717420697	Prochlorococcus sp. AG-676-J23	2716884493	96.1022	3	1489	3	1488	2423	0	1488
MAG-AL2 16S rRNA	2717422005	Prochlorococcus sp. AG-676-M04	2716884494	96.1022	3	1489	3	1488	2423	0	1488
MAG-AL2 16S rRNA	2717425073	Prochlorococcus sp. AG-676-O21	2716884496	96.1022	3	1489	3	1488	2423	0	1488
MAG-AL2 16S rRNA	2717425461	Prochlorococcus sp. AG-676-P03	2716884497	96.1022	3	1489	3	1488	2423	0	1488
MAG-AL2 16S rRNA	2717428732	Prochlorococcus sp. AG-676-P23	2716884499	96.1022	3	1489	3	1488	2423	0	1488
MAG-AL2 16S rRNA	2717433906	Prochlorococcus sp. AG-679-M23	2716884503	96.1022	3	1489	3	1488	2423	0	1488
MAG-AL2 16S rRNA	2717438235	Prochlorococcus sp. AG-679-O20	2716884506	96.1022	3	1489	3	1488	2423	0	1488
MAG-AL2 16S rRNA	2717630755	Prochlorococcus sp. AG-321-D23	2716884704	96.1022	3	1489	3	1488	2423	0	1488
MAG-AL2 16S rRNA	2717638661	Prochlorococcus sp. AG-335-A05	2716884712	96.1022	3	1489	3	1488	2423	0	1488
MAG-AL2 16S rRNA	2717641897	Prochlorococcus sp. AG-335-E22	2716884717	96.1022	3	1489	3	1488	2423	0	1488
MAG-AL2 16S rRNA	2717652248	Prochlorococcus sp. AG-388-A04	2716884728	96.1022	3	1489	3	1488	2423	0	1488
MAG-AL2 16S rRNA	2717653012	Prochlorococcus sp. AG-388-B05	2716884729	96.1022	3	1489	3	1488	2423	0	1488
MAG-AL2 16S rRNA	2717658421	Prochlorococcus sp. AG-388-J02	2716884731	96.1022	3	1489	3	1488	2423	0	1488
MAG-AL2 16S rRNA	2717663828	Prochlorococcus sp. AG-402-N17	2716884735	96.1022	3	1489	3	1488	2423	0	1488
MAG-AL2 16S rRNA	2717669313	Prochlorococcus sp. AG-409-E23	2716884741	96.1022	3	1489	3	1488	2423	0	1488
MAG-AL2 16S rRNA	2717707776	Prochlorococcus sp. AG-418-C17	2716884767	96.1022	3	1489	3	1488	2423	0	1488
MAG-AL2 16S rRNA	2717727386	Prochlorococcus sp. AG-442-D10	2716884783	96.1022	3	1489	3	1488	2423	0	1488
MAG-AL2 16S rRNA	2717735198	Prochlorococcus sp. AG-459-A09	2716884789	96.1022	3	1489	3	1488	2423	0	1488
MAG-AL2 16S rRNA	2717741445	Prochlorococcus sp. AG-459-E08	2716884793	96.1022	3	1489	3	1488	2423	0	1488
MAG-AL2 16S rRNA	2717747026	Prochlorococcus sp. AG-459-O03	2716884798	96.1022	3	1489	3	1488	2423	0	1488
MAG-AL2 16S rRNA	2717750660	Prochlorococcus sp. AG-459-P19	2716884800	96.1022	3	1489	3	1488	2423	0	1488
MAG-AL2 16S rRNA	2717752267	Prochlorococcus sp. AG-469-F15	2716884802	96.1022	3	1489	3	1488	2423	0	1488
MAG-AL2 16S rRNA	2717754524	Prochlorococcus sp. AG-670-O17	2716884805	96.1022	3	1489	3	1488	2423	0	1488
MAG-AL2 16S rRNA	2919972004	Microcystis elabens FACHB-917	2919968320	96.0995	3	1488	1	1485	2422	0	1485
MAG-AL2 16S rRNA	2608226078	Prochlorococcus marinus MIT9201	2606217687	96.0969	5	1489	5	1488	2420	0	1488
MAG-AL2 16S rRNA	640710357	Synechococcus sp. CC9902	637000311	96.0837	10	1488	1	1479	2410	0	1479
MAG-AL2 16S rRNA	2717562276	Uncultured Synechococcus sp. AG-683-C23	2716884628	96.0429	1	1489	1	1489	2423	0	1489
MAG-AL2 16S rRNA	2616109123	Prochlorococcus sp. SCGC AC-669 M20 (contamination screened)	2615840575	96.0403	1	1489	1	1488	2422	0	1488
MAG-AL2 16S rRNA	2717344735	Prochlorococcus sp. AG-432-D09	2716884427	96.0403	1	1489	1	1488	2422	0	1488
MAG-AL2 16S rRNA	2727765563	Prochlorococcus sp. SCGC AD-598-I02	2724679674	96.0403	1	1489	1	1488	2422	0	1488
MAG-AL2 16S rRNA	2616081727	Prochlorococcus sp. SCGC AC-669 L6 (contamination screened)	2615840567	96.0376	1	1489	1	1488	2422	0	1488
MAG-AL2 16S rRNA	2626597385	Prochlorococcus sp. SCGC AC-669 N7 (contamination screened)	2626541531	96.0376	1	1489	1	1488	2422	0	1488
MAG-AL2 16S rRNA	2667895655	Prochlorococcus sp. AG-363-I21 (Screened)	2667527369	96.0376	1	1489	1	1488	2422	0	1488
MAG-AL2 16S rRNA	2717158566	Prochlorococcus sp. AG-436-K22	2716884271	96.0376	1	1489	1	1488	2422	0	1488
MAG-AL2 16S rRNA	2717350745	Prochlorococcus sp. AG-436-C13	2716884433	96.0376	1	1489	1	1488	2422	0	1488
MAG-AL2 16S rRNA	2718379440	Prochlorococcus sp. SCGC AD-598-C06	2718217657	96.0376	1	1489	1	1488	2422	0	1488
MAG-AL2 16S rRNA	2648679236	Prochlorococcus sp. scB245a_520K10 (unscreened)	2648501142	96.0349	3	1489	3	1488	2418	0	1488
MAG-AL2 16S rRNA	2667688441	Prochlorococcus sp. AG-347-K18 (Screened)	2667527240	96.0349	3	1489	3	1488	2418	0	1488
MAG-AL2 16S rRNA	2667696615	Prochlorococcus sp. AG-347-L02 (Screened)	2667527245	96.0349	3	1489	3	1488	2418	0	1488
MAG-AL2 16S rRNA	2667710052	Prochlorococcus sp. AG-347-N19 (Screened)	2667527253	96.0349	3	1489	3	1488	2418	0	1488
MAG-AL2 16S rRNA	2667711432	Prochlorococcus sp. AG-347-N23 (Screened)	2667527254	96.0349	3	1489	3	1488	2418	0	1488
MAG-AL2 16S rRNA	2667741757	Prochlorococcus sp. AG-402-L23 (Screened)	2667527271	96.0349	3	1489	3	1488	2418	0	1488
MAG-AL2 16S rRNA	2667748207	Prochlorococcus sp. AG-402-N10 (Screened)	2667527275	96.0349	3	1489	3	1488	2418	0	1488
MAG-AL2 16S rRNA	2667821142	Prochlorococcus sp. AG-347-B23 (Screened)	2667527321	96.0349	3	1489	3	1488	2418	0	1488
MAG-AL2 16S rRNA	2667843790	Prochlorococcus sp. AG-347-I21 (Screened)	2667527335	96.0349	3	1489	3	1488	2418	0	1488
MAG-AL2 16S rRNA	2667849700	Prochlorococcus sp. AG-347-J19 (Screened)	2667527339	96.0349	3	1489	3	1488	2418	0	1488
MAG-AL2 16S rRNA	2667852785	Prochlorococcus sp. AG-347-J21 (Screened)	2667527341	96.0349	3	1489	3	1488	2418	0	1488
MAG-AL2 16S rRNA	2717254735	Prochlorococcus sp. AG-355-O19	2716884366	96.0349	3	1489	3	1488	2418	0	1488
MAG-AL2 16S rRNA	2717258708	Prochlorococcus sp. AG-388-F11	2716884368	96.0349	3	1489	3	1488	2418	0	1488
MAG-AL2 16S rRNA	2717265214	Prochlorococcus sp. AG-402-A04	2716884372	96.0349	3	1489	3	1488	2418	0	1488
MAG-AL2 16S rRNA	2717279589	Prochlorococcus sp. AG-402-F05	2716884380	96.0349	3	1489	3	1488	2418	0	1488
MAG-AL2 16S rRNA	2717312791	Prochlorococcus sp. AG-418-I20	2716884403	96.0349	3	1489	3	1488	2418	0	1488
MAG-AL2 16S rRNA	2717316311	Prochlorococcus sp. AG-418-J19	2716884405	96.0349	3	1489	3	1488	2418	0	1488
MAG-AL2 16S rRNA	2717338908	Prochlorococcus sp. AG-424-P23	2716884420	96.0349	3	1489	3	1488	2418	0	1488
MAG-AL2 16S rRNA	2717340943	Prochlorococcus sp. AG-429-A02	2716884421	96.0349	3	1489	3	1488	2418	0	1488
MAG-AL2 16S rRNA	2717367539	Prochlorococcus sp. AG-442-M23	2716884445	96.0349	3	1489	3	1488	2418	0	1488
MAG-AL2 16S rRNA	2717382807	Prochlorococcus sp. AG-459-O09	2716884458	96.0349	3	1489	3	1488	2418	0	1488
MAG-AL2 16S rRNA	2717399233	Prochlorococcus sp. AG-670-J21	2716884474	96.0349	3	1489	3	1488	2418	0	1488
MAG-AL2 16S rRNA	2717413943	Prochlorococcus sp. AG-673-L20	2716884488	96.0349	3	1489	3	1488	2418	0	1488
MAG-AL2 16S rRNA	2717432313	Prochlorococcus sp. AG-679-K21	2716884501	96.0349	3	1489	3	1488	2418	0	1488
MAG-AL2 16S rRNA	2717577032	Prochlorococcus sp. AG-321-K06	2716884646	96.0349	3	1489	3	1488	2418	0	1488
MAG-AL2 16S rRNA	2717577438	Prochlorococcus sp. AG-321-M21	2716884647	96.0349	3	1489	3	1488	2418	0	1488
MAG-AL2 16S rRNA	2717633179	Prochlorococcus sp. AG-321-E21	2716884705	96.0349	3	1489	3	1488	2418	0	1488
MAG-AL2 16S rRNA	2717633299	Prochlorococcus sp. AG-321-F02	2716884706	96.0349	3	1489	3	1488	2418	0	1488
MAG-AL2 16S rRNA	2717634520	Prochlorococcus sp. AG-321-G20	2716884707	96.0349	3	1489	3	1488	2418	0	1488
MAG-AL2 16S rRNA	2717655247	Prochlorococcus sp. AG-388-D03	2716884730	96.0349	3	1489	3	1488	2418	0	1488
MAG-AL2 16S rRNA	2717705296	Prochlorococcus sp. AG-418-C09	2716884766	96.0349	3	1489	3	1488	2418	0	1488
MAG-AL2 16S rRNA	2717710114	Prochlorococcus sp. AG-418-F08	2716884769	96.0349	3	1489	3	1488	2418	0	1488
MAG-AL2 16S rRNA	2717711647	Prochlorococcus sp. AG-418-G18	2716884770	96.0349	3	1489	3	1488	2418	0	1488
MAG-AL2 16S rRNA	2717717499	Prochlorococcus sp. AG-424-L22	2716884774	96.0349	3	1489	3	1488	2418	0	1488
MAG-AL2 16S rRNA	2717718845	Prochlorococcus sp. AG-424-M03	2716884775	96.0349	3	1489	3	1488	2418	0	1488
MAG-AL2 16S rRNA	2717732384	Prochlorococcus sp. AG-449-J16	2716884787	96.0349	3	1489	3	1488	2418	0	1488
MAG-AL2 16S rRNA	2717739929	Prochlorococcus sp. AG-459-D04	2716884792	96.0349	3	1489	3	1488	2418	0	1488
MAG-AL2 16S rRNA	2717760337	Prochlorococcus sp. AG-679-N20	2716884809	96.0349	3	1489	3	1488	2418	0	1488
MAG-AL2 16S rRNA	2838881628	Synechococcus sp. BO 8801	2838880839	96.0349	3	1488	1	1485	2416	0	1485
MAG-AL2 16S rRNA	2909954581	Synechococcus sp. FACHB-909	2909953502	96.0349	3	1488	1	1485	2416	0	1485
MAG-AL2 16S rRNA	642511097	Synechococcus sp. WH7805	638341215	96.0323	3	1488	1	1485	2416	0	1485
MAG-AL2 16S rRNA	2837685613	Prochlorococcus sp. HOT208_60m_813L03	2837685435	96.0323	3	1488	1	1485	2416	0	1485
MAG-AL2 16S rRNA	2910013980	Synechococcus sp. SYN20	2910013374	96.0323	3	1488	1	1485	2416	0	1485
MAG-AL2 16S rRNA	2910016161	Synechococcus sp. SYN20	2910013374	96.0323	3	1488	1	1485	2416	0	1485
MAG-AL2 16S rRNA	2717531094	Uncultured Synechococcus sp. AG-670-B23	2716884610	95.9759	1	1489	1	1489	2418	0	1489
MAG-AL2 16S rRNA	2717531847	Uncultured Synechococcus sp. AG-670-D07	2716884611	95.9759	1	1489	1	1488	2416	0	1488
MAG-AL2 16S rRNA	2717566957	Uncultured Synechococcus sp. AG-686-B21	2716884631	95.9759	1	1489	1	1489	2418	0	1489
MAG-AL2 16S rRNA	2626546648	Prochlorococcus sp. SCGC AC-669 I11 (contamination screened)	2626541503	95.9732	1	1489	1	1488	2416	0	1488
MAG-AL2 16S rRNA	2626571121	Prochlorococcus sp. SCGC AC-669 K10 (unscreened)	2626541515	95.9732	1	1489	1	1488	2416	0	1488
MAG-AL2 16S rRNA	2626593631	Prochlorococcus sp. SCGC AC-669 N23 (contamination screened)	2626541530	95.9732	1	1489	1	1488	2416	0	1488
MAG-AL2 16S rRNA	2626602961	Prochlorococcus sp. SCGC AC-669 O17 (contamination screened)	2626541534	95.9732	1	1489	1	1488	2416	0	1488
MAG-AL2 16S rRNA	2708430848	Synechococcus bacterium JGI ETNP_125m_186_G07 (contamination screened)	2706794905	95.9732	1	1489	1	1489	2418	0	1489
MAG-AL2 16S rRNA	2717621898	Prochlorococcus sp. AG-315-C08	2716884690	95.9732	1	1489	1	1488	2416	0	1488
MAG-AL2 16S rRNA	2724360239	Synechococcus bacterium JGI 01_L10 (contamination screened)	2721755965	95.9732	1	1489	1	1489	2418	0	1489
MAG-AL2 16S rRNA	2724644993	Synechococcus bacterium JGI 01_K19 (contamination screened)	2721756102	95.9732	1	1489	1	1489	2418	0	1489
MAG-AL2 16S rRNA	2727757866	Prochlorococcus sp. SCGC AD-598-F05	2724679671	95.9732	1	1489	1	1488	2416	0	1488
MAG-AL2 16S rRNA	2738638009	Synechococcus bacterium JGI 01_L16 (contamination screened)	2738541244	95.9732	1	1489	1	1489	2418	0	1489
MAG-AL2 16S rRNA	2748003209	Synechococcus bacterium JGI 01_L7 (contamination screened)	2747842478	95.9732	1	1489	1	1489	2418	0	1489
MAG-AL2 16S rRNA	2748006453	Synechococcus bacterium JGI 01_L22 (contamination screened)	2747842482	95.9732	1	1489	1	1489	2418	0	1489
MAG-AL2 16S rRNA	2717660946	Prochlorococcus sp. AG-402-G10	2716884733	95.9704	1	1489	1	1488	2416	0	1488
MAG-AL2 16S rRNA	2607022695	Prochlorococcus marinus MIT9314	2606217312	95.9677	3	1489	3	1488	2412	0	1488
MAG-AL2 16S rRNA	2608235317	Prochlorococcus marinus MIT9302	2606217691	95.9677	3	1489	3	1488	2412	0	1488
MAG-AL2 16S rRNA	2636092245	Prochlorococcus marinus bv. HNLC1	2634166546	95.9677	3	1489	3	1488	2412	0	1488
MAG-AL2 16S rRNA	2647699901	Prochlorococcus sp. scB245a_520M11 (unscreened)	2645727954	95.9677	3	1489	3	1488	2412	0	1488
MAG-AL2 16S rRNA	2649315364	Prochlorococcus sp. scB245a_518A17 (unscreened)	2648501290	95.9677	3	1489	3	1488	2412	0	1488
MAG-AL2 16S rRNA	2653980534	Prochlorococcus sp. REDSEA-S22_B1	2651870163	95.9677	3	1489	3	1488	2412	0	1488
MAG-AL2 16S rRNA	2655751585	Prochlorococcus sp. scB245a_518I6 (unscreened)	2654587779	95.9677	3	1489	3	1488	2412	0	1488
MAG-AL2 16S rRNA	2667688291	Prochlorococcus sp. AG-347-K17 (Screened)	2667527239	95.9677	3	1489	3	1488	2412	0	1488
MAG-AL2 16S rRNA	2667693558	Prochlorococcus sp. AG-347-K20 (Screened)	2667527242	95.9677	3	1489	3	1488	2412	0	1488
MAG-AL2 16S rRNA	2667694331	Prochlorococcus sp. AG-347-K21 (Screened)	2667527243	95.9677	3	1489	3	1488	2412	0	1488
MAG-AL2 16S rRNA	2667694847	Prochlorococcus sp. AG-347-K23 (Screened)	2667527244	95.9677	3	1489	3	1488	2412	0	1488
MAG-AL2 16S rRNA	2667697691	Prochlorococcus sp. AG-347-L17 (Screened)	2667527246	95.9677	3	1489	3	1488	2412	0	1488
MAG-AL2 16S rRNA	2667699857	Prochlorococcus sp. AG-347-L19 (Screened)	2667527247	95.9677	3	1489	3	1488	2412	0	1488
MAG-AL2 16S rRNA	2667706024	Prochlorococcus sp. AG-347-M15 (Screened)	2667527250	95.9677	3	1489	3	1488	2412	0	1488
MAG-AL2 16S rRNA	2667708448	Prochlorococcus sp. AG-347-M23 (Screened)	2667527252	95.9677	3	1489	3	1488	2412	0	1488
MAG-AL2 16S rRNA	2667712427	Prochlorococcus sp. AG-347-O22 (Screened)	2667527255	95.9677	3	1489	3	1488	2412	0	1488
MAG-AL2 16S rRNA	2667743341	Prochlorococcus sp. AG-402-M15 (Screened)	2667527272	95.9677	3	1489	3	1488	2412	0	1488
MAG-AL2 16S rRNA	2667761321	Prochlorococcus sp. AG-355-A02 (Screened)	2667527283	95.9677	3	1489	3	1488	2412	0	1488
MAG-AL2 16S rRNA	2667763164	Prochlorococcus sp. AG-355-A09 (Screened)	2667527284	95.9677	3	1489	3	1488	2412	0	1488
MAG-AL2 16S rRNA	2667764858	Prochlorococcus sp. AG-355-B18 (Screened)	2667527285	95.9677	3	1489	3	1488	2412	0	1488
MAG-AL2 16S rRNA	2667770725	Prochlorococcus sp. AG-355-I04 (Screened)	2667527288	95.9677	3	1489	3	1488	2412	0	1488
MAG-AL2 16S rRNA	2667771173	Prochlorococcus sp. AG-355-I20 (Screened)	2667527289	95.9677	3	1489	3	1488	2412	0	1488
MAG-AL2 16S rRNA	2667773647	Prochlorococcus sp. AG-355-J04 (Screened)	2667527290	95.9677	3	1489	3	1488	2412	0	1488
MAG-AL2 16S rRNA	2667774127	Prochlorococcus sp. AG-355-J09 (Screened)	2667527291	95.9677	3	1489	3	1488	2412	0	1488
MAG-AL2 16S rRNA	2667776553	Prochlorococcus sp. AG-355-J23 (Screened)	2667527292	95.9677	3	1489	3	1488	2412	0	1488
MAG-AL2 16S rRNA	2667778155	Prochlorococcus sp. AG-355-K13 (Screened)	2667527293	95.9677	3	1489	3	1488	2412	0	1488
MAG-AL2 16S rRNA	2667781592	Prochlorococcus sp. AG-355-K20 (Screened)	2667527295	95.9677	3	1489	3	1488	2412	0	1488
MAG-AL2 16S rRNA	2667785548	Prochlorococcus sp. AG-355-L02 (Screened)	2667527297	95.9677	3	1489	3	1488	2412	0	1488
MAG-AL2 16S rRNA	2667785863	Prochlorococcus sp. AG-355-L20 (Screened)	2667527298	95.9677	3	1489	3	1488	2412	0	1488
MAG-AL2 16S rRNA	2667790067	Prochlorococcus sp. AG-355-M02 (Screened)	2667527301	95.9677	3	1489	3	1488	2412	0	1488
MAG-AL2 16S rRNA	2667798576	Prochlorococcus sp. AG-355-N22 (Screened)	2667527306	95.9677	3	1489	3	1488	2412	0	1488
MAG-AL2 16S rRNA	2667799415	Prochlorococcus sp. AG-355-N23 (Screened)	2667527307	95.9677	3	1489	3	1488	2412	0	1488
MAG-AL2 16S rRNA	2667801085	Prochlorococcus sp. AG-355-O17 (Screened)	2667527308	95.9677	3	1489	3	1488	2412	0	1488
MAG-AL2 16S rRNA	2667824566	Prochlorococcus sp. AG-347-J23 (Screened)	2667527323	95.9677	3	1489	3	1488	2412	0	1488
MAG-AL2 16S rRNA	2667831898	Prochlorococcus sp. AG-347-G18 (Screened)	2667527329	95.9677	3	1489	3	1488	2412	0	1488
MAG-AL2 16S rRNA	2667833847	Prochlorococcus sp. AG-347-G20 (Screened)	2667527330	95.9677	3	1489	3	1488	2412	0	1488
MAG-AL2 16S rRNA	2667837985	Prochlorococcus sp. AG-347-I06 (Screened)	2667527332	95.9677	3	1489	3	1488	2412	0	1488
MAG-AL2 16S rRNA	2667847409	Prochlorococcus sp. AG-347-J14 (Screened)	2667527338	95.9677	3	1489	3	1488	2412	0	1488
MAG-AL2 16S rRNA	2667855660	Prochlorococcus sp. AG-402-K16 (Screened)	2667527343	95.9677	3	1489	3	1488	2412	0	1488
MAG-AL2 16S rRNA	2667861129	Prochlorococcus sp. AG-355-J21 (Screened)	2667527346	95.9677	3	1489	3	1488	2412	0	1488
MAG-AL2 16S rRNA	2667862297	Prochlorococcus sp. AG-355-N18 (Screened)	2667527347	95.9677	3	1489	3	1488	2412	0	1488
MAG-AL2 16S rRNA	2667865333	Prochlorococcus sp. AG-355-P07 (Screened)	2667527348	95.9677	3	1489	3	1488	2412	0	1488
MAG-AL2 16S rRNA	2667866594	Prochlorococcus sp. AG-355-P11 (Screened)	2667527349	95.9677	3	1489	3	1488	2412	0	1488
MAG-AL2 16S rRNA	2667870221	Prochlorococcus sp. AG-355-P16 (Screened)	2667527351	95.9677	3	1489	3	1488	2412	0	1488
MAG-AL2 16S rRNA	2684890507	Prochlorococcus sp. scB241_526B22 BATS 245a 60M	2684622569	95.9677	3	1489	3	1488	2412	0	1488
MAG-AL2 16S rRNA	2708369957	Prochlorococcus marinus JGI GoM_1m_183_H02 (contamination screened)	2706794829	95.9677	3	1489	3	1488	2412	0	1488
MAG-AL2 16S rRNA	2708406944	Prochlorococcus marinus JGI GoM_1m_183_H07 (contamination screened)	2706794882	95.9677	3	1489	3	1488	2412	0	1488
MAG-AL2 16S rRNA	2717148160	Prochlorococcus sp. AG-347-K10	2716884262	95.9677	3	1489	3	1488	2412	0	1488
MAG-AL2 16S rRNA	2717245563	Prochlorococcus sp. AG-347-I04	2716884359	95.9677	3	1489	3	1488	2412	0	1488
MAG-AL2 16S rRNA	2717246985	Prochlorococcus sp. AG-347-J06	2716884360	95.9677	3	1489	3	1488	2412	0	1488
MAG-AL2 16S rRNA	2717248399	Prochlorococcus sp. AG-347-M08	2716884361	95.9677	3	1489	3	1488	2412	0	1488
MAG-AL2 16S rRNA	2717252062	Prochlorococcus sp. AG-355-J17	2716884363	95.9677	3	1489	3	1488	2412	0	1488
MAG-AL2 16S rRNA	2717276606	Prochlorococcus sp. AG-402-C22	2716884378	95.9677	3	1489	3	1488	2412	0	1488
MAG-AL2 16S rRNA	2717285014	Prochlorococcus sp. AG-402-N08	2716884383	95.9677	3	1489	3	1488	2412	0	1488
MAG-AL2 16S rRNA	2717314519	Prochlorococcus sp. AG-418-J17	2716884404	95.9677	3	1489	3	1488	2412	0	1488
MAG-AL2 16S rRNA	2717319496	Prochlorococcus sp. AG-418-L19	2716884407	95.9677	3	1489	3	1488	2412	0	1488
MAG-AL2 16S rRNA	2717325223	Prochlorococcus sp. AG-418-O02	2716884411	95.9677	3	1489	3	1488	2412	0	1488
MAG-AL2 16S rRNA	2717333594	Prochlorococcus sp. AG-424-A14	2716884416	95.9677	3	1489	3	1488	2412	0	1488
MAG-AL2 16S rRNA	2717338827	Prochlorococcus sp. AG-424-P18	2716884419	95.9677	3	1489	3	1488	2412	0	1488
MAG-AL2 16S rRNA	2717342259	Prochlorococcus sp. AG-429-E20	2716884423	95.9677	3	1489	3	1488	2412	0	1488
MAG-AL2 16S rRNA	2717346461	Prochlorococcus sp. AG-436-A04	2716884430	95.9677	3	1489	3	1488	2412	0	1488
MAG-AL2 16S rRNA	2717368766	Prochlorococcus sp. AG-442-N07	2716884446	95.9677	3	1489	3	1488	2412	0	1488
MAG-AL2 16S rRNA	2717372370	Prochlorococcus sp. AG-449-C14	2716884448	95.9677	3	1489	3	1488	2412	0	1488
MAG-AL2 16S rRNA	2717377554	Prochlorococcus sp. AG-455-E15	2716884453	95.9677	3	1489	3	1488	2412	0	1488
MAG-AL2 16S rRNA	2717382341	Prochlorococcus sp. AG-459-A02	2716884457	95.9677	3	1489	3	1488	2412	0	1488
MAG-AL2 16S rRNA	2717402652	Prochlorococcus sp. AG-670-M15	2716884478	95.9677	3	1489	3	1488	2412	0	1488
MAG-AL2 16S rRNA	2717729229	Prochlorococcus sp. AG-449-D16	2716884784	95.9677	3	1489	3	1488	2412	0	1488
MAG-AL2 16S rRNA	2717729813	Prochlorococcus sp. AG-449-D22	2716884785	95.9677	3	1489	3	1488	2412	0	1488
MAG-AL2 16S rRNA	2717731295	Prochlorococcus sp. AG-449-G23	2716884786	95.9677	3	1489	3	1488	2412	0	1488
MAG-AL2 16S rRNA	2717745914	Prochlorococcus sp. AG-459-N19	2716884797	95.9677	3	1489	3	1488	2412	0	1488
MAG-AL2 16S rRNA	2727548828	Prochlorococcus bacterium JGI 01_M5 (contamination screened)	2724679602	95.9677	3	1489	3	1488	2412	0	1488
MAG-AL2 16S rRNA	2739855341	Prochlorococcus sp. JGI 02_M7 (contamination screened)	2739367794	95.9677	3	1489	3	1488	2412	0	1488
MAG-AL2 16S rRNA	2766107841	Prochlorococcus sp. RS50	2765235963	95.9677	3	1489	3	1488	2412	0	1488
MAG-AL2 16S rRNA	2766109787	Prochlorococcus sp. RS01	2765235964	95.9677	3	1489	3	1488	2412	0	1488
MAG-AL2 16S rRNA	2766111738	Prochlorococcus sp. RS04	2765235965	95.9677	3	1489	3	1488	2412	0	1488
MAG-AL2 16S rRNA	2909673095	Cyanobium sp. FACHB-13342	2909672126	95.9677	3	1488	1	1485	2410	0	1485
MAG-AL2 16S rRNA	642511096	Synechococcus sp. WH7805	638341215	95.965	3	1488	1	1484	2410	0	1484
MAG-AL2 16S rRNA	2608210224	Prochlorococcus marinus MIT9311	2606217680	95.965	3	1489	3	1488	2412	0	1488
MAG-AL2 16S rRNA	2717327525	Prochlorococcus sp. AG-418-O03	2716884412	95.965	3	1489	3	1488	2412	0	1488
MAG-AL2 16S rRNA	2717341192	Prochlorococcus sp. AG-429-C19	2716884422	95.965	3	1489	3	1488	2412	0	1488
MAG-AL2 16S rRNA	2717723087	Prochlorococcus sp. AG-432-G10	2716884779	95.965	3	1489	3	1488	2412	0	1488
MAG-AL2 16S rRNA	2832020171	Prochlorococcus marinus XMU1401	2832019302	95.965	3	1488	1	1485	2410	0	1485
MAG-AL2 16S rRNA	2834119404	Prochlorococcus sp. HOT208_60m_808G21	2834118463	95.965	3	1488	1	1485	2410	0	1485
MAG-AL2 16S rRNA	2845855975	Prochlorococcus sp. HOT212_60m_826P21	2845855540	95.965	3	1488	1	1485	2410	0	1485
MAG-AL2 16S rRNA	2845857884	Prochlorococcus sp. HOT208_60m_813G15	2845857314	95.965	3	1488	1	1485	2410	0	1485
MAG-AL2 16S rRNA	2845859907	Prochlorococcus sp. HOT212_60m_824C06	2845859180	95.965	3	1488	1	1485	2410	0	1485
MAG-AL2 16S rRNA	2848704056	Prochlorococcus marinus SCGC AAA795-I06	2848703088	95.965	3	1488	1	1485	2410	0	1485
MAG-AL2 16S rRNA	2849652263	Prochlorococcus sp. HOT208_60m_813B04	2849652197	95.965	3	1488	1	1485	2410	0	1485
MAG-AL2 16S rRNA	2849656716	Prochlorococcus marinus SCGC AAA795-I15	2849655709	95.965	3	1488	1	1485	2410	0	1485
MAG-AL2 16S rRNA	2849659711	Prochlorococcus sp. HOT212_60m_824E10	2849659182	95.965	3	1488	1	1485	2410	0	1485
MAG-AL2 16S rRNA	2849668673	Prochlorococcus sp. HOT212_60m_823D04	2849668487	95.965	3	1488	1	1485	2410	0	1485
MAG-AL2 16S rRNA	2931498723	Prochlorococcus sp. scB243_496M6	2931498391	95.965	3	1488	1	1485	2410	0	1485
MAG-AL2 16S rRNA	2843042892	Prochlorococcus sp. HOT208_60m_810B23	2843041406	95.9623	3	1488	1	1485	2410	0	1485
MAG-AL2 16S rRNA	2881409616	Cyanobium usitatum Tous	2881408112	95.9623	3	1488	1	1485	2410	0	1485
MAG-AL2 16S rRNA	2626585434	Prochlorococcus sp. SCGC AC-669 M6 (contamination screened)	2626541525	95.9088	1	1489	1	1488	2410	0	1488
MAG-AL2 16S rRNA	2626604375	Prochlorococcus sp. SCGC AC-669 P10 (contamination screened)	2626541535	95.9088	1	1489	1	1488	2410	0	1488
MAG-AL2 16S rRNA	2727771768	Prochlorococcus sp. SCGC AD-598-P08	2724679680	95.9088	1	1489	1	1488	2410	0	1488
MAG-AL2 16S rRNA	2626562357	Prochlorococcus sp. SCGC AC-669 J20 (contamination screened)	2626541511	95.906	1	1489	1	1488	2410	0	1488
MAG-AL2 16S rRNA	2626564365	Prochlorococcus sp. SCGC AC-669 J22 (contamination screened)	2626541512	95.906	1	1489	1	1488	2410	0	1488
MAG-AL2 16S rRNA	2626568756	Prochlorococcus sp. SCGC AC-669 J5 (contamination screened)	2626541514	95.906	1	1489	1	1488	2410	0	1488
MAG-AL2 16S rRNA	2717143431	Uncultured Synechococcus sp. AG-673-D02	2716884257	95.906	1	1489	1	1488	2410	0	1488
MAG-AL2 16S rRNA	2717394816	Prochlorococcus sp. AG-463-P23	2716884471	95.906	1	1489	1	1488	2410	0	1488
MAG-AL2 16S rRNA	2717523228	Uncultured Synechococcus sp. AG-670-A04	2716884607	95.906	1	1489	1	1489	2412	0	1489
MAG-AL2 16S rRNA	2717524630	Uncultured Synechococcus sp. AG-670-A05	2716884608	95.906	1	1489	1	1488	2410	0	1488
MAG-AL2 16S rRNA	2717527827	Uncultured Synechococcus sp. AG-670-A19	2716884609	95.906	1	1489	1	1489	2412	0	1489
MAG-AL2 16S rRNA	2717537743	Uncultured Synechococcus sp. AG-670-F22	2716884613	95.906	1	1489	1	1488	2410	0	1488
MAG-AL2 16S rRNA	2717541014	Uncultured Synechococcus sp. AG-673-A03	2716884615	95.906	1	1489	1	1488	2410	0	1488
MAG-AL2 16S rRNA	2717548830	Uncultured Synechococcus sp. AG-676-C06	2716884620	95.906	1	1489	1	1488	2410	0	1488
MAG-AL2 16S rRNA	2717550972	Uncultured Synechococcus sp. AG-676-E23	2716884621	95.906	1	1489	1	1488	2410	0	1488
MAG-AL2 16S rRNA	2717565165	Uncultured Synechococcus sp. AG-686-A03	2716884630	95.906	1	1489	1	1488	2410	0	1488
MAG-AL2 16S rRNA	2717590951	Uncultured Synechococcus sp. AG-676-A21	2716884667	95.906	1	1489	1	1488	2410	0	1488
MAG-AL2 16S rRNA	2717591610	Uncultured Synechococcus sp. AG-679-A02	2716884668	95.906	1	1489	1	1488	2410	0	1488
MAG-AL2 16S rRNA	2717602328	Uncultured Synechococcus sp. AG-679-E23	2716884672	95.906	1	1489	1	1488	2410	0	1488
MAG-AL2 16S rRNA	2717607309	Uncultured Synechococcus sp. AG-683-G11	2716884675	95.906	1	1489	1	1488	2410	0	1488
MAG-AL2 16S rRNA	2727770851	Prochlorococcus sp. SCGC AD-598-L02	2724679678	95.906	1	1489	1	1488	2410	0	1488
MAG-AL2 16S rRNA	2717360169	Prochlorococcus sp. AG-436-O09	2716884440	95.9033	1	1489	1	1488	2410	0	1488
MAG-AL2 16S rRNA	2717716188	Prochlorococcus sp. AG-424-J22	2716884773	95.9033	3	1489	3	1489	2409	0	1489
MAG-AL2 16S rRNA	2667779381	Prochlorococcus sp. AG-355-K15 (Screened)	2667527294	95.9005	3	1489	3	1488	2407	0	1488
MAG-AL2 16S rRNA	2667783069	Prochlorococcus sp. AG-355-K23 (Screened)	2667527296	95.9005	3	1489	3	1488	2407	0	1488
MAG-AL2 16S rRNA	2667796955	Prochlorococcus sp. AG-355-N21 (Screened)	2667527305	95.9005	3	1489	3	1488	2407	0	1488
MAG-AL2 16S rRNA	2667841034	Prochlorococcus sp. AG-347-I19 (Screened)	2667527334	95.9005	3	1489	3	1488	2407	0	1488
MAG-AL2 16S rRNA	2667844914	Prochlorococcus sp. AG-347-I22 (Screened)	2667527336	95.9005	3	1489	3	1488	2407	0	1488
MAG-AL2 16S rRNA	2667876670	Prochlorococcus sp. AG-363-A05 (Screened)	2667527356	95.9005	3	1489	3	1488	2407	0	1488
MAG-AL2 16S rRNA	2717150167	Prochlorococcus sp. AG-347-L13	2716884264	95.9005	3	1489	3	1488	2407	0	1488
MAG-AL2 16S rRNA	2717310336	Prochlorococcus sp. AG-418-F16	2716884401	95.9005	3	1489	3	1488	2407	0	1488
MAG-AL2 16S rRNA	2717328550	Prochlorococcus sp. AG-418-P06	2716884413	95.9005	3	1489	3	1488	2407	0	1488
MAG-AL2 16S rRNA	2717330244	Prochlorococcus sp. AG-418-P13	2716884414	95.9005	3	1489	3	1488	2407	0	1488
MAG-AL2 16S rRNA	2717331356	Prochlorococcus sp. AG-424-A03	2716884415	95.9005	3	1489	3	1488	2407	0	1488
MAG-AL2 16S rRNA	2717370635	Prochlorococcus sp. AG-442-N17	2716884447	95.9005	3	1489	3	1488	2407	0	1488
MAG-AL2 16S rRNA	2717373407	Prochlorococcus sp. AG-449-O05	2716884449	95.9005	3	1489	3	1488	2407	0	1488
MAG-AL2 16S rRNA	2717376963	Prochlorococcus sp. AG-455-E04	2716884452	95.9005	3	1489	3	1488	2407	0	1488
MAG-AL2 16S rRNA	2717416725	Prochlorococcus sp. AG-673-M19	2716884490	95.9005	3	1489	3	1488	2407	0	1488
MAG-AL2 16S rRNA	2717687209	Prochlorococcus sp. AG-412-C21	2716884755	95.9005	3	1489	3	1488	2407	0	1488
MAG-AL2 16S rRNA	2717695771	Prochlorococcus sp. AG-412-J13	2716884760	95.9005	3	1489	3	1488	2407	0	1488
MAG-AL2 16S rRNA	2717719644	Prochlorococcus sp. AG-424-P16	2716884776	95.9005	3	1489	3	1488	2407	0	1488
MAG-AL2 16S rRNA	2717726977	Prochlorococcus sp. AG-442-B03	2716884782	95.9005	3	1489	3	1488	2407	0	1488
MAG-AL2 16S rRNA	2717737902	Prochlorococcus sp. AG-459-B06	2716884790	95.9005	3	1489	3	1488	2407	0	1488
MAG-AL2 16S rRNA	2748012496	Prochlorococcus sp. JGI 01_N12 (contamination screened)	2747842495	95.9005	3	1489	3	1488	2407	0	1488
MAG-AL2 16S rRNA	2889369724	Synechococcus sp. HB1133	2889367620	95.9005	3	1488	1	1486	2407	0	1486
MAG-AL2 16S rRNA	2682165925	Prochlorococcus sp. MIT1303	2681812923	95.8417	1	1489	1	1489	2407	0	1489
MAG-AL2 16S rRNA	2717544854	Uncultured Synechococcus sp. AG-673-B08	2716884617	95.8417	1	1489	1	1489	2407	0	1489
MAG-AL2 16S rRNA	2717554361	Uncultured Synechococcus sp. AG-679-B21	2716884623	95.8417	1	1489	1	1489	2407	0	1489
MAG-AL2 16S rRNA	2717587169	Uncultured Synechococcus sp. AG-673-B04	2716884666	95.8417	1	1489	1	1489	2407	0	1489
MAG-AL2 16S rRNA	2717538562	Uncultured Synechococcus sp. AG-670-G20	2716884614	95.8389	1	1489	1	1489	2407	0	1489
MAG-AL2 16S rRNA	2717541279	Uncultured Synechococcus sp. AG-673-A10	2716884616	95.8389	1	1489	1	1489	2407	0	1489
MAG-AL2 16S rRNA	2717547533	Uncultured Synechococcus sp. AG-676-A03	2716884619	95.8389	1	1489	1	1489	2407	0	1489
MAG-AL2 16S rRNA	2717555890	Uncultured Synechococcus sp. AG-679-D13	2716884624	95.8389	1	1489	1	1489	2407	0	1489
MAG-AL2 16S rRNA	2717597954	Uncultured Synechococcus sp. AG-679-B05	2716884670	95.8389	1	1489	1	1489	2407	0	1489
Only the top 500 matches to MAG-AL2 16S rRNA gene are shown here. The data are arranged in decreasing order of sequence similarity. Synechococcus sp. SynAce01 was isolated from Ace Lake.
A Subject IMG gene IDs are the gene locus tags of 16S rRNA genes from genomes that matched MAG-AL2 16S rRNA gene.
B Subject IMG genome IDs refer to genomes containing the 16S rRNA genes that matched MAG-AL2 16S rRNA gene.
* Some Synechococcus species have been recently assigned to the novel cyanobacterial genus Regnicoccus [11].

## Sheet: AAI with GTDB reference genomes
Average amino acid identity (%)	MAG-AL1	MAG-AL2	Regnicoccus sp. Ace-Pa	Regnicoccus sp. SynAce01	Regnicoccus sp. ULC084bin3	Regnicoccus antarcticus WH5701	Regnicoccus sp. CBW1107	Regnicoccus sp. 1G10	Regnicoccus sp. MW101C3	Synechococcus sp. CBW1002	Synechococcus sp. CBW1006	Vulcanococcus limneticus LL	Cyanobium gracile PCC6307	Cyanobium usitatum Tous	Synechococcus sp. CBW1108	Cyanobium sp. NIES-981	Vulcanococcus sudiatlanticus CB0101	Vulcanococcus indicus CP0205	Synechococcus sp. RS9909	Synechococcus sp. WH8101	Synechococcus sp. RCC307	Inmanicoccus mediterranei RCC307	Synechococcus sp. WH7803	Parasynechococcus africanus CC9605	Pseudosynechococcus subtropicalis WH7805	Lacustricoccus lacustris Tous	Candidatus Synechococcus spongiarum 15L	Prochlorococcus marinus CCMP1375	Synechococcus elongatus PCC6301 (1)	Synechococcus elongatus PCC6301 (2)	Neosynechococcus sphagnicola CAUP-A-1101	Thermosynechococcus elongatus BP-1	Thermostichus lividus PCC6715	Stenotopis californii PCC6312	Leptococcus yellowstonii JA-3-3-Ab	Limnothrix euryhalinus PCC7002	Phormidesmis mexicanus PCC7335	Synechococcus moorigangaii CMS01	Thermostichus vulcanus strain Rupite	Brevicoccus berkleyi PCC7336	Leptovivax bogii PCC7502	Gloeobacter violaceus PCC7421
MAG-AL1		99.65	99.53	99.5	78.71	75.03	74.98	74.88	74.86	72.03	71.52	71.44	71.19	70.86	70.76	70.47	70.45	69.65	67.45	67.38	66.51	66.51	66.37	66.21	66.08	65.52	62.24	60.81	56.34	56.27	54.67	54.51	54.37	53.83	53.75	53.65	53.55	53.42	52.97	52.52	52.24	51.9
MAG-AL2	99.65		99.8	99.75	78.83	75.22	75.08	74.9	74.79	71.99	71.27	71.49	71.28	70.96	70.73	70.45	70.42	69.72	67.47	67.38	66.56	66.56	66.42	66.19	66.14	65.62	62.1	60.88	56.37	56.35	54.65	54.51	54.4	53.81	53.69	53.72	53.51	53.44	52.98	52.55	52.34	51.94
Regnicoccus sp. Ace-Pa	99.53	99.8		99.98	78.85	75.14	75.14	74.88	74.87	71.96	71.34	71.45	71.28	70.88	70.71	70.51	70.45	69.73	67.47	67.51	66.65	66.65	66.51	66.35	66.2	65.58	62.12	60.9	56.43	56.37	54.83	54.52	54.46	53.94	53.77	53.64	53.45	53.3	53	52.57	52.33	51.99
Regnicoccus sp. SynAce01	99.5	99.75	99.98		78.86	75.28	75.1	75.04	74.85	71.91	71.36	71.48	71.31	70.87	70.81	70.57	70.45	69.73	67.48	67.5	66.61	66.61	66.47	66.34	66.2	65.59	62.15	60.88	56.34	56.34	54.78	54.46	54.43	53.92	53.7	53.59	53.37	53.36	53.02	52.55	52.27	51.97
Regnicoccus sp. ULC084bin3	78.71	78.83	78.85	78.86		74.73	74.91	75.72	76.14	71.65	71.64	71.79	71.78	70.98	70.99	70.56	70.62	69.9	67.81	67.66	67.03	67.03	66.86	66.74	66.53	65.87	62.69	61.4	56.59	56.58	54.99	54.78	54.55	53.97	53.76	54.05	53.68	53.6	53.03	52.69	52.65	52.32
Regnicoccus antarcticus WH5701	75.03	75.22	75.14	75.28	74.73		91.39	88.06	74.71	72.62	72.26	72.49	71.6	71.48	71.28	71.42	70.94	70.46	68.5	68.23	67.02	67.02	66.86	67.23	66.59	65.89	62.68	61.32	56.71	56.76	54.69	54.61	54.71	53.95	53.75	53.84	53.25	53.4	53.12	52.64	52.36	52.21
Regnicoccus sp. CBW1107	74.98	75.08	75.14	75.1	74.91	91.39		87.32	74.97	73	73.11	72.55	71.96	71.42	71.42	71.76	70.95	70.22	68.64	67.98	67.04	67.04	66.81	66.87	66.52	65.91	62.54	61.2	56.57	56.58	54.5	54.58	54.47	54.09	53.72	53.86	53.35	53.5	53.06	52.64	52.48	52.48
Regnicoccus sp. 1G10	74.88	74.9	74.88	75.04	75.72	88.06	87.32		74.74	71.97	71.89	71.81	71.82	71.38	71.12	71.09	70.66	70.12	67.62	67.63	66.78	66.78	66.48	66.4	66.31	65.67	62.58	60.95	56.66	56.55	54.59	54.57	54.32	53.74	53.76	53.47	53.16	53.3	52.87	52.32	52.34	52.19
Regnicoccus sp. MW101C3	74.86	74.79	74.87	74.85	76.14	74.71	74.97	74.74		71.47	71.43	71.8	72.04	71.38	71.07	70.86	70.79	70.17	67.84	67.9	66.92	66.92	66.65	66.72	66.47	65.81	62.69	61.05	56.59	56.59	54.79	54.64	54.53	53.92	53.56	53.85	53.5	53.65	52.76	52.52	52.59	52.11
Synechococcus sp. CBW1002	72.03	71.99	71.96	71.91	71.65	72.62	73	71.97	71.47		98.84	73.01	73.17	73.5	73.94	73.98	71.71	70.88	69.03	68.41	66.77	66.77	67.03	67.39	66.77	65.86	62.81	61.21	56.59	56.57	54.72	54.49	54.31	53.64	53.69	53.89	53.11	53.57	52.78	52.63	52.38	51.81
Synechococcus sp. CBW1006	71.52	71.27	71.34	71.36	71.64	72.26	73.11	71.89	71.43	98.84		72.79	72.86	73.5	73.56	73.72	72.07	70.91	68.57	68.61	66.9	66.9	67.05	67.41	66.81	65.75	62.73	61.24	56.68	56.57	54.67	54.53	54.27	53.71	53.81	53.85	53.18	53.38	52.85	52.67	52.27	51.89
Vulcanococcus limneticus LL	71.44	71.49	71.45	71.48	71.79	72.49	72.55	71.81	71.8	73.01	72.79		71.57	73.32	73.35	72.96	75.62	74.6	69.21	68.62	67.41	67.41	67.45	67.5	66.81	66.12	62.84	61.42	56.77	56.78	54.79	54.56	54.55	53.79	53.65	53.97	53.33	53.79	53.01	52.46	52.36	52.21
Cyanobium gracile PCC6307	71.19	71.28	71.28	71.31	71.78	71.6	71.96	71.82	72.04	73.17	72.86	71.57		72.62	72.19	72.28	70.93	70.12	67.92	67.63	66.72	66.7	66.73	66.58	66.43	65.6	62.78	61.11	56.77	56.74	54.57	54.53	54.36	53.75	53.79	53.69	53.39	53.5	53.08	52.77	52.53	52.31
Cyanobium usitatum Tous	70.86	70.96	70.88	70.87	70.98	71.48	71.42	71.38	71.38	73.5	73.5	73.32	72.62		82.06	75.02	72.88	72.13	68.21	68.31	67.18	67.18	66.97	67.31	66.83	66.4	62.17	61.3	56.49	56.45	54.86	54.65	54.59	53.8	53.67	53.94	53.48	53.91	53.17	52.68	52.6	52.11
Synechococcus sp. CBW1108	70.76	70.73	70.71	70.81	70.99	71.28	71.42	71.12	71.07	73.94	73.56	73.35	72.19	82.06		74.83	72.38	71.3	68.37	68.2	67.25	67.25	67.14	67.07	66.96	66.03	62.33	61.37	56.56	56.51	54.91	54.46	54.61	53.59	53.76	53.81	53.47	53.52	52.97	52.49	52.43	51.81
Cyanobium sp. NIES-981	70.47	70.45	70.51	70.57	70.56	71.42	71.76	71.09	70.86	73.98	73.72	72.96	72.28	75.02	74.83		72.31	71.38	69.03	68.67	67.06	67.06	67.43	67.25	67.14	65.76	62.86	61.27	56.84	56.83	54.84	54.77	54.83	54.02	54.11	53.86	53.46	53.57	53.27	52.54	52.5	52.36
Vulcanococcus sudiatlanticus CB0101	70.45	70.42	70.45	70.45	70.62	70.94	70.95	70.66	70.79	71.71	72.07	75.62	70.93	72.88	72.38	72.31		78.92	69.27	69.55	67.94	67.94	67.83	67.7	67.74	66.11	62.45	61.71	56.59	56.55	54.78	54.7	54.62	54.24	53.82	54	53.66	53.67	53.13	52.79	52.48	51.76
Vulcanococcus indicus CP0205	69.65	69.72	69.73	69.73	69.9	70.46	70.22	70.12	70.17	70.88	70.91	74.6	70.12	72.13	71.3	71.38	78.92		68.49	68.38	67.47	67.47	67.28	67.28	67.05	65.36	62.29	61.3	56.52	56.37	54.76	54.48	54.33	54.02	53.69	53.91	53.45	53.61	53.08	52.66	52.4	52.05
Synechococcus sp. RS9909	67.45	67.47	67.47	67.48	67.81	68.5	68.64	67.62	67.84	69.03	68.57	69.21	67.92	68.21	68.37	69.03	69.27	68.49		94.71	66.67	66.67	75.11	72.84	75.1	64.4	62.35	63.72	56.17	56.09	54.52	54.18	54.24	53.74	53.59	53.58	53.64	53.4	52.92	52.29	52.22	51.75
Synechococcus sp. WH8101	67.38	67.38	67.51	67.5	67.66	68.23	67.98	67.63	67.9	68.41	68.61	68.62	67.63	68.31	68.2	68.67	69.55	68.38	94.71		66.66	66.66	75.13	72.22	75.09	64.22	62.29	63.63	56.15	56.16	54.44	54.23	54.55	53.89	53.49	53.67	53.44	53.66	52.99	52.34	52.27	51.75
Synechococcus sp. RCC307	66.51	66.56	66.65	66.61	67.03	67.02	67.04	66.78	66.92	66.77	66.9	67.41	66.72	67.18	67.25	67.06	67.94	67.47	66.67	66.66		100	66.21	66.39	66.04	70.01	62.64	60.59	56.79	56.8	54.86	54.77	54.81	54.27	53.92	53.93	53.63	53.52	53.19	52.6	52.48	52.23
Inmanicoccus mediterranei RCC307	66.51	66.56	66.65	66.61	67.03	67.02	67.04	66.78	66.92	66.77	66.9	67.41	66.7	67.18	67.25	67.06	67.94	67.47	66.67	66.66	100		66.21	66.39	66.04	69.97	62.64	60.59	56.79	56.8	54.86	54.77	54.81	54.27	53.92	53.87	53.61	53.52	53.19	52.56	52.48	52.23
Synechococcus sp. WH7803	66.37	66.42	66.51	66.47	66.86	66.86	66.81	66.48	66.65	67.03	67.05	67.45	66.73	66.97	67.14	67.43	67.83	67.28	75.11	75.13	66.21	66.21		71.7	88.87	63.76	61.69	63.5	55.95	55.88	53.89	53.81	53.81	53.57	53.03	53.51	52.82	53.18	52.76	52.11	52.08	51.67
Parasynechococcus africanus CC9605	66.21	66.19	66.35	66.34	66.74	67.23	66.87	66.4	66.72	67.39	67.41	67.5	66.58	67.31	67.07	67.25	67.7	67.28	72.84	72.22	66.39	66.39	71.7		71.64	63.55	61.62	63.11	56.07	55.99	54.11	54.23	54.2	53.43	53.39	53.71	53.27	53.49	52.72	52.56	52.4	51.86
Pseudosynechococcus subtropicalis WH7805	66.08	66.14	66.2	66.2	66.53	66.59	66.52	66.31	66.47	66.77	66.81	66.81	66.43	66.83	66.96	67.14	67.74	67.05	75.1	75.09	66.04	66.04	88.87	71.64		63.49	61.43	63.01	55.89	55.88	53.92	53.82	53.96	53.43	53.08	53.27	53.03	53.11	52.45	52.15	52.13	51.56
Lacustricoccus lacustris Tous	65.52	65.62	65.58	65.59	65.87	65.89	65.91	65.67	65.81	65.86	65.75	66.12	65.6	66.4	66.03	65.76	66.11	65.36	64.4	64.22	70.01	69.97	63.76	63.55	63.49		60.82	59.58	55.57	55.53	54.04	53.93	53.74	53.15	52.65	53.06	52.98	52.94	52.13	51.79	51.66	51.39
Candidatus Synechococcus spongiarum 15L	62.24	62.1	62.12	62.15	62.69	62.68	62.54	62.58	62.69	62.81	62.73	62.84	62.78	62.17	62.33	62.86	62.45	62.29	62.35	62.29	62.64	62.64	61.69	61.62	61.43	60.82		57.77	55.88	55.77	54.55	54.55	54.31	53.61	53.3	53.7	52.84	53.49	52.71	52.61	51.97	51.86
Prochlorococcus marinus CCMP1375	60.81	60.88	60.9	60.88	61.4	61.32	61.2	60.95	61.05	61.21	61.24	61.42	61.11	61.3	61.37	61.27	61.71	61.3	63.72	63.63	60.59	60.59	63.5	63.11	63.01	59.58	57.77		53.85	53.79	52.8	52.66	52.4	52.38	51.85	52.4	51.99	52.05	51.24	50.86	51.33	50.2
Synechococcus elongatus PCC6301 (1)	56.34	56.37	56.43	56.34	56.59	56.71	56.57	56.66	56.59	56.59	56.68	56.77	56.77	56.49	56.56	56.84	56.59	56.52	56.17	56.15	56.79	56.79	55.95	56.07	55.89	55.57	55.88	53.85		99.84	61.84	60.35	60.37	59.65	57.67	59.51	58.42	59.14	57.01	57.3	57.24	55.86
Synechococcus elongatus PCC6301 (2)	56.27	56.35	56.37	56.34	56.58	56.76	56.58	56.55	56.59	56.57	56.57	56.78	56.74	56.45	56.51	56.83	56.55	56.37	56.09	56.16	56.8	56.8	55.88	55.99	55.88	55.53	55.77	53.79	99.84		61.87	60.3	60.28	59.65	57.7	59.49	58.41	59.14	56.95	57.27	57.36	55.89
Neosynechococcus sphagnicola CAUP-A-1101	54.67	54.65	54.83	54.78	54.99	54.69	54.5	54.59	54.79	54.72	54.67	54.79	54.57	54.86	54.91	54.84	54.78	54.76	54.52	54.44	54.86	54.86	53.89	54.11	53.92	54.04	54.55	52.8	61.84	61.87		62.6	62.38	62.07	59.11	61.45	60.67	61.17	58.74	58.06	59.61	56.36
Thermosynechococcus elongatus BP-1	54.51	54.51	54.52	54.46	54.78	54.61	54.58	54.57	54.64	54.49	54.53	54.56	54.53	54.65	54.46	54.77	54.7	54.48	54.18	54.23	54.77	54.77	53.81	54.23	53.82	53.93	54.55	52.66	60.35	60.3	62.6		80.56	66.03	58.45	59.48	58.52	59.48	57.87	57.22	58.39	56.18
Thermostichus lividus PCC6715	54.37	54.4	54.46	54.43	54.55	54.71	54.47	54.32	54.53	54.31	54.27	54.55	54.36	54.59	54.61	54.83	54.62	54.33	54.24	54.55	54.81	54.81	53.81	54.2	53.96	53.74	54.31	52.4	60.37	60.28	62.38	80.56		66.17	58.5	59.4	58.31	59.1	57.72	57.27	58.41	56.22
Stenotopis californii PCC6312	53.83	53.81	53.94	53.92	53.97	53.95	54.09	53.74	53.92	53.64	53.71	53.79	53.75	53.8	53.59	54.02	54.24	54.02	53.74	53.89	54.27	54.27	53.57	53.43	53.43	53.15	53.61	52.38	59.65	59.65	62.07	66.03	66.17		57.82	59.33	58.01	59.14	57.3	56.64	58.27	55.48
Leptococcus yellowstonii JA-3-3-Ab	53.75	53.69	53.77	53.7	53.76	53.75	53.72	53.76	53.56	53.69	53.81	53.65	53.79	53.67	53.76	54.11	53.82	53.69	53.59	53.49	53.92	53.92	53.03	53.39	53.08	52.65	53.3	51.85	57.67	57.7	59.11	58.45	58.5	57.82		56.57	56.31	56.23	80.5	60.88	56.81	56.47
Limnothrix euryhalinus PCC7002	53.65	53.72	53.64	53.59	54.05	53.84	53.86	53.47	53.85	53.89	53.85	53.97	53.69	53.94	53.81	53.86	54	53.91	53.58	53.67	53.93	53.87	53.51	53.71	53.27	53.06	53.7	52.4	59.51	59.49	61.45	59.48	59.4	59.33	56.57		59.03	86.81	56.52	56.94	58.03	54.62
Phormidesmis mexicanus PCC7335	53.55	53.51	53.45	53.37	53.68	53.25	53.35	53.16	53.5	53.11	53.18	53.33	53.39	53.48	53.47	53.46	53.66	53.45	53.64	53.44	53.63	53.61	52.82	53.27	53.03	52.98	52.84	51.99	58.42	58.41	60.67	58.52	58.31	58.01	56.31	59.03		58.42	56.03	56.52	56.88	53.92
Synechococcus moorigangaii CMS01	53.42	53.44	53.3	53.36	53.6	53.4	53.5	53.3	53.65	53.57	53.38	53.79	53.5	53.91	53.52	53.57	53.67	53.61	53.4	53.66	53.52	53.52	53.18	53.49	53.11	52.94	53.49	52.05	59.14	59.14	61.17	59.48	59.1	59.14	56.23	86.81	58.42		55.91	56.7	57.77	54.13
Thermostichus vulcanus strain Rupite	52.97	52.98	53	53.02	53.03	53.12	53.06	52.87	52.76	52.78	52.85	53.01	53.08	53.17	52.97	53.27	53.13	53.08	52.92	52.99	53.19	53.19	52.76	52.72	52.45	52.13	52.71	51.24	57.01	56.95	58.74	57.87	57.72	57.3	80.5	56.52	56.03	55.91		60.66	56.48	55.86
Brevicoccus berkleyi PCC7336	52.52	52.55	52.57	52.55	52.69	52.64	52.64	52.32	52.52	52.63	52.67	52.46	52.77	52.68	52.49	52.54	52.79	52.66	52.29	52.34	52.6	52.56	52.11	52.56	52.15	51.79	52.61	50.86	57.3	57.27	58.06	57.22	57.27	56.64	60.88	56.94	56.52	56.7	60.66		56.48	55.46
Leptovivax bogii PCC7502	52.24	52.34	52.33	52.27	52.65	52.36	52.48	52.34	52.59	52.38	52.27	52.36	52.53	52.6	52.43	52.5	52.48	52.4	52.22	52.27	52.48	52.48	52.08	52.4	52.13	51.66	51.97	51.33	57.24	57.36	59.61	58.39	58.41	58.27	56.81	58.03	56.88	57.77	56.48	56.48		54.75
Gloeobacter violaceus PCC7421	51.9	51.94	51.99	51.97	52.32	52.21	52.48	52.19	52.11	51.81	51.89	52.21	52.31	52.11	51.81	52.36	51.76	52.05	51.75	51.75	52.23	52.23	51.67	51.86	51.56	51.39	51.86	50.2	55.86	55.89	56.36	56.18	56.22	55.48	56.47	54.62	53.92	54.13	55.86	55.46	54.75
The reference genomes were selected from GTDB (see 'Methods' for further description). GenBank accession IDs of the genomes are listed in the 'GTDB reference genomes' sheet.
The grey highlighted species are members of the 'Synechococcus collective' that were recently assigned to the novel genus Regnicoccus [11]. Ace Lake cyanobacteria are highlighted in bold.

## Sheet: ANI with GTDB reference genomes
Average nucleotide identity (%)	MAG-AL1	MAG-AL2	Regnicoccus sp. Ace-Pa	Regnicoccus sp. SynAce01	Regnicoccus sp. ULC084bin3	Regnicoccus antarcticus WH5701	Regnicoccus sp. CBW1107	Regnicoccus sp. 1G10	Regnicoccus sp. MW101C3	Vulcanococcus limneticus LL	Cyanobium gracile PCC6307	Cyanobium sp. NIES-981	Synechococcus sp. CBW1006	Synechococcus sp. CBW1002	Synechococcus sp. CBW1108	Vulcanococcus sudiatlanticus CB0101	Cyanobium usitatum Tous	Synechococcus sp. RS9909	Vulcanococcus indicus CP0205	Synechococcus sp. WH8101	Parasynechococcus africanus CC9605	Synechococcus sp. WH7803	Inmanicoccus mediterranei RCC307	Synechococcus sp. RCC307	Pseudosynechococcus subtropicalis WH7805	Prochlorococcus marinus CCMP1375	Thermosynechococcus elongatus BP-1	Leptococcus yellowstonii JA-3-3-Ab	Limnothrix euryhalinus PCC7002	Phormidesmis mexicanus PCC7335	Stenotopis californii PCC6312	Leptovivax bogii PCC7502	Brevicoccus berkleyi PCC7336	Synechococcus elongatus PCC6301 (1)	Synechococcus elongatus PCC6301 (2)	Neosynechococcus sphagnicola CAUP-A-1101	Candidatus Synechococcus spongiarum 15L	Thermostichus lividus PCC6715	Lacustricoccus lacustris Tous	Synechococcus moorigangaii CMS01	Thermostichus vulcanus strain Rupite	Gloeobacter violaceus PCC7421
MAG-AL1		99.6029	99.4823	99.4681	81.4716	80.7872	80.5664	80.5671	80.564	79.778	79.7625	79.6075	79.2855	79.2165	79.1395	78.9462	78.6145	78.1658	78.0554	77.8888	77.7774	77.7662	77.7378	77.7378	-	-	-	-	-	-	-	-	-	-	-	-	-	-	-	-	-	-
MAG-AL2	99.6029		99.6988	99.7185	81.4712	80.7735	80.4556	80.4665	80.5518	79.8234	79.7819	79.5811	79.3928	79.3058	79.4001	79.0841	78.6029	78.2587	78.0713	78.1657	77.9675	77.9046	77.8156	77.8156	-	-	-	-	-	-	-	-	-	-	-	-	-	-	-	-	-	-
Regnicoccus sp. Ace-Pa	99.4823	99.6988		99.958	81.5108	80.8277	80.609	80.5558	80.612	79.7633	79.7845	79.5816	79.3029	79.2702	79.2522	78.9234	78.5772	78.2816	78.0099	78.0736	77.7816	77.8883	77.8225	77.8225	-	-	-	-	-	-	-	-	-	-	-	-	-	-	-	-	-	-
Regnicoccus sp. SynAce01	99.4681	99.7185	99.958		81.5597	80.9288	80.5849	80.4726	80.6157	79.7372	79.9	79.6417	79.4653	79.4427	79.3638	79.0209	78.7248	78.3347	78.0669	78.2182	77.9633	77.9858	77.8255	77.8255	-	-	-	-	-	-	-	-	-	-	-	-	-	-	-	-	-	-
Regnicoccus sp. ULC084bin3	81.4716	81.4712	81.5108	81.5597		81.012	80.7526	81.5673	81.7132	79.9475	80.3862	79.8085	79.4704	79.5947	79.1463	79.0928	78.9385	78.1804	78.2675	77.9809	77.7046	77.6291	77.6698	77.6698	-	-	-	-	-	-	-	-	-	-	-	-	-	-	-	-	-	-
Regnicoccus antarcticus WH5701	80.7872	80.7735	80.8277	80.9288	81.012		91.0576	88.2629	81.2826	81.0547	80.905	80.8966	80.4209	80.4968	79.7077	79.9536	79.1421	79.0937	78.8859	78.5156	78.2476	78.5891	78.1855	78.1855	77.9019	-	-	-	-	-	-	-	-	-	-	-	-	-	-	-	-	-
Regnicoccus sp. CBW1107	80.5664	80.4556	80.609	80.5849	80.7526	91.0576		87.4118	81.0114	81.2426	80.9116	80.8404	80.7023	80.8884	79.8732	79.7842	79.175	78.9974	78.7055	78.4678	78.1839	78.107	78.2678	78.2678	77.9274	-	-	-	-	-	-	-	-	-	-	-	-	-	-	-	-	-
Regnicoccus sp. 1G10	80.5671	80.4665	80.5558	80.4726	81.5673	88.2629	87.4118		80.7982	80.305	80.3787	80.0407	79.6678	79.7627	79.2693	79.3433	78.7527	78.5458	78.5532	78.3212	77.8828	77.9469	78.0386	78.0386	-	-	-	-	-	-	-	-	-	-	-	-	-	-	-	-	-	-
Regnicoccus sp. MW101C3	80.564	80.5518	80.612	80.6157	81.7132	81.2826	81.0114	80.7982		80.6211	81.0269	80.3537	79.8186	79.9197	79.3425	79.6938	79.1671	78.4497	78.6341	78.6561	78.3875	78.0643	78.0322	78.0322	77.9783	-	-	-	-	-	-	-	-	-	-	-	-	-	-	-	-	-
Vulcanococcus limneticus LL	79.778	79.8234	79.7633	79.7372	79.9475	81.0547	81.2426	80.305	80.6211		81.5903	82.0406	80.8263	81.0191	80.8269	81.9232	80.2344	79.3254	80.1893	78.8057	78.4166	78.2757	78.5302	78.5302	77.9019	-	-	-	-	-	-	-	-	-	-	-	-	-	-	-	-	-
Cyanobium gracile PCC6307	79.7625	79.7819	79.7845	79.9	80.3862	80.905	80.9116	80.3787	81.0269	81.5903		81.5491	80.6987	80.6974	80.2381	79.99	79.81	78.7095	79.2785	78.3598	78.3431	78.3942	78.5255	78.5255	78.1198	-	-	-	-	-	-	-	-	-	-	-	-	-	-	-	-	-
Cyanobium sp. NIES-981	79.6075	79.5811	79.5816	79.6417	79.8085	80.8966	80.8404	80.0407	80.3537	82.0406	81.5491		80.8616	81.2013	80.8778	80.6885	80.1992	79.2166	79.3024	78.7624	78.5595	78.5073	78.3511	78.3511	78.1045	-	-	-	-	-	-	-	-	-	-	-	-	-	-	-	-	-
Synechococcus sp. CBW1006	79.2855	79.3928	79.3029	79.4653	79.4704	80.4209	80.7023	79.6678	79.8186	80.8263	80.6987	80.8616		98.5937	80.3895	80.3433	79.5834	78.8415	78.9211	78.4589	78.0919	78.0605	78.0461	78.0461	78.0226	-	-	-	-	-	-	-	-	-	-	-	-	-	-	-	-	-
Synechococcus sp. CBW1002	79.2165	79.3058	79.2702	79.4427	79.5947	80.4968	80.8884	79.7627	79.9197	81.0191	80.6974	81.2013	98.5937		80.3791	80.1818	79.519	79.0805	78.8219	78.5709	78.147	78.3227	78.0471	78.0471	77.9778	-	-	-	-	-	-	-	-	-	-	-	-	-	-	-	-	-
Synechococcus sp. CBW1108	79.1395	79.4001	79.2522	79.3638	79.1463	79.7077	79.8732	79.2693	79.3425	80.8269	80.2381	80.8778	80.3895	80.3791		80.0839	82.706	78.6412	79.0194	78.4965	78.0461	78.066	78.048	78.048	77.7327	-	-	-	-	-	-	-	-	-	-	-	-	-	-	-	-	-
Vulcanococcus sudiatlanticus CB0101	78.9462	79.0841	78.9234	79.0209	79.0928	79.9536	79.7842	79.3433	79.6938	81.9232	79.99	80.6885	80.3433	80.1818	80.0839		79.7574	79.2627	81.5173	79.5871	78.8922	78.5922	79.158	79.158	78.1498	-	-	-	-	-	-	-	-	-	-	-	-	-	-	-	-	-
Cyanobium usitatum Tous	78.6145	78.6029	78.5772	78.7248	78.9385	79.1421	79.175	78.7527	79.1671	80.2344	79.81	80.1992	79.5834	79.519	82.706	79.7574		78.1651	78.8777	78.0833	78.1908	77.9005	77.9655	77.9655	-	-	-	-	-	-	-	-	-	-	-	-	-	-	-	-	-	-
Synechococcus sp. RS9909	78.1658	78.2587	78.2816	78.3347	78.1804	79.0937	78.9974	78.5458	78.4497	79.3254	78.7095	79.2166	78.8415	79.0805	78.6412	79.2627	78.1651		78.4049	93.57	79.6829	79.2092	78.0674	78.0674	78.9826	-	-	-	-	-	-	-	-	-	-	-	-	-	-	-	-	-
Vulcanococcus indicus CP0205	78.0554	78.0713	78.0099	78.0669	78.2675	78.8859	78.7055	78.5532	78.6341	80.1893	79.2785	79.3024	78.9211	78.8219	79.0194	81.5173	78.8777	78.4049		78.3818	78.2104	78.0341	78.5626	78.5626	78.0054	-	-	-	-	-	-	-	-	-	-	-	-	-	-	-	-	-
Synechococcus sp. WH8101	77.8888	78.1657	78.0736	78.2182	77.9809	78.5156	78.4678	78.3212	78.6561	78.8057	78.3598	78.7624	78.4589	78.5709	78.4965	79.5871	78.0833	93.57	78.3818		78.901	79.3526	78.3215	78.3215	78.9499	-	-	-	-	-	-	-	-	-	-	-	-	-	-	-	-	-
Parasynechococcus africanus CC9605	77.7774	77.9675	77.7816	77.9633	77.7046	78.2476	78.1839	77.8828	78.3875	78.4166	78.3431	78.5595	78.0919	78.147	78.0461	78.8922	78.1908	79.6829	78.2104	78.901		79.2452	78.4412	78.4412	78.7643	-	-	-	-	-	-	-	-	-	-	-	-	-	-	-	-	-
Synechococcus sp. WH7803	77.7662	77.9046	77.8883	77.9858	77.6291	78.5891	78.107	77.9469	78.0643	78.2757	78.3942	78.5073	78.0605	78.3227	78.066	78.5922	77.9005	79.2092	78.0341	79.3526	79.2452		78.3687	78.3687	85.682	-	-	-	-	-	-	-	-	-	-	-	-	-	-	-	-	-
Inmanicoccus mediterranei RCC307	77.7378	77.8156	77.8225	77.8255	77.6698	78.1855	78.2678	78.0386	78.0322	78.5302	78.5255	78.3511	78.0461	78.0471	78.048	79.158	77.9655	78.0674	78.5626	78.3215	78.4412	78.3687		100	78.1634	-	-	-	-	-	-	-	-	-	-	-	-	-	-	-	-	-
Synechococcus sp. RCC307	77.7378	77.8156	77.8225	77.8255	77.6698	78.1855	78.2678	78.0386	78.0322	78.5302	78.5255	78.3511	78.0461	78.0471	78.048	79.158	77.9655	78.0674	78.5626	78.3215	78.4412	78.3687	100		78.1634	-	-	-	-	-	-	-	-	-	-	-	-	-	-	-	-	-
Pseudosynechococcus subtropicalis WH7805	-	-	-	-	-	77.9019	77.9274	-	77.9783	77.9019	78.1198	78.1045	78.0226	77.9778	77.7327	78.1498	-	78.9826	78.0054	78.9499	78.7643	85.682	78.1634	78.1634		-	-	-	-	-	-	-	-	-	-	-	-	-	-	-	-	-
Prochlorococcus marinus CCMP1375	-	-	-	-	-	-	-	-	-	-	-	-	-	-	-	-	-	-	-	-	-	-	-	-	-		-	-	-	-	-	-	-	-	-	-	-	-	-	-	-	-
Thermosynechococcus elongatus BP-1	-	-	-	-	-	-	-	-	-	-	-	-	-	-	-	-	-	-	-	-	-	-	-	-	-	-		-	-	-	-	-	-	-	-	-	-	78.0475	-	-	-	-
Leptococcus yellowstonii JA-3-3-Ab	-	-	-	-	-	-	-	-	-	-	-	-	-	-	-	-	-	-	-	-	-	-	-	-	-	-	-		-	-	-	-	-	-	-	-	-	-	-	-	78.23	-
Limnothrix euryhalinus PCC7002	-	-	-	-	-	-	-	-	-	-	-	-	-	-	-	-	-	-	-	-	-	-	-	-	-	-	-	-		-	-	-	-	-	-	-	-	-	-	83.0647	-	-
Phormidesmis mexicanus PCC7335	-	-	-	-	-	-	-	-	-	-	-	-	-	-	-	-	-	-	-	-	-	-	-	-	-	-	-	-	-		-	-	-	-	-	-	-	-	-	-	-	-
Stenotopis californii PCC6312	-	-	-	-	-	-	-	-	-	-	-	-	-	-	-	-	-	-	-	-	-	-	-	-	-	-	-	-	-	-		-	-	-	-	-	-	-	-	-	-	-
Leptovivax bogii PCC7502	-	-	-	-	-	-	-	-	-	-	-	-	-	-	-	-	-	-	-	-	-	-	-	-	-	-	-	-	-	-	-		-	-	-	-	-	-	-	-	-	-
Brevicoccus berkleyi PCC7336	-	-	-	-	-	-	-	-	-	-	-	-	-	-	-	-	-	-	-	-	-	-	-	-	-	-	-	-	-	-	-	-		-	-	-	-	-	-	-	-	-
Synechococcus elongatus PCC6301 (1)	-	-	-	-	-	-	-	-	-	-	-	-	-	-	-	-	-	-	-	-	-	-	-	-	-	-	-	-	-	-	-	-	-		99.9112	-	-	-	-	-	-	-
Synechococcus elongatus PCC6301 (2)	-	-	-	-	-	-	-	-	-	-	-	-	-	-	-	-	-	-	-	-	-	-	-	-	-	-	-	-	-	-	-	-	-	99.9112		-	-	-	-	-	-	-
Neosynechococcus sphagnicola CAUP-A-1101	-	-	-	-	-	-	-	-	-	-	-	-	-	-	-	-	-	-	-	-	-	-	-	-	-	-	-	-	-	-	-	-	-	-	-		-	-	-	-	-	-
Candidatus Synechococcus spongiarum 15L	-	-	-	-	-	-	-	-	-	-	-	-	-	-	-	-	-	-	-	-	-	-	-	-	-	-	-	-	-	-	-	-	-	-	-	-		-	-	-	-	-
Thermostichus lividus PCC6715	-	-	-	-	-	-	-	-	-	-	-	-	-	-	-	-	-	-	-	-	-	-	-	-	-	-	78.0475	-	-	-	-	-	-	-	-	-	-		-	-	-	-
Lacustricoccus lacustris Tous	-	-	-	-	-	-	-	-	-	-	-	-	-	-	-	-	-	-	-	-	-	-	-	-	-	-	-	-	-	-	-	-	-	-	-	-	-	-		-	-	-
Synechococcus moorigangaii CMS01	-	-	-	-	-	-	-	-	-	-	-	-	-	-	-	-	-	-	-	-	-	-	-	-	-	-	-	-	83.0647	-	-	-	-	-	-	-	-	-	-		-	-
Thermostichus vulcanus strain Rupite	-	-	-	-	-	-	-	-	-	-	-	-	-	-	-	-	-	-	-	-	-	-	-	-	-	-	-	78.23	-	-	-	-	-	-	-	-	-	-	-	-		-
Gloeobacter violaceus PCC7421	-	-	-	-	-	-	-	-	-	-	-	-	-	-	-	-	-	-	-	-	-	-	-	-	-	-	-	-	-	-	-	-	-	-	-	-	-	-	-	-	-
The reference genomes were selected from GTDB (see 'Methods' for further description). GenBank accession IDs of the genomes are listed in the 'GTDB reference genomes' sheet.
The grey highlighted species are members of the 'Synechococcus collective' that were recently assigned to the novel genus Regnicoccus [11]. Ace Lake cyanobacteria are highlighted in bold.
The '-' synmbols represent ANI below 77.5%. By default, the fastANI program used here to calculate ANI does not report values below this cut-off (see 'Methods' for methodology).

## Sheet: IMG databases
16S rRNA align - metagenomes
IMG database	16S rRNA Public Assembled Metagenomes
Accessed on	2022-03-22
e-value	1e-05
Max no. of hits	500
16S rRNA align - genomes
IMG database	16s rRNA Public Isolates
Accessed on	2022-03-22
e-value	1e-05
Max no. of hits	500

## Sheet: GTDB reference genomes
GenBank assembly accession	Organism name
GCA_000332275.1	Brevicoccus berkleyi PCC7336
GCA_001007635.1	Candidatus Synechococcus spongiarum 15L
GCA_000316515.1	Cyanobium gracile PCC6307
GCA_900088535.1	Cyanobium sp. NIES-981
GCA_003011885.1	Cyanobium usitatum Tous
GCA_000011385.1	Gloeobacter violaceus PCC7421
GCA_000063525.1	Inmanicoccus mediterranei RCC307
GCA_003011125.1	Lacustricoccus lacustris Tous
GCA_000013205.1	Leptococcus yellowstonii JA-3-3-Ab
GCA_000317085.1	Leptovivax bogii PCC7502
GCA_000019485.1	Limnothrix euryhalinus PCC7002
GCA_000775285.1	Neosynechococcus sphagnicola CAUP-A-1101
GCA_000012625.1	Parasynechococcus africanus CC9605
GCA_000155595.1	Phormidesmis mexicanus PCC7335
GCA_000007925.1	Prochlorococcus marinus CCMP1375
GCA_000153285.1	Pseudosynechococcus subtropicalis WH7805
GCA_000153045.1	Regnicoccus antarcticus WH5701 (or Synechococcus sp. WH5701)
GCA_002252625.1	Regnicoccus sp. 1G10 (or Synechococcus sp. 1G10)
GCA_007828135.1	Regnicoccus sp. Ace-Pa (or Synechococcus sp. Ace-Pa)
GCF_015841355.1	Regnicoccus sp. CBW1107 (or Synechococcus sp. CBW1107)
GCA_002252635.1	Regnicoccus sp. MW101C3 (or Synechococcus sp. MW101C3)
GCF_001885215.1	Regnicoccus sp. SynAce01 (or Synechococcus sp. SynAce01)
GCA_003249115.1	Regnicoccus sp. ULC084bin3 (or Cyanobium sp. isolate ULC084bin3)
GCA_000316685.1	Stenotopis californii PCC6312
GCA_022984195.1	Synechococcus elongatus PCC6301 (1)
GCA_000010065.1	Synechococcus elongatus PCC6301 (2)
GCA_019155215.1	Synechococcus moorigangaii CMS01
GCA_015840915.1	Synechococcus sp. CBW1002
GCA_015840525.1	Synechococcus sp. CBW1006
GCF_015840335.1	Synechococcus sp. CBW1108
GCA_000063525.1	Synechococcus sp. RCC307
GCA_014279595.1	Synechococcus sp. RS9909
GCA_000063505.1	Synechococcus sp. WH7803
GCA_004209775.1	Synechococcus sp. WH8101
GCA_002754935.1	Thermostichus lividus PCC6715
GCA_022848905.1	Thermostichus vulcanus strain Rupite
GCA_000011345.1	Thermosynechococcus elongatus BP-1
GCA_000179255.1	Vulcanococcus indicus CP0205
GCA_002252705.1	Vulcanococcus limneticus LL
GCA_000179235.2	Vulcanococcus sudiatlanticus CB0101
