# Supplementary material for: Population structure of an Antarctic aquatic cyanobacterium
Source: Microbiome. 2022 Dec 2;10:207. doi: 10.1186/s40168-022-01404-x (PMC9716671; doi:10.1186/s40168-022-01404-x)
Supplement: Supplementary file 5 — Additional file 4: Dataset S3. Genomic variations in Ca. Regnicoccus frigidus MAGs. [file 40168_2022_1404_MOESM4_ESM.xlsx]

## Sheet: Summary
Additional file 4: Dataset S3 Genomic variations in Ca. Regnicoccus frigidus MAGs.
	MAG: Metagenome-assembled genome
	Ca. Regnicoccus frigidus MAGs: MAG-AL1 and MAG-AL2
	cov: coverage
	SNPs: single nucleotide polymorphisms
	indels: insertions and deletions
	VCGs: variable coverage genes
	MAG-AL1 VCGs
	MAG-AL2 VCGs
	MAG-AL1 SNPs & indels
	MAG-AL2 SNPs & indels
	Other MAG VCGs
	MAG-AL1 vs MAG-AL2 VCGs

## Sheet: MAG-AL1 VCGs
Contig numberA	IMG gene IDB	Gene product nameC	Oxic vs AnoxicD		Oxic vs InterfaceD		Gene relative coverage in metagenomes from different time periods and lake depthsE
			Log2 (fold change)	BH-adjusted P-values	Log2 (fold change)	BH-adjusted P-values	27Jan2015-Surface	Nov2008-Oxic1	Jul2014-Oxic1	Aug2014-Oxic1	Oct2014-Oxic1	Dec2014-Oxic1	Nov2008-Oxic2	Nov2013-Oxic2	Jul2014-Oxic2	Aug2014-Oxic2	Oct2014-Oxic2	Dec2014-Oxic2	Nov2008-Interface	Nov2013-Interface	Jul2014-Interface	Aug2014-Interface	Oct2014-Interface	Dec2014-Interface	Nov2008-Anoxic1	Nov2013-Anoxic1	Oct2014-Anoxic1	Dec2014-Anoxic1	Nov2008-Anoxic2	Nov2013-Anoxic2	Oct2014-Anoxic2	Dec2014-Anoxic2	Nov2008-Anoxic3	Nov2013-Anoxic3	Oct2014-Anoxic3	Dec2014-Anoxic3
1	Ga0222650_100003428	tRNA_Pro_TGG	0.225738	0.0324114	0.312862	0.0126884	125	114	110	110	104	99	99	99	106	100	88	100	81	57	76	87	84	87	93	69	83	83	70	105	83	86	87	131	83	108
3	Ga0222650_100061932	DNA-binding transcriptional MerR regulator	0.0749814	0.849519	0.232762	0.0421729	115	96	98	92	101	110	95	102	106	102	97	98	72	72	101	90	84	71	98	88	92	79	93	96	105	99	99	92	115	104
	Ga0222650_100061937	Regulator of cell morphogenesis and NO signalling	0.357628	0.00503178	0.478857	0.00318534	94.1194	100.669	106.725	88.0652	103.846	108.2	85.2365	72.7135	98.6066	86.7106	86.8079	90.8925	77.064	89.098	77.1214	48.432	70.2468	51.7788	86.2349	44.0657	50.5015	59.4715	93.3475	63.499	63.8028	82.5195	69.6904	76.6314	78.1057	86.5919
5	Ga0222650_10003123	Deoxyribodipyrimidine photo-lyase	-0.227831	0.022641	-0.0762368	0.980138	73	82	69	75	85	77	85	80	76	79	74	72	86	87	81	75	79	102	104	87	90	75	99	86	94	86	95	85	88	95
	Ga0222650_10003127	Hypothetical protein	-0.215716	0.006132	-0.00468972	0.992109	98	90	96	82	101	107	87	117	97	107	100	97	108	104	89	103	102	87	121	111	93	107	112	115	140	107	128	134	112	116
13	Ga0222650_100008173	Methionyl-tRNA formyltransferase	0.209906	0.0412043	0.307889	0.00810182	97.6077	84.1755	90.0376	91.342	94.9332	94.8008	91.2713	82.1218	102.336	85.7968	88.5173	90.2849	77.6765	76.2845	68.8859	72.2803	72.0541	77.6721	81.7841	65.9334	81.5355	64.9106	82.3082	78.7735	77.273	80.7324	79.5675	74.6749	81.1427	86.6898
	Ga0222650_100008174	DUF2164 domain-containing protein	0.483698	0.000496687	0.705342	6.12e-05	85.067	92.4042	102.968	74.0404	103.349	109.715	90.8239	65.5494	84.9129	82.326	87.7566	99.8904	73.9198	52.951	56.5495	55.1607	64.0925	28.3951	71.3092	31.055	53.0864	52.9218	66.3915	66.8811	47.3902	79.306	69.7859	93.0335	94.9228	66.0613
	Ga0222650_100008175	Hypothetical protein	0.443209	0.000273767	0.697051	8.22e-06	126.941	96.1524	127.796	90.5512	105.074	110.756	91.4954	77.121	88.3399	79.3327	93.3521	104.026	53.8704	59.1111	64.872	66.8847	64.8505	38.9396	90.5013	33.6431	70.8056	59.4259	68.8014	74.3548	62.9664	82.5731	90.4583	72	86.7037	76.6752
	Ga0222650_100008177	ISAs1 family transposase	0.086845	0.642673	0.24228	0.00674435	148	179	153	155	156	161	164	156	159	146	153	154	125	144	133	125	139	111	167	154	145	138	146	136	137	146	162	134	127	161
	Ga0222650_100008178	DUF262 domain-containing protein	0.41618	0.0178901	0.711112	0.000551535	94.9392	88.3006	76.6377	65.5094	75.0141	75.078	86.2178	55.1526	74.2224	60.6202	64.6766	75.6501	63.7702	54.1255	36.0579	46.2959	48.8937	29.9803	69.2299	37.427	40.7035	34.6664	71.3258	51.3973	50.8823	46.5679	82.2001	55.4479	47.4735	61.7704
	Ga0222650_100008179	DUF262 domain-containing protein	0.432275	0.00162007	0.643355	0.000167417	82.2322	84.5915	112.873	81.3967	91.6322	88.9035	77.5655	63.3869	99.613	76.8178	82.886	92.2663	42.8728	64.9123	51.1326	72.4346	58.5676	27.0083	65.9119	51.3822	39.5468	47.9045	61.9672	50.7541	68.7882	65.2262	88.665	73.4962	76.7544	79.8077
	Ga0222650_100008180	Type I restriction enzyme S subunit	0.4715	1.57e-05	0.677227	3.4e-06	109.755	94.9921	106.238	93.9294	102.697	104.023	93.24	67.237	99.6521	84.7545	96.6085	99.7726	55.4983	63.33	69.4571	60.7672	63.1837	34.8466	78.6033	50.3267	48.3212	45.0971	70.0441	67.7217	65.1562	77.8875	83.5011	77.7041	80.2692	84.9029
	Ga0222650_100008181	Type I restriction enzyme M protein	0.373003	0.00242001	0.704218	4.02e-06	81.9149	80.0147	84.2949	79.1708	86.2918	92.3496	86.7219	65.3027	88.449	74.8468	74.8182	77.9269	62.1795	62.4897	51.347	34.2163	55.1198	40.3509	77.3703	46.0082	40.7318	50.828	60.7816	63.484	58.0501	68.0634	73.4876	60.9127	60.4968	79.894
	Ga0222650_100008183	Type II TA system PemK/MazF family toxin	0.277212	0.0177979	0.323124	0.0373616	75.4276	92.4235	104.573	93.3282	92.4806	87.9804	83.2398	74.451	79.1311	79.1474	76.9486	85.223	44.0196	83.618	74.892	57.1661	69.3389	70.3062	88.8007	61.6696	57.6961	58.573	80.6725	71.1524	53.5796	63.6161	64.9326	65.6396	69.5915	82.9336
	Ga0222650_100008184	Type II TA system PemK/MazF family toxin	0.2039	0.161228	0.347548	0.0173624	78.542	92.8372	104.546	94.4428	97.2097	94.5528	87.7877	79.9699	93.3425	88.1549	75.0935	86.5147	44.1214	79.1698	95.7806	58.0152	67.795	65.4835	93.0954	63.4954	59.157	70.1443	86.7314	78.9474	60.9699	70.5834	88.6386	64.2857	103.23	78.1902
	Ga0222650_100008187	Type I restriction enzyme M protein	0.165827	0.139415	0.176394	0.290228	104.724	87.3184	112.278	97.8954	95.8515	99.2703	90.8828	88.5989	91.8095	95.4979	97.0269	100.649	80.7041	90.7757	90.842	85.3843	83.436	77.2923	95.3586	81.0273	84.4121	91.6113	77.5201	78.2412	75.1889	90.5373	88.4499	73.7347	109.635	99.6291
	Ga0222650_100008188		0.206017	0.0871429	0.297685	0.027899	96.8575	89.2335	94.2803	86.7805	85.2645	88.0328	92.4624	79.5588	83.8009	74.6139	80.0864	88.2647	98.9461	56.36	61.6373	70.8912	67.6526	77.5145	83.433	61.6665	65.0322	81.1927	73.3257	68.7633	72.8358	80.7593	80.7342	60.7589	84.1193	71.0899
	Ga0222650_100008189		0.0569075	0.960516	0.0683003	0.986815	67.3445	87.7336	68.8619	70.0532	70.2634	70.5704	94.2012	59.0319	70.2449	61.9706	67.4114	69.012	91.2799	62.0525	71.7246	58.8409	57.8081	87.2307	84.0153	53.9445	58.2278	67.4285	89.9319	50.3664	58.532	71.0304	84.7475	59.4033	49.5956	66.618
14	Ga0222650_100031917	Hypothetical protein	0.124946	0.493511	0.24647	0.045322	109	99	118	91	101	108	99	86	98	97	91	98	97	79	94	78	87	54	99	69	87	84	90	96	77	101	95	91	101	88
	Ga0222650_100031923	Molybdate transport system substrate-binding protein	0.142981	0.357088	0.2909	0.0135579	100	94	107	96	102	102	100	79	98	88	92	92	77	73	85	77	79	63	92	80	87	78	80	88	86	94	90	91	67	100
	Ga0222650_100031937	Hypothetical protein	0.207897	0.0154476	0.183876	0.210983	138	125	110	124	138	145	136	139	146	130	136	145	97	145	143	114	115	104	113	113	111	128	137	123	113	112	141	79	106	88
15	Ga0222650_10000264	Hypothetical protein	0.530604	0.00159157	0.307147	0.544504	81	47	77	99	85	91	55	71	82	82	86	86	51	55	59	64	82	52	33	46	75	61	42	56	79	67	49	53	51	48
	Ga0222650_100002675	Glycosyltransferase (RfaB-like domain)	1.38744	5.54e-12	0.968595	0.000178231	74.1712	85.9176	71.1041	78.141	75.7386	83.1266	80.0176	44.4694	76.7129	54.7225	69.7598	64.2876	47.9869	42.2194	40.8169	26.1492	44.7803	16.7882	43.4109	24.4325	20.3652	14.6315	23.3526	21.281	24.3184	45.0582	25.4769	14.1007	18.196	43.723
	Ga0222650_100002676	ABC transporter subfamily B protein	1.50254	1.07e-11	1.26907	1.16e-05	93.2541	108.932	90.4557	91.7871	92.2929	102.181	94.9581	46.4693	86.0457	69.3577	83.9764	84.1108	47.4664	36.0882	39.0762	32.1525	53.1146	5.90579	44.5663	17.0583	32.9954	21.0056	23.7999	19.1422	32.6409	52.2829	32.8934	17.0965	26.2842	45.9164
	Ga0222650_100002677	Glycosyltransferase (GT4_TuaH-like domain)	1.48377	1.18e-09	1.17392	0.000295367	81.9539	104.648	75.8623	79.9748	86.0474	89.8551	91.8127	47.1697	77.5446	68.9433	82.2331	80.3636	41.0237	41.3717	45.2232	26.7328	52.0893	3.61048	45.0911	15.2807	26.5683	18.0153	24.3795	15.7461	24.15	53.6707	27.8386	12.8973	32.1789	46.7572
	Ga0222650_100002678	O-antigen ligase family protein	1.4829	9.38e-11	1.20872	5.7e-05	79.2609	96.8317	78.4283	88.8602	85.7282	92.0771	93.7747	40.6469	82.4069	64.7615	81.0049	81.083	39.0554	40.5537	40.7975	29.7789	49.6437	3.83028	42.0639	17.1043	28.356	16.7756	25.5347	17.7873	24.1345	47.8939	32.0501	17.9397	25.5405	44.3555
	Ga0222650_100002679	Glycosyltransferase	1.45119	1.07e-11	1.16537	2.84e-05	98.1945	96	85.8686	84.0542	84.8622	100.842	89.5987	44.2664	73.0474	63.3899	79.9444	80.1791	51.3029	29.5715	44.9697	32.2768	51.5776	3.95556	41.0498	21.6784	25.4753	27.8775	27.868	18.2511	27.0632	42.0597	31.9337	19.0453	26.3438	46.1728
	Ga0222650_100002680	Glycosyltransferase involved in cell wall biosynthesis	1.46779	1.74e-11	1.27137	9.68e-06	77.3341	97.7432	76.2107	78.6588	77.727	89.534	87.7653	40.5551	78.4331	58.3095	70.148	71.4787	41.2811	28.0758	37.8076	23.3157	44.7462	4.67235	38.0652	19.4581	24.0556	20.1169	20.2847	15.2287	29.2063	44.1302	28.4289	18.2662	23.3933	39.3234
	Ga0222650_100002681	Glycosyltransferase involved in cell wall biosynthesis	1.44891	4.79e-09	1.16225	0.000462261	73.3139	86.7448	62.0889	74.7468	68.3103	74.2054	75.6439	37.0921	70.9605	51.5749	65.0584	60.1132	43.4683	32.0374	34.5325	24.7048	41.1382	2.78054	46.4083	12.7716	20.5238	13.5537	21.7777	10.5236	26.6857	38.1289	26.8205	14.5871	18.18	38.6732
	Ga0222650_100002682	Glycosyltransferase involved in cell wall biosynthesis	1.28872	5.54e-12	0.895521	0.000199544	79.113	88.9572	82.2203	88.4311	79.1805	78.7397	80.074	47.3455	79.4333	55.1677	74.9004	67.2004	42.5844	47.3635	44.0656	35.4311	50.9499	13.5791	45.3655	24.1568	29.9877	23.5478	25.0538	20.2606	26.5234	45.9987	28.957	25.1919	18.5302	45.0341
	Ga0222650_100002683	Sulfotransferase family protein	0.573836	3.4e-06	0.492691	0.00392443	92.6329	91.1933	69.5798	89.4831	82.0899	79.7502	78.2323	59.5925	82.1505	64.5967	78.0291	70.2319	63.2209	60.9145	51.6257	55.1566	59.2571	38.2444	62.3226	48.0514	49.5242	44.885	42.807	48.0888	50.5056	61.7677	43.7824	55.3825	58.9677	64.4974
	Ga0222650_100002684	ATP-dependent DNA helicase PcrA	1.38644	1.21e-09	1.20065	6.92e-05	71.0973	81.404	60.6939	67.8177	68.1622	67.9839	74.6795	34.1917	60.4139	45.8979	59.7106	56.0361	36.8116	24.0214	30.8643	23.7594	37.0957	7.15995	39.1272	13.6101	18.9097	11.7131	20.2807	16.9193	22.8898	42.0662	23.7517	15.5434	20.2874	33.2446
	Ga0222650_100002685	Glycosyltransferase family 39 protein	0.696486	1.88e-08	0.572474	0.000559904	88.6305	91.1908	95.3612	90.495	89.4511	95.5853	87.4521	61.3757	86.6196	74.6533	86.7696	79.3671	39.1046	57.6104	59.1792	61.5063	64.6147	40.587	66.1226	53.595	64.7084	42.3683	45.1737	38.5093	49.8531	70.6985	43.6303	47.974	45.2381	59.6313
	Ga0222650_100002686		1.07892	1.85e-10	0.757047	0.000817454	89.8377	90.9346	78.3157	81.0265	82.4745	84.0141	84.5732	50.2099	78.9399	58.9595	75.7454	72.974	69.7155	39.0001	46.3323	41.6322	57.828	16.307	54.5144	30.1423	31.9092	28.3361	31.2312	28.0702	33.0535	47.7127	35.166	29.7852	31.3168	47.441
	Ga0222650_100002687	Hypothetical protein	1.54695	2.76e-10	1.26759	7.93e-05	82.692	91.2503	86.8411	67.4588	80.5446	80.9793	86.9962	51.0244	67.6192	55.5848	67.4517	65.6023	45.6265	30.9998	39.0071	20.7413	40.9305	4.72813	32.9622	24.4036	27.2902	15.6718	20.4933	9.59313	15.0256	51.5715	28.3688	6.46741	27.1572	39.0616
	Ga0222650_100002688	Hypothetical protein	1.42777	1.39e-08	1.10017	0.00137167	78.2801	82.4325	60.792	73.4668	73.8654	67.938	77.0812	48.9468	68.5798	53.8737	70.9594	68.3759	62.6157	37.8808	34.3442	20.4009	42.3575	2.44883	26.6231	13.8784	28.6458	14.1493	20.3787	7.41959	37.9845	40.943	28.8086	14.6991	39.8727	40.2244
	Ga0222650_100002689	Hypothetical protein	1.56172	1.89e-10	1.21707	0.000159186	97.9053	86.8616	79.4259	75.1032	75.6374	76.935	82.96	50.4436	74.5326	58.3088	72.5597	67.9794	60.2713	33.3833	31.0764	27.885	42.4408	2.80158	25.5904	15.6566	26.5827	13.2644	22.3156	5.26316	21.2006	43.1905	35.3561	11.4803	35.7558	46.7501
	Ga0222650_100002690	Hypothetical protein	1.48221	7.76e-10	1.27354	6.12e-05	74.4524	85.8894	70.055	71.4827	70.6198	76.1293	75.1418	40.1893	60.854	57.1838	65.2266	66.7295	23.1924	32.0288	26.9515	31.976	41.5935	1.48779	34.0829	15.2666	26.3634	12.4285	20.2614	11.7389	20.4628	45.8333	21.5227	13.4862	26.777	37.9101
	Ga0222650_100002691	Hypothetical protein	1.2717	5.16e-10	1.0817	5.97e-05	69.2449	82.2364	75.8877	66.3305	77.4193	79.1508	80.3523	42.2985	77.0281	58.6489	66.2277	60.8861	43.219	34.5731	31.591	26.6519	47.4787	10.2649	42.8682	23.5591	26.4624	26.0948	26.2477	18.452	23.3014	50.5965	24.0564	14.6218	14.7549	37.9713
	Ga0222650_100002692	3-Deoxy-D-manno-octulosonate 8-phosphate phosphatase (KDO 8-P phosphatase)	0.714702	3.53e-06	0.574136	0.00973668	58.4631	89.8056	56.3388	86.3659	77.2191	71.8147	79.4724	46.1063	73.6069	59.4005	64.798	63.0282	46.2629	44.2745	48.1861	43.6977	50.4273	40.7548	55.0008	32.167	38.7636	36.4142	40.7796	37.5173	32.9577	58.2438	41.8063	29.8478	35.1661	54.9134
	Ga0222650_100002693	2-Dehydro-3-deoxyphosphooctonate aldolase (KDO 8-P synthase)	0.463153	1.84e-05	0.39409	0.00967922	78.0508	89.5112	75.9549	83.3245	85.8276	88.6607	86.8934	64.4943	90.266	73.4034	86.2245	78.2747	48.6982	57.4852	66.7741	60.8694	66.3035	54.9988	61.2117	54.5548	65.019	50.6013	57.3502	63.8614	68.7977	74.7485	55.4351	43.8558	52.6497	61.5124
	Ga0222650_100002694	IS3 family transposase	1.51736	5.54e-12	1.14326	5.75e-05	101.899	99.6469	81.752	80.0087	88.0335	96.112	98.3375	49.1368	82.3488	72.2442	81.692	79.1388	56.8747	34.674	41.186	34.4978	52.6507	3.291	43.2487	23.1584	22.5041	17.856	22.882	21.887	29.0811	51.6068	32.113	16.0889	28.7076	37.1473
	Ga0222650_100002695	Transposase	1.48269	8.21e-10	1.26443	7.45e-05	87.5391	99.1869	82.384	112.107	90.359	102.262	81.1359	52.7897	86.893	68.0877	79.24	77.8545	37.6941	35.2526	48.7909	31.0847	50.9955	0.748286	41.9772	23.0042	24.0591	22.1227	23.7668	10.1805	24.2811	49.3265	30.718	20.413	58.3184	40.9222
	Ga0222650_100002696	ABC transporter subfamily B protein	1.32614	5.04e-08	1.25853	0.000101775	78.8879	87.6384	90.5993	91.0346	71.387	86.8766	80.4831	38.7762	73.1884	61.9526	69.3777	65.5216	46.7593	28.9232	29.3402	27.2491	49.3791	1.83914	53.0334	12.1359	23.9936	22.4034	25.7571	19.2982	23.5816	42.3341	34.0731	17.9204	33.756	42.9301
	Ga0222650_100002697	IS5 family transposase	1.52981	1.32e-09	1.34511	5.97e-05	107.82	105.822	82.4246	87.0067	88.2034	103.233	86.3367	44.1755	88.079	66.4823	84.8213	83.6139	52.5684	29.4374	33.8384	27.5563	52.1929	3.74608	55.1253	15.9332	26.562	17.6006	24.6109	12.3875	26.3274	56.6916	28.5779	16.7334	32.6329	35.9569
	Ga0222650_100002698	Glycosyltransferase family 1 protein (GT4_TuaH-like and CydD ABC transport domains)	1.18074	3.75e-09	1.01334	0.000138024	71.646	82.3853	63.4023	70.0683	77.5779	74.2898	84.736	38.1636	72.4752	55.5457	70.0198	64.3659	43.9331	26.0494	37.9058	27.5466	47.3577	14.1525	42.5643	26.5881	32.4181	15.7369	25.8059	21.0747	32.8306	49.5133	25.3443	22.1957	25.7206	41.2724
	Ga0222650_100002699	Glycosyltransferase family 8 protein	0.273328	0.0141053	0.27501	0.0901416	71.9873	90.1633	91.0811	88.402	86.1171	82.3388	94.7273	70.1032	89.1503	76.9117	85.7122	82.2609	64.3617	80.9929	75.8937	64.4841	74.1202	51.4545	73.3432	58.3688	75.003	56.8381	76.5308	61.7021	66.4391	70.2844	69.8848	86.5924	55.3842	72.9651
	Ga0222650_1000026100	Diadenosine tetraphosphate (Ap4A) HIT family hydrolase	0.810049	2.6e-07	0.509262	0.0370735	71.461	81.2136	72.5534	63.154	69.6903	68.5099	76.1389	41.3524	72.381	57.1541	64.2658	60.5654	53.8651	46.4147	44.3906	44.6864	53.1568	34.5764	58.7154	33.7143	35.3611	30.6825	29.6592	27.599	40.6689	48.6496	29.7173	32.8798	35.7857	49.8425
	Ga0222650_1000026101	Poly(A) polymerase	0.224837	0.0449007	0.173842	0.530791	105	94	88	93	95	88	96	79	87	80	91	78	93	81	74	69	81	78	78	77	71	60	78	66	76	81	76	83	81	81
	Ga0222650_1000026126	Photosystem II PsbK protein	0.196371	0.0373617	0.182869	0.230181	104	101	105	115	104	107	95	96	104	95	109	104	122	121	77	75	97	72	92	90	74	73	86	96	85	89	105	113	87	95
	Ga0222650_1000026155	DUF3146 domain-containing protein	0.00146709	0.998177	-0.213428	0.0440263	101	103	95	113	96	99	114	97	80	108	102	103	119	130	105	133	117	103	107	110	106	99	100	130	89	89	90	126	93	89
16	Ga0222650_10005222	Ribosomal protein S18 acetylase RimI-like enzyme	0.365485	0.000186764	0.0302948	0.990772	95.3103	112.798	85.7939	92.1753	98.0174	100.747	93.1186	98.1192	98.4579	91.9899	100.143	87.5892	97.283	128.925	79.8787	80.2398	90.0693	120.614	86.3154	77.5821	83.7283	77.1499	61.9771	59.6784	91.5455	93.3399	68.6589	40.873	56.4323	95.4808
	Ga0222650_10005223	tRNA_Gly_GCC	0.322819	0.00540647	0.120465	0.91762	76.5662	111.548	91.6854	107.594	101.884	113.595	97.3761	99.7685	105.406	104.458	99.9655	105.849	93.5185	96.2814	67.8797	109.473	92.8447	105.994	104.797	63.2576	102.749	102.643	60.1127	56.8713	105.588	96.9737	71.7448	41.7328	62.5579	117.762
	Ga0222650_10005224	Hypothetical protein	0.435978	0.00127273	0.241139	0.585085	118.777	115.207	161.084	131.751	125.082	137.623	110.426	124.39	117.01	122.735	132.583	119.382	90.3005	112.11	119.306	110.207	116.637	73.5596	109.798	93.6165	122.735	134.161	73.0331	86.5881	107.523	113.489	50.3501	60.0312	78.3015	80.454
	Ga0222650_10005225	GDP mannose 4,6-dehydratase	0.400632	4.79e-06	0.125077	0.827401	118.707	112.118	107.187	103.252	112.174	124.205	102.093	102.816	115.843	103.07	112.951	99.5406	96.4821	109.246	95.151	100.536	104.867	82.6743	88.2348	104.104	97.2527	106.859	63.6746	66.2377	97.48	98.9001	64.918	52.3984	66.2792	84.2276
	Ga0222650_10005226	GDP mannose 4,6-dehydratase	0.345703	0.000216647	0.145408	0.745904	144.39	111.224	85.2156	114.842	111.728	129.183	106.718	129.686	116.427	107.173	124.542	107.155	94.9901	114.267	101.002	103.251	114.602	76.7126	86.9878	103.102	115.414	109.937	71.9401	89.8287	99.4878	102.726	67.792	68.4099	59.7222	115.842
	Ga0222650_10005227		0.385434	4.85e-06	0.126553	0.780793	101.054	116.032	100.977	99.7562	113.929	120.327	117.967	113.34	113.58	103.177	120.367	111.316	116.249	82.185	102.308	92.7276	107.237	111.548	91.8586	95.8689	114.829	117.597	66.9682	78.5528	90.1821	101.109	77.4954	41.3392	72.9032	90.2726
	Ga0222650_10005228	Glycosyltransferase (GT4_MtfB-like domain)	0.381246	5.74e-06	0.0378079	0.987884	109.412	97.6682	106.862	97.3514	111.089	116.987	106.897	107.748	105.633	96.5146	105.419	99.7564	106.824	108.903	92.5206	102.119	111.849	75.3746	89.4578	82.3567	99.8519	93.5692	69.0543	73.3573	86.4039	92.5082	62.449	54.1787	72.2222	100.656
	Ga0222650_10005229	Glycosyltransferase (GT_2_WfgS_like domain)	0.375505	1.33e-05	0.061439	0.986815	96.3233	111.272	113.003	108.706	114.664	122.168	107.153	112.949	106.404	103.246	121.677	106.822	102.544	129.568	99.128	99.992	109.083	104.964	90.7863	94.3082	113.064	109.888	65.2273	85.4043	98.7302	107.364	66.1045	43.7919	67.2928	98.5653
	Ga0222650_100052210	Glycosyltransferase family 4 protein	0.434136	2.73e-08	0.115642	0.793363	112.542	118.441	113.194	122.333	116.929	123.704	107.837	122.886	110.635	105.935	124.959	112.722	124.117	103.329	99.3528	107.616	110.092	96.8643	89.8841	85.4719	99.226	107.793	68.0029	78.4859	101.118	109.965	73.2829	50.6407	90.1512	94.8735
	Ga0222650_100052211	Glycosyltransferase family 4 protein	0.425528	1.73e-08	0.135565	0.592239	118.432	120.151	116.325	114.777	121.214	130.507	116.411	119.55	119.688	110.392	126.399	116.855	108.516	117.283	110.363	104.416	114.479	86.3944	95.095	92.527	106.74	114.874	73.4726	75.154	105.217	105.869	77.5444	44.9018	90.7416	95.8882
	Ga0222650_100052212	FkbM family methyltransferase	0.418127	1.6e-07	0.181832	0.297144	105.578	117.008	116.508	115.207	121.235	129.203	112.364	115.663	115.283	114.296	128.68	113.511	114.585	116.756	95.8021	96.3584	116.311	71.8376	94.9031	89.818	100.493	110.382	75.3675	72.9253	101.827	112.806	71.5145	54.7134	84.8388	91.8494
	Ga0222650_100052213	SAM-dependent methyltransferase	0.423401	1.73e-06	0.182435	0.441175	120.124	115.558	121.622	96.0892	118.308	133.37	110.062	111.679	114.86	107.86	131.499	118.947	111.843	105.117	100.139	101.726	114.444	71.4306	95.9658	89.2806	100.801	112.272	67.2008	83.9321	87.9555	104.38	77.985	45.9427	88.0385	105.152
	Ga0222650_100052214	2-Polyprenyl-3-methyl-5-hydroxy-6-metoxy-1,4-benzoquinol methylase	0.399734	6e-07	0.121138	0.780793	99.4723	126.248	119.611	113.292	122.603	127.495	112.691	115.508	128.39	107.213	128.854	117.906	94.8186	124.862	118.249	105.435	112.754	89.8202	93.9107	93.6265	108.806	120.091	72.7638	70.7622	104.497	111.911	79.6033	50.946	96.2449	98.3985
	Ga0222650_100052215	O-antigen export system ATP-binding protein RfbB	0.399707	3.06e-07	0.0898267	0.90165	102.662	116.95	102.795	103.643	109.94	120.609	107.836	113.477	111.961	104.251	120.718	106.801	95.7159	104.987	112.539	99.8002	107.509	87.9947	95.2103	88.2972	98.1196	107.026	70.1237	76.0064	96.3824	100.456	71.0246	54.2558	68.5756	89.053
	Ga0222650_100052216	O-antigen export system permease protein RfbA	0.366396	4.07e-06	0.148628	0.544504	114.133	113.737	98.1402	110.252	113.995	124.551	111.863	121.691	107.885	107.905	118.725	119.944	85.9638	110.398	102.989	104.219	107.422	93.4897	93.9878	103.664	105.506	119.958	70.5864	67.3954	105.215	106.745	76.0101	62.993	77.9198	91.8536
	Ga0222650_100052217	Hypothetical protein	0.523842	2.61e-08	0.204514	0.3789	91.6094	100.856	119.466	121.732	108.675	116.864	101.048	110.875	119.372	98.4237	117.095	107.222	122.885	87.5269	77.8773	100.373	104.562	71.1741	70.6977	74.6154	98.0662	113.86	64.082	61.6554	83.8879	94.9582	49.367	40.3297	78.8889	83.7771
	Ga0222650_100052218	IS66 family transposase	0.163748	0.611065	-0.129809	0.924747	107.046	97.0538	94.1805	84.9323	98.2556	108.834	96.0728	119.403	99.0776	99.3973	112.196	106.113	108.961	100.884	120.144	112.061	116.008	103.773	100.3	103.755	142.406	95.4376	62.778	92.6523	95.2113	126.214	71.3794	67.4603	54.5027	78.9599
	Ga0222650_100052219		0.369948	2.09e-05	0.00723643	0.992109	97.3118	96.2001	94.0042	96.9795	99.6161	102.479	95.3548	102.23	99.2375	89.4627	101.819	89.1382	88.2611	99.4515	102.152	91.033	96.1398	96.3391	79.1383	78.5621	94.9477	93.3887	61.821	72.6889	77.7347	93.8756	56.0409	51.6414	70.0407	75.102
	Ga0222650_100052220	6,7-Dimethyl-8-ribityllumazine synthase	0.344968	0.00519201	-0.00750987	0.992109	90.4965	95.5798	80.8671	78.0276	75.4384	77.6963	92.6077	86.3484	94.2892	68.5982	77.8757	68.1237	107.283	66.3978	84.6071	71.1753	73.0137	103.783	77.2965	59.3119	62.1658	57.7894	60.8844	58.2602	65.5039	80.5066	54.5671	50.9077	51.059	75.1683
	Ga0222650_100052223	Type II TA system VapC family toxin	0.250005	0.0026262	-0.0324799	0.987884	131	99	98	106	98	102	97	105	97	100	108	96	101	118	106	101	99	109	98	84	91	90	76	82	91	88	78	76	91	89
17	Ga0222650_100139612	Preprotein translocase subunit SecA	0.325171	0.000217472	0.0743388	0.970677	92	99	85	94	95	93	99	95	93	90	98	86	88	97	92	79	91	85	85	76	84	88	69	68	75	86	60	51	63	80
20	Ga0222650_1000001187	Plastocyanin	0.814599	0.000100928	1.17882	1.09e-05	121	131	137	138	118	132	116	65	115	88	101	115	68	35	68	48	60	20	70	31	52	30	75	61	50	58	114	68	98	80
21	Ga0222650_100092311	Glucosylglycerol-phosphate synthase	0.1675	0.105553	0.239403	0.0330366	105	111	101	106	99	102	100	96	106	98	101	100	103	84	87	75	90	70	102	84	81	74	95	90	89	83	96	100	82	90
	Ga0222650_100092313	Photosystem I subunit 4	0.146146	0.285139	0.269675	0.0207258	102	109	106	81	105	116	104	98	105	99	99	109	75	82	83	93	91	64	89	80	96	88	88	78	90	96	110	125	102	110
	Ga0222650_100092314	Hypothetical protein	0.893382	2.36e-05	1.23443	8.9e-06	115.893	100.051	88.7831	93.2605	100.39	106.943	96.3481	52.8704	84.9772	76.9666	78.2464	90.9562	55.4293	34.4086	34.5097	36.7138	57.4482	7.74854	54.6776	23.9937	44.9758	19.1779	66.7336	39.4117	26.292	62.4349	61.0283	54.1546	68.992	57.0513
	Ga0222650_100092315	Hypothetical protein	0.52221	0.0770668	1.12382	0.00019081	93.882	95.326	80.6108	70.7911	85.7122	83.0163	90.9146	47.4094	74.0465	62.6309	75.9654	70.2574	44.1087	32.6598	44.5681	36.592	45.9573	4.09999	75.854	23.1269	38.7057	19.9786	79.8329	56.6866	49.3654	66.3736	67.7656	46.4242	49.5574	65.8566
	Ga0222650_100092316	Hypothetical protein	0.707651	0.000322435	1.17291	4.02e-06	92.7824	98.1539	84.8451	81.0715	93.3827	92.1222	92.6333	48.7117	86.2134	68.0964	77.6258	80.8557	52.5989	38.3187	38.2762	31.9143	48.5935	8.59177	64.9704	26.7116	37.7315	22.525	63.4849	44.5744	38.5718	57.1177	70.0074	64.0131	51.9536	64.2984
	Ga0222650_100092317	Hypothetical protein	0.83816	0.000172213	1.24532	1.18e-05	120.356	120.799	93.0029	105.003	108.772	124.061	109.083	57.208	98.2199	88.3878	95.9984	102.487	69.184	47.9425	47.014	36.729	53.3184	7.4955	72.7266	38.5805	36.9224	19.2419	74.3159	52.6738	55.3593	61.4609	73.7931	72.848	58.6338	63.5941
22	Ga0222650_10019672	Enolase-phosphatase E1	0.299547	0.00148597	0.315874	0.0115613	98	94	98	82	96	98	86	76	87	87	87	93	84	75	74	71	75	57	79	65	66	67	70	67	80	84	73	65	93	80
	Ga0222650_10019676	Glycosyltransferase family 2 protein	0.264798	0.00729533	0.415244	0.000317212	107.174	93.8835	96.5286	97.9773	98.7604	103.099	93.374	75.512	93.887	83.3656	95.6237	90.1215	82.3224	64.1299	67.4344	68.9334	72.907	58.1349	84.8184	62.1456	71.7453	66.9205	85.1841	75.2984	73.0841	79.2091	78.6763	70.4679	89.3053	87.2713
	Ga0222650_10019677	Glycosyltransferase family 2 protein	0.744389	0.00160413	1.40946	3.4e-06	126.596	129.687	107.992	107.44	117.46	131.018	100.271	65.0028	118.84	82.1389	111.197	100.149	66.2405	36.9461	39.1798	39.0056	56.9163	6.97103	74.7387	40.6145	46.4515	23.2744	78.3036	54.4701	56.733	78.1579	93.5172	59.9026	86.0743	83.1876
25	Ga0222650_100050616	DUF4346 domain-containing protein	0.282573	0.0133649	0.376175	0.00886562	88	98	111	109	96	98	99	59	111	88	90	89	89	51	74	67	73	77	83	63	63	68	76	67	72	75	84	94	93	97
	Ga0222650_100050627	TolC family outer membrane protein	0.346383	0.00200045	0.491081	0.000403259	103.456	95.0335	94.9893	97.4737	96.958	97.7657	92.4918	69.3057	100.558	79.2393	86.3597	86.102	67.0446	61.0889	69.3385	58.2033	71.7731	44.9734	82.2246	49.6279	65.7796	49.8389	79.3679	63.5298	65.3779	71.9032	80.5157	85.3287	68.4065	83.587
26	Ga0222650_10010265	Lipid-A-disaccharide synthase-related protein	0.234954	0.0098569	0.119592	0.780793	113	88	101	103	97	99	88	84	100	89	99	98	74	80	88	88	89	85	73	85	71	85	80	82	87	87	76	79	78	86
	Ga0222650_100102611	Carbohydrate-selective porin OprB family protein	0.316366	0.000182476	0.500275	3.4e-06	115	115	117	108	110	125	107	86	114	102	110	115	89	72	83	75	85	46	83	83	79	71	90	85	80	94	101	98	104	98
	Ga0222650_100102612	Carbohydrate-selective porin OprB family protein	0.515826	0.000496687	0.700665	0.000199544	91	70	90	95	93	98	70	58	90	82	85	94	48	47	55	55	65	25	55	40	55	36	65	56	55	66	76	67	65	73
29	Ga0222650_100033120	Sterol desaturase family protein	0.152122	0.428303	0.299107	0.0336743	98	105	86	93	89	96	97	81	89	77	84	86	88	67	67	70	76	67	91	61	71	59	89	78	74	74	98	87	89	84
32	Ga0222650_100008712	2-Oxoisovalerate dehydrogenase	0.210506	0.0338116	0.128934	0.737522	97	90	94	86	92	105	100	98	81	87	99	93	80	94	89	84	85	83	90	78	81	76	77	82	79	93	87	77	64	78
	Ga0222650_100008719	Hypothetical protein	0.360286	0.0106452	0.466117	0.0105919	87.9211	91.1131	71.692	102.881	82.9802	77.472	74.9872	67.4769	82.1589	70.692	82.1751	77.028	60.8073	42.3723	48.2331	50.7763	71.7986	54.2763	63.7718	51.5467	46.5278	51.2442	60.4083	40.8077	48.4981	81.864	62.1745	74.876	85.7205	86.5785
	Ga0222650_100008720	HNH endonuclease	0.360666	0.000362388	0.429695	0.000886584	99.273	96.7202	87.1481	111.688	100.612	99.7829	94.7846	70.0475	109.592	83.4642	95.214	89.3017	47.9861	68.6694	71.3344	61.0987	75.5917	72.1382	81.4777	60.4924	72.1788	61.8374	75.256	58.4686	67.2481	78.0482	77.8581	68.6458	83.967	91.1819
	Ga0222650_100008721	Type II TA system BrnA family antitoxin	0.500403	8.38e-08	0.382271	0.00292995	102.23	100.21	93.2498	101.418	102.243	122.516	106.628	76.5405	109.695	94.3625	107.35	105.721	85.5878	83.0918	72.1702	82.0709	85.9296	50.4789	80.1876	60.8183	78.0596	67.1632	63.318	78.3287	60.4988	83.285	80.9632	67.9319	71.0548	82.8967
	Ga0222650_100008722	Type II TA system BrnT family toxin	0.532378	9.26e-08	0.625977	3.4e-06	110.782	112.116	112.19	99.5942	100.892	110.116	97.4615	86.6406	102.42	86.2555	107.126	99.5677	77.5174	68.3972	59.4937	60.7459	79.9206	32.2643	78.8215	66.7456	77.8863	56.8432	63.7467	74.1594	75.6541	87.4342	68.1234	54.6131	68.3377	65.5849
	Ga0222650_100008723	Hypothetical protein	0.389721	0.000850644	0.401099	0.0129542	83.0645	107.054	88.5825	100.485	90.0611	93.3964	88.0389	69.2025	74.5836	77.777	86.8326	87.2212	79.6595	70.4561	59.099	72.3625	71.6004	38.5965	74.4874	63.1395	65.4962	46.6249	69.8417	56.612	67.0168	82.1732	53.7634	51.2865	65.2666	91.615
	Ga0222650_100008724	Hypothetical protein	0.512725	0.000141416	0.507884	0.0063783	88.4647	111.129	110.705	84.5875	91.0425	95.6391	90.3243	63.671	75.4614	65.0963	75.6524	81.7928	63.6438	87.6028	47.4621	57.8801	65.7928	47.0158	65.3728	49.2201	60.8762	48.8222	64.6645	46.3794	65.5951	68.2405	52.3055	46.4052	71.5278	84.6437
	Ga0222650_100008725	Diadenosine tetraphosphate (Ap4A) HIT family hydrolase	0.396586	0.000496687	0.564556	7.93e-05	105.099	113.215	82.5699	107.929	96.426	106.016	104.28	78.9844	96.1335	78.1545	101.285	100.486	52.7632	69.6435	67.5905	60.3509	78.4642	41.4897	76.5891	51.4567	74.2325	62.4172	67.2317	80.8926	76.3525	78.157	96.6721	51.0276	104.225	85.6005
	Ga0222650_100008726	DUF3883 domain-containing protein	0.466146	4.07e-06	0.561487	2.03e-05	121.121	123.372	117.684	107.616	112.215	126.993	107.219	77.6999	115.314	88.8892	109.221	98.869	87.2988	72.442	75.3008	74.1161	80.1963	41.6754	87.2915	60.7042	71.5867	71.9687	75.835	65.0321	74.646	92.2076	96.5364	68.9186	78.1115	84.8827
	Ga0222650_100008727	Diadenosine tetraphosphate (Ap4A) HIT family hydrolase	0.344561	0.0124711	0.430745	0.017086	74.3555	103.728	100.579	115.894	104.843	106.736	96.5372	73.9006	103.455	72.9035	93.3862	83.7817	102.381	72.299	71.9912	63.6767	83.3943	26.7799	86.0157	59.9407	75.8047	56.092	72.6228	68.5232	97.7359	78.8917	84.1435	68.1532	66.6226	72.619
	Ga0222650_100008728	HIT family protein	0.367572	0.00139198	0.433951	0.00406128	76.9712	97.0644	90.8188	96.1166	108.73	98.6048	103.551	84.5806	104.777	84.7446	99.0025	91.5514	85.4167	70.4301	72.8717	62.8006	85.2505	32.6969	97.9138	53.2383	67.2181	61.7375	71.5608	71.1386	64.7743	81.5067	82.3836	57.8898	100.245	87.3869
	Ga0222650_100008729	DNA (cytosine-5)-methyltransferase 1	0.445353	6.19e-06	0.751459	3.2e-08	114.036	133.768	106.507	123.041	119.899	138.614	113.047	83.3176	114.814	101.147	116.643	114.79	70.3445	64.7249	72.9907	69.5877	78.6933	31.2809	92.1352	63.6278	76.9805	77.825	83.94	78.2746	81.226	96.4708	98.7156	74.8189	93.8208	95.1519
	Ga0222650_100008730	Hypothetical protein	0.380944	0.0328843	0.678328	0.000620334	108.055	121.034	139.522	134.23	125.762	146.175	123.932	84.6869	113.344	104.619	124.38	118.156	86.8386	61.4439	77.4061	91.3971	92.6764	26.7613	81.8752	78.355	61.0615	90.5313	87.8148	86.5915	101.513	116.458	109.09	64.3046	146.594	97.8785
	Ga0222650_100008731	Eco29kI family restriction endonuclease (Type II RM system)	0.439896	5.09e-05	0.663136	3.66e-06	107.435	126.632	111.715	128.864	119.349	137.574	111.412	87.2072	112.738	95.0516	117.423	114.171	64.8421	64.2384	73.4878	78.1476	86.9416	33.301	92.8988	70.7648	63.1329	77.7949	93.6686	58.5486	86.1466	103.541	90.4251	78.7647	95.0748	85.8312
	Ga0222650_100008732	Hypothetical protein	0.4802	3.32e-05	0.68247	6.77e-06	138.657	133.652	128.314	120.296	127.64	149.141	123.899	85.9115	130.129	110.98	119.449	122.59	94.9134	62.4494	72.0478	84.0439	94.6862	37.0927	91.639	80.2374	77.8319	82.5156	82.1381	88.4332	79.3819	108.088	103.477	76.5409	110.985	89.1192
	Ga0222650_100008733	Hypothetical protein	0.520388	2.59e-05	0.695555	1.46e-05	122.539	133.971	117.67	121.709	126.623	157.948	121.994	91.6481	117.078	105.585	123.251	116.497	78.0741	73.0753	77.5556	73.218	92.2792	38.4133	89.7752	65.0976	68.3657	61.6049	84.4025	76.1481	92.3928	108.173	83.684	77.3386	117.12	103.145
	Ga0222650_100008734	Hypothetical protein	0.304401	0.0358341	0.350774	0.0776983	79.8563	84.7347	82.7308	98.8081	96.4532	82.5225	93.6091	62.5156	78.304	74.667	84.6837	80.3546	77.4892	48.7641	61.6527	69.3457	75.9219	41.6572	88.3268	64.5809	52.5343	55.4293	76.8876	46.0925	54.918	75.7804	63.359	70.7277	76.0462	70.8125
	Ga0222650_100008746	CopG family RHH protein	0.42283	0.0468985	0.207483	0.90165	75.4013	37.1454	74.4369	70.6311	71.6738	68.9744	38.1849	51.5692	74.8796	63.0272	65.3105	73.6629	39.5285	42.5722	67.3995	64.5316	59.2105	37.9732	36.1791	42.597	44.3439	34.9842	57.4051	48.1687	44.4104	50.0416	49.6368	53.9265	43.2931	55.2463
	Ga0222650_1000087102	Hypothetical protein	0.0189936	0.980356	0.27039	0.0499483	101	109	104	111	115	131	102	114	109	102	122	103	91	127	82	92	101	54	84	94	109	114	114	119	109	141	111	76	148	95
33	Ga0222650_10019452	Putative flavoprotein involved in K+ transport NitH	1.23311	1.07e-11	0.882548	0.000199544	104.153	83.8651	89.4154	98.5818	93.922	90.5923	88.475	51.8112	80.7633	63.6458	87.3232	74.8273	56.2343	53.3061	53.1684	41.3458	55.3629	11.037	52.1932	32.2615	40.8874	28.1831	27.9219	21.7486	29.766	51.783	32.4578	29.155	34.6028	42.7167
	Ga0222650_10019453	Hypothetical (nitrogen starvation response protein) NitB	1.13685	1.8e-09	1.02032	5.28e-05	101.718	98.4383	92.5074	94.5605	99.5761	114.035	84.4701	50.8098	85.4727	78.995	96.2238	89.5547	55.2622	28.6449	50.135	49.9668	59.4805	11.9938	55.0941	24.4463	49.6765	33.7014	32.2857	24.6558	31.5374	53.9348	44.3841	29.9123	38.4748	74.5023
	Ga0222650_10019454	Nitrilase NitC	1.12048	1.73e-08	1.05516	6.48e-05	86.5626	91.916	84.6101	87.6905	77.0413	83.501	83.1491	46.9247	67.5562	53.1613	70.7439	69.8158	31.6691	29.8467	45.7032	36.3812	45.8203	14.5178	51.3096	25.5559	30.4713	27.5326	25.9179	19.999	27.4919	58.0785	40.1858	20.8369	23.2413	50.9483
	Ga0222650_10019455	Radical SAM superfamily protein NitD	1.16066	1.21e-09	0.989145	9.04e-05	90.818	87.6455	89.1279	90.9864	91.4027	85.2848	83.3417	50.4978	80.3686	65.3386	86.9663	75.9717	47.737	41.9613	48.7932	34.8587	54.4214	12.655	56.1974	28.3407	35.4185	20.6864	28.9988	22.2316	34.9457	61.1546	36.7306	27.1683	26.1667	49.8615
	Ga0222650_10019456	GNAT family N-acetyltransferase NitE	1.126	5.19e-10	0.923999	0.000102686	77.668	83.8492	86.9626	90.6608	77.8024	79.5972	84.2158	47.0906	80.8847	66.0865	77.0193	68.0755	64.4484	46.3334	46.5575	34.2305	47.2577	10.4737	47.1748	35.2147	33.9192	28.7673	27.9678	19.6585	28.8622	56.9685	40.8694	23.1964	29.8973	40.0079
	Ga0222650_10019457	AIR synthase-like protein NitF	1.09802	5.66e-09	0.925228	0.000230273	88.1125	86.3991	81.688	98.1598	91.18	87.5908	87.7186	47.4264	81.1623	68.2729	85.9787	74.5845	59.1138	46.0514	45.3529	39.882	54.4977	12.1093	64.902	30.7959	36.6944	30.7849	31.8406	25.1374	24.9467	58.9378	34.1059	26.893	27.3582	50.3079
	Ga0222650_10019458	Hypothetical (nitrogen starvation response protein) NitG	1.00255	1.6e-08	0.923756	8.5e-05	88.4015	85.6513	78.2467	87.4159	91.5381	88.4398	83.6442	47.255	82.7878	66.7673	72.3396	76.5885	54.5406	36.2696	46.1603	46.7078	50.1765	11.0211	62.1735	35.8469	28.2105	28.1873	33.0532	28.4031	33.9237	53.5358	39.1947	35.116	29.188	54.9112
	Ga0222650_10019459	Nuclear transport factor 2 family protein	1.20101	5.54e-12	1.06238	4.02e-06	122.477	96.2918	87.4018	97.0224	91.6009	103.096	84.8902	59.4967	86.0462	69.2459	87.8641	81.5918	44.2219	36.9865	55.1309	44.2973	50.7423	10.1927	55.7369	30.0732	36.0443	26.8311	29.6442	24.389	44.524	52.5574	34.5286	35.7397	53.9085	43.8445
	Ga0222650_100194510	DUF3050 domain-containing protein (HemeO-like domain)	1.22659	1.73e-10	0.958494	0.000147286	121.864	92.428	86.0001	102.367	95.6523	101.491	92.7355	46.5744	96.8401	70.6376	91.2585	82.4395	60.3876	48.2113	54.4416	48.5508	52.9357	12.6476	61.09	32.3847	32.7102	24.273	30.9522	21.3017	34.082	55.3052	36.5653	27.992	44.2121	53.3099
35	Ga0222650_10053441	DUF1800 domain-containing protein	0.718539	0.285929	1.5199	0.0117985	22	55	17	19	20	26	49	15	19	8	15	17	32	13	5	5	6	3	39	8	14	5	13	8	15	9	22	6	15	15
36	Ga0222650_100006347	Alpha-glucosidase	0.238571	0.00542651	0.279876	0.0106718	123	110	96	120	109	119	108	95	103	98	113	108	77	81	92	88	96	67	91	79	93	87	98	83	88	94	97	86	101	94
	Ga0222650_100006394	IS5 family transposase	0.33895	5.92e-05	0.270457	0.0338977	177	163	173	172	171	198	147	160	172	161	183	166	113	133	166	151	152	87	118	120	132	157	123	114	145	153	164	103	155	140
37	Ga0222650_100004316	Type IV pilus assembly protein PilO	0.2476	0.0270423	0.313404	0.027899	101	101	108	128	108	102	108	85	96	84	104	93	102	72	77	76	90	60	91	81	70	59	94	87	75	75	91	114	77	94
38	Ga0222650_10005941	Formamidase	0.193555	0.0430143	0.368772	0.000194842	100	118	116	105	111	114	99	101	106	98	105	104	60	83	89	89	85	58	85	82	99	96	93	97	92	83	116	87	100	94
39	Ga0222650_100015860	Predicted nucleic acid-binding Zn ribbon protein	0.160543	0.171438	0.257801	0.0310439	128	123	145	118	121	135	122	108	120	113	125	126	90	94	121	109	109	56	102	96	138	96	119	125	122	84	126	94	136	100
42	Ga0222650_100033833	Acyl-CoA thioester hydrolase	-0.189772	0.0382214	-0.000335223	0.999584	109	96	82	78	97	93	96	87	93	93	90	83	97	70	103	83	92	93	111	101	101	94	109	119	101	104	91	119	87	95
43	Ga0222650_100013265	DDE family transposase	-0.252398	0.00394939	-0.241449	0.0674698	139	132	149	140	141	164	137	182	160	173	167	169	169	188	192	198	185	158	157	209	207	230	155	187	202	184	187	159	202	173
45	Ga0222650_10004596	DUF3326 domain-containing protein	0.232949	0.0764818	0.411058	0.00318534	99	98	74	105	98	91	93	67	90	79	86	81	75	81	56	60	72	58	74	71	65	55	80	75	69	84	77	81	76	82
	Ga0222650_100045937	IS5 family transposase	0.796037	3.58e-05	0.84688	0.000893128	145	89	171	192	167	216	91	122	178	159	178	171	77	92	92	97	118	33	82	71	112	88	71	71	84	136	105	93	67	96
46	Ga0222650_100011958	DUF2442 domain-containing protein	1.4598	9.26e-08	0.82838	0.0644771	77.0686	34.8002	79.8851	67.219	80.6319	81.6401	32.0059	42.186	67.3879	64.6153	66.985	71.0184	19.5722	35.385	43.2853	42.6805	52.0882	8.81898	17.6824	16.2429	24.8324	29.4381	14.6979	18.0278	18.4888	52.2767	18.0256	8.10071	22.7011	34.748
	Ga0222650_100011959	Type I restriction enzyme R subunit	1.29517	9.26e-08	0.789181	0.0363202	73.1998	30.3974	68.3127	65.2806	70.0278	70.0169	29.513	42.5327	66.8014	58.9485	64.3041	61.512	23.8008	25.8118	38.1085	32.5219	49.7825	18.4137	18.5945	20.5558	31.8287	25.0853	20.9043	15.7902	23.3811	46.8979	14.0697	10.6367	21.667	31.1669
	Ga0222650_100011960	HEPN domain-containing protein	1.26379	1.26e-06	0.866591	0.0303727	88.924	31.1979	71.1219	50.717	63.5599	69.381	33.0625	44.7439	63.2915	52.7801	58.0736	57.33	9.62457	23.4207	32.6872	36.6893	47.6419	19.1886	25.4209	24.2622	17.513	22.5803	21.8886	12.9843	21.0453	45.3152	11.1003	11.3343	18.4136	45.2374
	Ga0222650_100011961	Nucleotidyltransferase domain-containing protein	1.32481	1.62e-07	0.765294	0.0633244	87.077	29.1122	71.3042	57.5699	63.7097	60.6066	28.062	33.992	57.3935	52.5826	54.9901	54.9548	22.3714	25.9869	32.3365	36.8452	45.394	14.1568	18.1494	20.8427	25.4101	24.6303	19.3005	14.4433	22.746	38.0596	8.27041	9.54512	20.8986	31.0704
	Ga0222650_100011962	Nucleotidyltransferase substrate binding protein	1.40738	4.4e-08	0.611481	0.256513	72.2115	31.7489	82.4631	59.4451	61.6899	48.9627	34.5897	33.6785	59.1875	50.0179	63.6967	52.2417	19.0341	39.3939	51.6974	29.7527	44.9449	14.0617	9.77801	28.6157	28.0303	20.5177	20.202	15.2313	24.3481	34.9362	7.84801	11.4177	4.07197	30.2739
	Ga0222650_100011963	Hypothetical protein	1.19819	1.53e-05	0.628918	0.304803	67.2988	26.0621	64.1696	49.7741	64.1341	60.4571	32.9008	34.5491	57.7721	59.4075	65.1849	55.1956	22.9167	41.6784	43.7993	25.6563	47.847	13.1706	22.725	25.7137	31.0839	27.6067	22.7635	7.86931	27.1149	45.4005	10.9149	5.45204	8.30314	30.1282
	Ga0222650_100011964	DUF86 domain-containing protein	1.42047	5.64e-08	0.862396	0.0335597	80.8386	32.7268	76.8058	64.3161	75.777	78.6089	28.7512	44.3843	74.0225	66.9849	69.3368	68.7933	12.5244	35.2575	39.5699	35.5318	55.848	14.6045	23.9936	24.3443	29.8672	26.0031	24.7857	14.3583	26.683	39.1197	14.1813	10.1225	6.16472	36.6509
	Ga0222650_100011965	Nucleotidyltransferase family protein	1.22351	2.8e-06	0.857751	0.0325258	70.641	26.726	55.8899	48.9014	78.7909	63.5631	30.2187	44.7502	71.5193	64.8355	67.1994	64.818	26.9785	17.0927	29.6314	36.7242	51.5682	16.2308	22.6598	28.4925	24.9148	24.7642	24.6723	19.552	25.2669	46.7395	8.74116	9.65109	24.3187	28.6405
	Ga0222650_100011966	Ribonuclease VapC22 (Type II TA system VapC family toxin)	1.56756	8.1e-08	0.889329	0.0603764	74.6767	20.0392	66.5209	62.7706	76.8065	69.4778	27.8552	36.5741	74.7741	56.7919	69.7603	63.2212	16.973	26.4073	30.7831	35.2849	51.4	16.3227	14.7458	27.4881	25.8272	19.4513	15.956	19.1692	12.1295	40.8566	7.75888	6.58263	9.31373	29.5343
	Ga0222650_100011967	Type II TA system Phd family antitoxin	1.3448	3.06e-07	0.662313	0.202306	67.9433	24.7654	55.7658	78.0165	69.8808	60.3963	28.6434	34.6061	64.284	54.608	62.7951	55.0246	20.3788	46.9599	27.0119	33.8765	48.5213	21.8926	15.8421	31.4692	28.7879	22.3064	16.9867	17.3418	17.4771	38.7815	11.2216	3.65079	14.3687	30.9324
	Ga0222650_100011968	DUF429 domain-containing protein	1.28151	2.79e-07	0.789092	0.0441418	53.6764	26.5641	55.723	53.8906	67.2685	57.4825	30.22	36.1103	59.1294	53.6953	57.664	54.3072	22.9345	22.4796	29.4691	27.0051	46.0662	12.2507	20.5642	17.789	27.9677	20.5781	17.9745	10.2814	19.6912	36.0504	10.3032	6.64428	19.4682	36.0454
	Ga0222650_100011969	Type II TA system RelE/ParE family toxin	1.14752	5.58e-05	0.672888	0.248188	71.7799	25.9386	55.1511	64.1181	75.0596	70.641	31.2192	40.5376	62.3656	52.658	66.2146	62.687	17.2491	42.0569	31.8497	37.6699	58.0378	14.1105	17.4981	19.2408	36.1895	24.6565	21.2679	10.017	34.2711	49.3888	8.12332	22.0046	26.9265	38.1824
	Ga0222650_100011970	Addiction module protein	1.40693	1.24e-06	1.0633	0.0117985	68.7197	27.1404	72.6351	76.9537	73.7564	79.6559	34.3873	40.6287	62.8741	59.0035	71.8862	65.5013	25.8224	16.4261	26.3158	41.4681	48.6119	4.06279	22.5826	12.4402	35.636	25.335	19.4867	11.7036	23.0722	45.5494	13.1168	15.5806	15.1133	30.9211
	Ga0222650_100011971	Type I restriction enzyme S subunit	1.4892	3.22e-08	0.906487	0.027892	69.4998	30.6612	71.0671	70.0537	70.214	71.74	28.6267	39.6637	66.0774	62.5258	65.1609	63.9763	25.7874	32.1311	35.968	31.3632	49.3869	6.06437	15.4103	22.4224	27.7814	26.8446	13.844	13.9522	23.6282	40.6668	15.4528	9.7217	13.7978	27.0324
	Ga0222650_100011972	Type I restriction enzyme M protein	1.40043	2.51e-08	0.83098	0.0316011	67.6023	27.5531	63.7433	67.9295	67.0294	69.7044	32.6615	42.9617	70.2211	61.7795	63.6568	57.4982	23.1255	21.2493	32.8344	29.7717	51.5579	17.5893	19.5789	17.4353	21.6181	22.7477	15.5417	13.7496	31.8	43.8377	13.6763	10.233	14.2666	32.2343
	Ga0222650_100011973	Hypothetical protein	1.4693	3.29e-08	0.804012	0.0641518	67.7719	27.4348	72.4845	48.8053	78.7535	83.3067	33.5864	44.0392	72.5236	64.9791	62.7302	73.3546	15.1245	36.0075	40.3666	35.4243	50.8641	16.9021	16.3521	19.9856	36.057	23.3045	12.8549	16.249	19.5309	46.2429	10.1596	17.1099	12.5992	32.3468
	Ga0222650_100011974	Hypothetical protein	1.43613	2.18e-08	0.842425	0.0336087	75.2335	34.2056	65.0694	81.3799	77.7782	81.485	34.1363	44.5123	77.6729	62.3931	67.6627	72.574	29.2998	32.7106	42.064	37.4306	51.2878	12.8484	18.561	17.4348	39.7685	19.4444	15.7697	16.6837	24.9031	48.0775	11.5234	15.4795	17.5868	37.4493
	Ga0222650_100011975	Hypothetical protein	1.43881	1.69e-08	0.826843	0.0363858	69.3138	35.5225	70.6953	67.0996	76.7911	100.15	35.7746	42.3266	74.0771	66.4091	65.6039	72.5883	22.5939	33.2425	46.6928	34.0508	52.5711	19.5289	22.9556	17.3211	27.8071	23.6698	15.3761	18.8452	22.4915	45.0012	8.60475	12.2289	27.7778	44.926
	Ga0222650_100011976	RNA-directed DNA polymerase (bacterial retron domain).	1.53422	7.76e-10	0.925257	0.0103862	67.0819	37.516	77.7027	77.7996	83.9465	87.9656	34.431	52.1494	86.8276	71.9494	79.9495	75.741	24.0474	33.0627	38.9872	37.3324	57.467	13.4513	20.0256	16.6301	29.2124	24.8675	17.567	16.809	33.0465	49.9561	15.5145	10.9923	17.4388	32.3707
	Ga0222650_100011977	Hypothetical protein	1.42242	2.6e-07	0.783276	0.0995125	49.9743	27.2409	66.8821	74.4589	73.6843	90.8268	30.4645	48.1804	61.1253	57.1915	72.1441	72.2988	15.9219	50.9896	31.8168	34.3861	57.8686	9.27197	17.4643	15.8835	26.8217	24.0405	16.4523	19.8407	25.9858	44.6173	15.4136	12.3994	16.6264	34.1602
	Ga0222650_100011978	Exostosin family protein	1.50368	8.1e-08	0.922183	0.0336363	70.4474	33.3751	72.7079	65.3813	78.136	86.8516	32.013	48.9516	74.2924	71.2752	77.3785	70.3109	22.7671	20.5418	45.6264	39.3263	54.3815	11.1966	15.1699	19.8873	28.312	21.0043	12.6326	8.50652	26.3059	48.3549	19.7216	14.1453	22.7244	40.3378
47	Ga0222650_10038461	FkbM family methyltransferase	1.50113	4.79e-09	0.989204	0.00710647	79.9484	39.5879	81.7166	71.6584	81.8296	85.3529	32.5717	48.9199	75.9287	70.3874	77.0318	71.8411	19.0505	33.7556	39.3479	30.3945	58.9811	9.30569	18.5779	19.0652	32.0707	23.5471	15.7936	22.2456	34.5144	43.4679	16.178	12.8975	17.3939	32.1702
	Ga0222650_10038462	DMT family permease	0.414187	0.00226934	0.238295	0.572868	69.3319	56.0854	69.2988	70.4549	81.652	75.6538	58.6429	69.0919	81.64	64.7218	76.796	71.6912	60.3598	61.6959	50.1764	54.2828	67.1949	60.1444	44.6454	53.1741	58.6818	57.6858	49.4691	47.485	45.7061	74.9728	47.3921	39.7193	53.2523	58.598
50	Ga0222650_10000691	Glycosyltransferase (RfaB domain)	0.933448	4.79e-06	0.409999	0.468126	59.8429	35.6756	50.5057	46.5595	57.4837	48.8298	33.6211	34.9309	53.0874	45.3742	51.9712	43.511	26.499	39.1029	41.1894	27.5949	42.9516	24.5674	28.7783	22.549	29.172	20.5551	12.9065	19.0141	28.6048	37.2567	20.9279	15.5503	20.7339	38.5714
	Ga0222650_10000692	Glycosyltransferase family 2 protein	0.880339	3.29e-08	0.691594	0.00142287	48.7184	52.4273	65.7152	65.9208	67.2023	68.3175	52.3192	47.2729	64.5064	53.923	61.9788	56.6585	24.4694	39.4225	44.2169	33.8127	45.1213	15.0097	39.3534	24.3711	35.31	24.1313	30.5652	28.6703	38.6639	39.2746	33.665	23.8303	29.8793	34.7354
	Ga0222650_10000693	LPS biosynthesis glycosyltransferase	1.81038	4.57e-08	1.17924	0.0149823	70.3988	19.9261	59.3161	57.1277	65.591	66.044	17.0271	30.9732	59.6028	51.4612	53.8401	52.6198	8.62471	17.2757	28.2804	24.1863	35.4218	8.21781	7.76956	16.9598	23.1571	13.3515	5.62764	8.87212	16.111	35.879	6.75626	7.73948	12.4174	17.5273
	Ga0222650_10000694	Glycosyltransferase	1.75216	5.88e-07	1.19593	0.0239233	73.6218	21.6923	64.6555	60.6382	65.6388	76.3821	19.9352	40.1838	65.2623	55.1955	59.3855	57.7075	7.70343	16.2529	33.8023	30.7182	38.3853	4.07618	8.18132	10.3263	25.3743	16.1142	5.67026	11.1894	15.4232	38.2626	5.6827	9.18452	23.6937	29.7565
	Ga0222650_10000695	Glycosyltransferase family 4 protein	0.837277	0.000793742	0.509935	0.403543	63.2006	23.5346	60.5717	56.852	57.264	58.9293	20.7093	34.7915	58.0283	51.5377	50.0259	47.2381	18.9352	34.2873	33.5043	36.6312	44.3657	21.2506	18.8114	24.526	38.0253	19.9585	23.1315	25.5646	25.1918	40.2582	19.9479	23.0912	19.7293	41.5746
	Ga0222650_10000696	Glycosyltransferase family 4 protein	1.26215	5.88e-07	0.901891	0.0149823	68.3605	29.4401	50.6899	62.1674	59.7613	50.9939	24.699	31.726	59.4034	41.7664	49.6289	46.5127	18.6927	29.121	30.8396	20.4174	37.1052	8.85284	15.5114	17.6915	26.3838	20.331	14.8477	12.7207	20.0967	39.8586	13.9664	13.729	14.0642	23.816
	Ga0222650_10000697	Putative colanic acid biosynthesis acetyltransferase WcaF	1.09583	6.99e-06	0.715215	0.072115	50.6201	23.2605	46.9601	65.5462	63.606	56.6742	27.5579	36.1458	61.1793	47.2802	48.1031	48.7875	19.0359	26.8415	40.2153	27.4426	36.2372	14.2915	19.1332	16.8044	24.6138	22.2148	16.095	14.7825	24.0932	40.1951	20.2763	11.6331	20.1575	37.6183
	Ga0222650_10000698	Poly(glycerol-phosphate) alpha-glucosyltransferase	0.999629	5.92e-10	0.809758	0.000125771	82.924	63.232	68.8183	65.802	77.1595	75.7893	57.231	44.5203	74.8635	59.4089	64.5966	62.1728	38.0873	35.6841	35.397	37.2734	45.8166	22.5364	44.7365	28.3795	31.0339	21.5844	27.7821	25.801	27.0905	42.9209	33.7212	26.0195	32.5392	47.516
	Ga0222650_10000699	Glycosyltransferase involved in cell wall biosynthesis	1.2727	1.77e-09	1.1076	7.77e-05	95.4903	75.7826	72.9828	69.4758	74.3764	79.2781	68.3359	42.4275	83.8081	59.3312	64.3074	65.2716	42.1699	26.4532	36.9519	29.243	45.0391	11.2171	46.683	17.4407	23.6564	20.4878	27.0536	12.571	24.0366	52.4129	30.7896	23.8239	19.2834	38.4755
	Ga0222650_100006927	FlaA1/EpsC-like NDP-sugar epimerase	0.191517	0.0897887	0.269078	0.0335597	103	93	89	92	93	96	87	81	89	83	89	88	89	77	72	73	74	68	91	84	77	69	70	76	65	83	90	76	92	80
51	Ga0222650_100077321	Hypothetical protein	0.323774	0.000851249	0.226432	0.210983	134	88	104	105	102	103	83	81	91	90	97	99	70	64	77	77	89	90	88	75	57	81	69	81	96	82	62	87	66	82
	Ga0222650_100077322	Hypothetical protein	0.427232	0.000857508	0.526153	0.0015405	85.3333	91.757	77.4314	85.7374	88.1378	89.1647	81.7003	64.3654	81.2404	68.7241	77.1034	74.055	62.0741	81.2139	52.2569	48.2082	58.8327	41.9077	81.4057	56.0853	52.0154	54.037	54.2163	42.3028	48.7304	82.6448	60.2963	51.1429	60.7963	58.2479
	Ga0222650_100077326	Hypothetical protein	1.24092	0.000158415	1.19259	0.0101756	30.8783	70.1685	35.7069	29.8535	42.4966	36.5483	52.4576	32.2863	38.8512	29.9864	31.8727	29.9716	51.7094	22.3325	9.60727	6.37397	22.06	3.55376	36.9112	11.2665	8.27991	7.28276	18.7931	8.99685	11.2999	13.0229	26.0817	9.12698	10.7372	27.6874
	Ga0222650_100077327	Uma2 family endonuclease	1.00351	6.14e-08	0.957294	0.000102686	82.5283	60.3367	65.0655	64.7607	72.1941	71.8125	59.3812	39.6656	66.6295	55.3528	60.0791	58.3869	34.143	32.6301	41.3902	29.6715	39.0015	10.4764	38.2435	27.8735	39.7545	20.4625	26.2941	21.4878	30.2877	51.4526	31.2944	19.6306	22.4131	39.9623
	Ga0222650_100077328	Type II TA system Phd family antitoxin	0.204774	0.0385873	0.193452	0.226398	85	100	105	112	107	100	90	94	104	92	99	95	60	75	97	94	82	94	71	71	94	81	83	98	104	90	83	82	98	90
	Ga0222650_100077329	Type II TA system VapC family toxin	0.582095	1.57e-05	0.64999	0.00021146	88.3541	72.0591	81.5781	74.7216	73.7125	70.2334	66.2479	55.0639	68.7131	60.0353	63.7388	64.116	51.7241	37.5083	50.0218	44.0555	43.9959	31.1272	39.7273	38.2759	40.9722	44.2433	37.8396	43.783	55.6268	61.2293	43.0424	37.6902	39.2529	71.985
	Ga0222650_100077330	Type II TA system FitA family antitoxin	1.36183	1.12e-07	0.929062	0.0134547	78.2056	37.0763	57.1858	40.9812	60.3122	59.6866	38.6113	31.94	36.7517	39.5998	48.751	47.9747	26.3668	15.9584	32.5497	28.7661	32.886	5.64374	21.7854	10.2854	23.5119	15.4835	16.3617	13.7288	10.2498	40.8688	9.29233	13.2653	13.448	26.4957
	Ga0222650_100077332	Type II TA system FitB family toxin	1.90614	0.000540535	0.932513	0.508902	16.977	4.0506	7.74916	12.8517	10.4465	15.0801	1.76603	4.93345	12.5357	7.30857	7.2528	6.47762	3.25521	0	9.1904	5.46875	3.83671	1.80007	0.793362	0.61553	5.4362	0.159144	1.92227	2.22039	0	4.23246	0	3.64583	3.25521	6.66066
52	Ga0222650_10007785	GDP mannose 4,6-dehydratase	0.467484	2.08e-06	0.510172	6.12e-05	107	97	104	84	91	99	97	69	87	89	87	94	70	53	70	58	71	45	72	54	66	54	66	67	63	74	68	62	64	80
53	Ga0222650_10028793	TIGR03792 family protein	0.222513	0.0349225	0.162866	0.546107	102	92	100	97	93	92	95	72	101	87	83	91	87	91	72	77	83	78	82	74	74	63	81	80	67	87	73	85	78	73
56	Ga0222650_100063812	Hypothetical protein	0.152043	0.485335	0.322952	0.0300965	129	103	99	96	104	113	107	74	113	103	99	102	107	104	98	76	77	54	100	67	77	70	77	99	84	104	96	122	124	124
	Ga0222650_100063813	Hypothetical protein	0.332245	0.00176063	0.421741	0.00181393	85.5765	92.9845	85.6919	98.8813	104.804	104.275	97.4693	75.5514	107.77	90.534	99.6329	95.1703	92.8371	103.6	53.2783	49.1167	80.5028	71.6407	87.8887	71.8647	57.7091	75.6086	75.4133	57.8685	64.8724	92.5527	79.4417	81.8976	83.0212	75.461
	Ga0222650_100063814	Hypothetical protein	0.353887	0.000202306	0.325442	0.0135579	92.8615	101.516	102.801	93.3983	105.368	105.686	94.437	71.3587	96.5935	87.9259	96.9942	96.6418	74.3508	91.7719	70.6843	67.5725	78.6697	80.6509	78.0334	53.5134	62.2056	85.5223	72.6471	78.6295	57.9879	88.2418	80.9273	86.646	76.1171	75.9267
	Ga0222650_100063815	Hypothetical protein	0.240343	0.0373617	0.340727	0.0120451	73.3216	90.8044	94.6821	90.6842	89.7313	82.8012	89.3647	64.947	91.4985	83.393	85.0328	86.8168	75.3573	63.9733	61.3105	60.6094	71.4461	70.5047	75.4948	59.3925	75.1045	72.7796	68.5486	78.0503	46.696	68.8094	90.8349	83.0983	74.4539	82.1758
	Ga0222650_100063816	Hypothetical protein	0.354273	0.00185845	0.43195	0.00350226	122.655	98.8735	120.663	105.213	92.2202	89.8315	83.0857	65.328	88.7582	84.4346	95.674	89.6604	77.3413	85.361	64.7619	64.3127	68.2336	61.0526	67.3588	56.7893	62.3313	68.2672	57.9384	84.1604	66.6888	86.8321	79.3973	89.6259	65.9722	92.1795
	Ga0222650_100063817	Hypothetical protein	0.421592	2.78e-05	0.426286	0.00141206	104.531	106.265	118.959	96.8429	105.181	108.339	87.5538	73.2531	102.77	84.6576	94.2802	91.7913	63.6943	85.5626	63.0089	69.1584	79.4105	59.7162	74.6482	58.5794	61.0846	61.291	72.3804	62.2267	67.6591	77.2533	91.8425	87.155	72.7619	80.7856
	Ga0222650_100063818	AAA family ATPase	0.263844	0.0375587	0.350118	0.0264154	85.1269	98.0166	86.653	89.3783	90.8945	83.3055	84.9424	61.825	88.9883	78.0799	83.2162	87.701	79.6196	77.3259	69.2167	53.8784	66.0065	69.1754	70.5089	63.9914	67.5876	48.1884	80.4425	54.0088	55.5556	75.881	67.9725	87.9917	106.29	74.5355
	Ga0222650_100063819		0.298318	0.00266424	0.369725	0.00324009	96.1355	90.9073	92.3437	101.862	92.9693	92.0719	85.8887	68.0186	86.7308	83.0772	87.4544	85.9009	64.7876	81.0047	70.0487	61.1874	69.6435	59.6455	69.1146	64.4025	61.9109	58.2273	72.7538	60.2665	67.9075	80.5421	67.5019	86.1639	95.141	82.3986
	Ga0222650_100063820	Hypothetical protein	0.322252	0.00159157	0.288856	0.0546663	89.2361	85.3351	86.8792	90.3924	91.5413	92.906	85.9291	67.0189	99.3373	77.1592	86.5374	82.77	64.7468	75.6072	70.413	60.1853	72.076	75.1482	64.3564	59.7243	60.5931	55.8124	71.4304	68.2111	59.6213	78.5523	71.6468	76.6826	80.8696	76.0534
	Ga0222650_100063821	Hypothetical protein	0.421367	4.79e-06	0.403821	0.000784433	95.3098	100.198	110.173	87.7644	100.154	97.0198	95.6159	73.1464	97.2315	91.451	92.0852	99.4436	98.5718	72.6111	86.6412	63.3944	67.8159	63.0531	70.4951	59.5531	66.9091	60.8578	76.8811	53.7184	79.0405	82.4859	77.2455	72.1548	72.6677	71.9279
	Ga0222650_100063822	Hypothetical protein	0.342063	0.000223294	0.256594	0.0745722	95.789	101.05	91.6273	99.7403	93.2469	99.2837	102.435	82.1829	85.433	88.3677	91.4894	89.7079	79.809	81.4113	96.6719	59.3632	81.8859	66.3962	80.5766	59.4508	80.1736	52.5174	78.422	86.4108	75.2229	71.1009	74.1732	71.7063	78.1597	76.4824
	Ga0222650_100063823	Integrase	0.30946	0.00375236	0.277878	0.0877911	104.781	84.5872	92.6834	85.0364	90.0197	88.554	84.5322	66.1125	86.5996	75.5917	77.8476	80.8971	77.2287	73.3156	64.1208	68.0797	67.7325	66.9931	79.6326	55.7017	70.024	49.3313	68.0946	64.8337	63.1352	74.5519	73.813	61.4967	67.9551	69.0138
57	Ga0222650_10000086	Oligopeptidase A	0.488844	1.57e-05	0.264615	0.25126	93.3589	63.7373	87.5903	87.0752	82.834	78.8769	62.4222	65.1904	83.6597	82.8028	80.5017	81.7197	53.9303	60.4445	72.4379	64.208	68.7412	51.8054	51.4266	56.3064	57.0113	53.4525	52.5386	53.2376	56.8119	62.4791	54.6018	58.9515	53.1458	63.3703
	Ga0222650_10000087	NAD(P)H-quinone oxidoreductase subunit 4	0.361283	0.00245685	0.214515	0.530791	74.8909	65.6537	76.586	75.0014	73.2733	74.3702	62.0726	59.043	82.3112	72.3987	73.1334	80.9028	52.4286	63.8546	69.2449	70.6852	60.2056	45.6898	56.2318	57.5681	56.0423	55.1446	53.6085	51.8842	59.78	65.2571	48.9802	54.7952	62.6138	55.199
	Ga0222650_10000089	Glucokinase	0.50303	0.000175692	0.198266	0.780793	70.663	56.3927	87.6025	81.9811	78.664	75.2564	58.7145	46.9658	77.6924	72.6191	72.9196	76.03	61.0604	54.283	68.3212	57.3175	58.524	68.0646	51.9946	54.7427	49.3309	43.5757	47.9807	39.0696	46.0413	60.9629	54.0335	41.0603	50.6749	56.5345
	Ga0222650_100000810	Threonine--tRNA ligase	0.452241	3.23e-06	0.365404	0.00629438	97.9388	79.2779	94.7731	94.2833	83.8934	85.9423	86.3003	68.7305	82.5593	82.8179	78.458	92.4494	71.473	68.5502	66.2461	62.4317	68.7075	53.7204	64.4418	62.8107	58.4681	58.4498	57.6459	55.8278	58.7375	70.1385	65.906	66.0753	52.2455	66.5465
	Ga0222650_100000813	Tryptophan--tRNA ligase	0.38912	0.000436047	0.483595	0.00057188	82.4578	88.595	83.9645	81.7288	79.691	84.8794	90.7931	60.4206	84.3378	76.0682	77.577	81.759	63.7455	47.5402	53.9064	56.7021	58.7036	62.9957	70.1596	54.1179	52.2964	55.6703	68.9049	52.1537	57.8125	63.4746	75.8296	49.8806	56.1988	64.2028
	Ga0222650_100000855	Transposase InsO family protein	-0.153273	0.835196	-0.480096	0.0334472	123.423	110.991	124.182	123.513	121.601	155.214	118.926	250.089	149.886	171.928	163.571	149.833	135.615	225.894	190.09	204.738	276.439	175.126	138.231	190.935	182.977	226.365	157.506	175.602	172.845	156.796	142.548	132.068	146.856	146.588
	Ga0222650_1000008213	Hypothetical protein	0.737675	4.86e-09	0.687762	3.8e-05	82.8556	97.742	101.873	94.8787	93.2167	103.817	89.9828	72.7994	86.8368	79.2078	85.1743	93.5004	77.8433	62.538	55.2297	53.9284	63.1993	26.3963	56.8202	63.1161	58.7461	56.6894	35.7531	45.3305	57.1449	73.1877	58.3599	33.5834	41.533	67.6935
	Ga0222650_1000008214	DUF723 domain-containing protein	0.788742	1.54e-10	0.698676	1.22e-05	103.277	95.9062	100.134	89.7838	88.4239	101.296	88.5714	67.9657	87.9374	78.6135	83.9639	87.3466	81.6152	54.6789	50.3293	54.2004	59.7251	32.3619	60.1319	55.3186	65.2859	46.7739	36.4751	42.3562	58.2819	64.9053	57.9594	30.1481	44.0224	53.523
	Ga0222650_1000008215	Transposase	0.562693	0.00353581	0.660484	0.011037	44.2553	31.04	42.8649	38.7532	40.5742	43.1333	32.841	33.4296	39.1503	32.5664	34.3582	39.3667	13.5	33.8065	21.6203	27.3711	26.4607	11.9298	21.8915	27.1313	24.0556	31.5185	16.4552	26.3158	27.4729	33.1789	23.9792	20.8889	20	30.2051
59	Ga0222650_10056662	Polar amino acid transport system substrate-binding protein	0.377246	0.000356859	0.583496	1.09e-05	101.484	100.684	106.185	88.3345	93.3939	96.5634	93.3916	74.8645	87.9197	85.0096	84.5313	92.9323	51.8677	53.7606	57.787	68.4351	68.6066	36.2973	73.4578	55.7576	67.765	52.1467	75.9815	67.2161	68.0233	72.9104	80.1151	54.269	97.2807	84.3758
	Ga0222650_10056663	AI-2E family transporter.	0.337755	0.0121943	0.484446	0.00345191	81.3361	64.2299	89.9833	80.2246	79.1428	83.3389	67.0948	62.1652	77.7413	74.0823	74.6047	81.5885	58.7799	67.8298	48.5244	58.416	57.1822	35.8749	57.2249	43.9972	47.8826	48.0283	68.922	64.9983	51.7352	63.6474	83.8641	52.4242	59.5595	63.2118
60	Ga0222650_10004132	tRNA_Leu_TAA	0.546386	0.00207819	0.861064	8.89e-05	80.9777	98.8571	86.6795	83.7817	97.3312	100.865	93.3004	70.2778	64.0523	72.6436	87.7843	89.1737	66.369	49.5776	51.3864	43.531	51.58	25.6057	83.1811	25.7035	46.5774	28.9187	79.9818	53.6759	51.052	65.0627	85.6399	41.7517	62.4504	65.4762
	Ga0222650_10004133	NAD(P)H-quinone oxidoreductase subunit L	0.382886	0.00646564	0.859411	1.69e-06	85.0557	87.7937	87.7628	93.8157	96.3604	106.786	93.4432	68.4347	94.5534	78.5387	86.9482	96.1112	59.2427	32.3861	59.0617	52.8789	57.0639	21.3241	73.8557	45.0998	65.6085	39.5613	80.1285	68.5185	63.4828	74.5447	91.1582	80.0548	76.2401	68.0174
	Ga0222650_10004134	DUF3007 domain-containing protein	0.498934	0.00159157	0.945998	3.4e-06	67.3696	87.6956	99.0709	79.673	88.4708	103.989	86.7738	55.005	79.0966	69.0696	74.9445	82.02	58.6682	48.0895	42.1187	41.3971	48.9724	15.4396	57.7312	43.4253	44.8537	31.1136	67.6838	54.7097	50.3738	67.2243	69.0337	63.0527	67.0883	70.2324
	Ga0222650_10004135	Tryptophan synthase subunit alpha	0.52484	0.000238195	0.838818	6.02e-06	87.1863	87.4232	86.3204	90.49	88.7147	82.3395	82.327	47.7312	73.6233	68.7455	76.6301	80.2044	50.4236	46.2556	47.2574	38.4975	50.3076	29.6441	57.6997	39.8865	55.7944	37.6921	65.4182	49.1145	42.6357	56.2125	64.7329	50.6304	57.4074	75.05
	Ga0222650_10004136	DUF938 domain-containing protein	0.470874	0.000356007	0.701516	2.84e-05	107.842	93.6568	90.1283	79.4822	93.0865	94.1261	93.8258	66.664	91.343	74.0626	77.9381	89.4828	65.9788	55.1075	61.1456	48.1162	59.4336	30.6824	74.9452	42.3361	46.4131	38.7055	76.9859	53.8508	65.5331	76.5955	72.1035	59.1794	64.1837	67.4105
	Ga0222650_10004137	NAD(P)-dependent alcohol dehydrogenase	0.210792	0.112377	0.38416	0.00404592	87.6613	87.572	92.8104	83.1547	91.1496	89.5513	89.9524	66.4787	92.6146	76.2202	78.7561	88.4272	63.1066	62.3462	68.498	63.7872	65.3404	63.2231	85.5924	59.9717	61.4772	57.6835	77.7697	65.837	66.2487	79.8214	83.0353	76.1522	71.5989	80.9025
	Ga0222650_10004138	Ferrous iron transport protein B	0.195934	0.0652951	0.419628	7.34e-05	94.6439	93.3988	100.926	88.3239	98.7165	96.0918	92.4809	82.0924	95.225	87.0842	93.3705	97.7444	72.6607	76.6213	69.6509	73.3151	70.1523	56.3888	88.636	70.4232	70.8655	71.5289	85.2786	77.9382	78.2484	89.2597	85.4933	87.3016	89.4605	79.0983
	Ga0222650_100041314	Nif11 domain/cupin domain-containing protein	0.55065	0.00119345	0.85379	6.12e-05	103.752	90.5898	91.2085	86.3317	85.6364	91.4642	91.1439	50.4714	85.9923	64.6934	70.3151	80.5686	54.3166	63.0132	45.2388	38.6149	51.2504	22.6509	74.183	47.0013	41.3905	30.0374	69.754	41.0354	36.4121	61.5171	56.0902	62.8743	62.7052	78.5038
	Ga0222650_100041315	Phosphate-starvation-inducible PsiE family protein	0.224679	0.337923	0.476684	0.0112427	81.9452	105.577	72.3522	70.0243	77.2256	77.0849	100.939	63.1922	69.2731	75.84	73.2344	82.5598	67.8269	46.8201	55.0607	55.2846	58.7489	59.264	86.7768	53.7232	57.8506	54.4715	88.2685	58.2798	58.461	63.7313	80.1067	62.4177	52.4136	75.0782
	Ga0222650_100041316	Hypothetical protein	0.186597	0.460714	0.449929	0.00728318	93.6242	96.5253	82.9966	71.0788	86.6876	84.8226	84.8474	50.9371	80.917	76.1469	76.5181	85.5137	66.2738	58.4772	58.2236	60.1772	59.5607	51.8459	85.1617	58.9532	63.931	42.7329	80.1022	64.9123	75.2564	72.263	82.6547	81.722	71.4787	66.7444
61	Ga0222650_10007621	Glycosyltransferase involved in cell wall biosynthesis	1.77633	0.000322435	0.515577	0.939169	225.353	16.084	148.085	258.039	84.1694	231.574	16.449	182.426	233.833	177.224	271.475	116.54	34.3832	71.5858	132.935	86.5349	314.214	31.0494	24.0554	55.488	59.8699	64.8586	25.5299	30.1929	70.7258	85.7991	34.2971	22.4972	25.5249	71.1135
	Ga0222650_10007622	Ubiquinone/menaquinone biosynthesis C-methylase UbiE	1.61195	1.96e-06	0.462978	0.897377	298.791	70.6629	225.82	365.931	122.174	358.405	79.8339	248.339	331.832	236.648	415.211	179.638	226.393	147.298	174.372	114.766	359.125	29.9775	111.888	88.6481	78.3963	57.8826	54.2373	60.0635	90.3794	112.406	67.7997	52.4861	81.3144	98.9132
	Ga0222650_10007623	Glycosyltransferase family 2 protein	1.44223	6.99e-06	0.452055	0.873862	390.641	93.4735	293	415.064	145.409	493.209	94.4806	381.139	400.085	312.701	507.917	222.329	297.765	187.257	216.266	158.235	451.105	48.3918	145.561	119.683	120.508	107.276	80.1773	92.0346	128.107	148.291	104.856	103.313	98.5955	128.563
62	Ga0222650_10051531	Hypothetical protein	1.12326	2.52e-05	1.47019	2.84e-05	76.1888	81.2022	60.796	70.3995	69.2504	87.4275	65.9622	35.6163	59.3271	44.5041	56.7123	56.7808	33.6293	21.8579	21.8026	23.3942	33.8011	0	36.593	20.0778	18.1125	7.59715	38.3874	32.7869	21.9723	50.3307	27.3139	18.2149	36.7942	37.3371
	Ga0222650_10051532	Hypothetical protein	1.06191	9.6e-08	1.38062	1.29e-06	122.994	119.562	116.385	94.6725	114.503	126.321	104.667	52.4769	108.885	81.9795	99.5524	94.2027	59.653	33.7247	40.5581	39.8022	55.8752	4.47895	65.6613	27.7816	35.4087	23.7104	68.5311	46.4699	40.4259	66.6344	40.9722	47.9535	64.1762	61.6686
	Ga0222650_10051533	IS3 family transposase	0.709583	6.88e-10	0.665481	1.09e-05	103.846	97.9354	102.298	117.237	110.673	110.219	92.649	78.6084	97.267	88.7382	99.0139	91.6525	66.0218	52.397	57.8737	54.3286	73.2161	55.2127	77.7593	46.2332	65.8544	39.9085	68.7229	50.9364	59.2008	75.7122	42.8525	40.4691	61.0739	77.0471
	Ga0222650_10051534	IS3 family transposase	0.75339	3.64e-09	0.792407	4.02e-06	112.371	113.52	95.6634	82.0718	106.52	102.621	101.95	75.2915	98.5458	78.4504	95.6097	85.598	88.7081	51.772	49.9413	50.5582	61.0242	38.0913	68.1253	37.6995	50.4191	41.2503	73.5011	54.2545	59.378	71.2177	38.5786	42.0212	59.7633	62.3009
	Ga0222650_10051535	ISAs1 family transposase	0.995613	9.28e-06	1.28136	1.34e-05	115.351	106.516	93.5702	84.5482	105.731	98.1183	93.0058	49.9851	90.2699	61.3839	94.5421	83.4834	47.9391	56.2262	36.3346	20.9272	52.995	9.62083	59.0398	15.681	55.8916	20.7213	59.1031	47.142	29.5574	57.6118	35.7107	49.2704	41.3978	58.292
	Ga0222650_10051536	ISAs1 family transposase	0.975132	1.33e-05	1.31012	9.83e-06	88.9334	84.1556	81.3754	72.2215	77.9359	87.6657	81.7228	38.9494	69.5884	60.8692	65.2583	66.0664	46.0602	35.7766	30.9333	19.9172	41.0196	5.82769	48.2059	19.707	34.4747	14.4664	52.9259	42.7914	29.987	48.831	34.8958	29.424	35.3342	45.3732
63	Ga0222650_10012371	ISAs1 family transposase	0.836457	0.00937281	1.18998	0.0032991	53.9132	65.2481	70.8511	54.9252	57.2564	61.6307	64.6847	28.0458	52.6258	43.0178	47.3095	46.8653	48.9157	20.2226	19.661	19.2982	30.6313	6.67385	60.6589	23.3032	13.633	8.83691	51.0228	31.5225	7.96274	33.5088	34.7405	16.8825	26.133	41.0144
	Ga0222650_10012372	IS1595-like element ISSysp1 family transposase	0.914919	0.000273767	1.38774	1.46e-05	97.2444	94.6905	93.9236	99.6167	97.5953	100.572	87.6175	44.4599	88.7119	65.2143	82.9101	77.7625	24.1898	41.5995	35.509	31.0862	50.4372	3.7037	68.7056	25.8102	32.8704	14.4965	68.4335	47.539	30.2083	60.3472	36.1437	39.6577	41.7245	68.9436
	Ga0222650_10012373	Mannose-1-phosphate guanylyltransferase/mannose-6-phosphate isomerase	0.808721	0.000202306	1.24096	1.01e-05	90.0709	82.8679	84.4104	81.7824	86.1662	90.3869	77.4986	40.796	87.643	59.7874	72.856	66.792	46.4522	36.5895	35.9509	26.7854	43.871	6.02245	59.9447	27.9519	34.2182	17.1856	58.2472	36.749	35.612	51.1686	39.9824	44.2076	60.2515	56.0316
	Ga0222650_10012374	Hypothetical protein	0.773502	0.000413633	1.18977	2.15e-05	91.5682	69.8201	76.5265	64.0212	83.8623	88.2146	81.6942	53.0796	73.602	55.9962	77.2373	67.4198	22.8395	49.781	39.3968	28.8609	42.6831	4.39679	66.7097	35.7089	30.2726	13.9403	48.5795	30.9075	46.0523	62.911	36.9406	39.8589	38.5288	53.8699
	Ga0222650_10012375	Hypothetical protein	0.799695	0.000718747	1.30607	1.22e-05	109.126	81.4555	75.9731	91.9628	89.947	92.7915	89.1243	46.5653	85.7997	60.6983	78.449	66.4806	26.4413	47.3727	41.0955	25.9523	43.8687	4.57906	73.0584	34.515	38.4565	15.1817	58.6093	33.6643	35.2933	68.666	39.2885	48.7571	36.8187	61.1877
	Ga0222650_10012376	Type II TA system VapC family toxin	0.787985	0.000298301	1.35049	3.4e-06	106.181	95.069	78.6774	105.441	93.3098	94.5314	95.2608	46.5821	84.8208	67.661	81.2346	76.5868	22.0067	47.7846	38.8295	30.4164	46.8993	4.78423	65.8647	29.8807	33.2675	24.8284	64.5444	30.1875	41.6667	67.0024	50.4714	70.2313	46.7433	59.632
	Ga0222650_10012377	Type II TA system VapB family antitoxin	0.783327	9.85e-05	1.30653	2.11e-06	114.529	92.9497	65.2965	80.1287	94.3054	102.354	93.5028	55.9285	94.8076	63.1514	85.0792	79.1913	49.3056	26.1649	34.2593	30.6691	49.8509	7.9922	71.5332	22.2363	39.6605	25.6944	63.5914	49.3746	43.5401	59.7125	40.8203	56.6799	50.6752	59.2593
	Ga0222650_10012378	Hypothetical protein	0.755087	0.000227907	1.2333	4.02e-06	132.748	89.0031	91.4869	105.409	105.564	111.951	87.0026	55.1138	100.765	66.7406	87.7836	86.7392	55.581	30.9263	49.4755	33.2872	52.3592	11.2291	68.4233	23.2833	39.0482	23.849	59.8885	56.4837	45.9996	70.0596	64.956	54.8347	70.6932	80.6869
	Ga0222650_10012379	Hypothetical protein	0.746079	0.000888463	1.24204	1.09e-05	112.902	85.5927	98.0017	98.3006	108.285	99.719	94.6405	42.8349	87.5852	70.3017	90.5243	87.6441	72.4439	36.1359	42.5038	31.7844	44.9417	7.35349	61.9784	24.9624	41.3785	19.5085	62.212	42.1737	48.7135	69.8955	77.654	60.3597	64.3026	69.258
	Ga0222650_100123710	Hypothetical protein	0.774301	0.000649447	1.34068	4.02e-06	112.614	95.1079	89.7959	100.172	104.572	101.784	92.5798	53.1859	105.345	66.3988	90.0159	76.047	60.3458	35.034	38.5215	32.4862	44.0734	9.32092	61.1019	25.3968	47.7183	14.1015	72.4954	45.25	37.6839	59.0297	76.1533	49.9676	47.5624	87.5327
	Ga0222650_100123711	Type II TA system HicB family antitoxin	0.742786	0.000850644	1.0532	0.000178231	74.1584	94.7713	100.387	90.8725	98.4633	94.6371	90.3489	52.2092	86.7946	60.5731	82.893	79.7061	67.3709	46.1457	42.1228	28.0627	55.6608	9.47204	70.5536	18.132	43.6913	28.2799	72.7756	49.8312	41.3473	46.5678	54.042	42.1753	47.9656	74.6208
	Ga0222650_100123712	Uma2 family endonuclease	0.752764	0.000161671	1.09229	2.03e-05	105.121	90.231	89.1676	78.4544	91.3755	101.889	86.7462	49.1875	91.2625	64.3265	77.0517	72.4981	56.6255	40.6287	36.4262	36.8662	50.6179	8.89225	68.5305	32.0792	28.3127	21.3472	58.5538	43.0342	42.9695	62.7231	50.3564	56.6644	56.1736	62.8543
	Ga0222650_100123713	Hypothetical protein	0.664612	0.00494167	1.27793	9.68e-06	118.061	81.8325	58.5197	76.5114	98.2578	104.763	82.7038	44.1188	84.7927	62.6623	76.8542	68.9786	41.2596	22.5992	31.5801	27.0332	51.5948	11.6959	60.2045	19.07	37.3683	24.8883	61.3996	56.2311	40.2299	67.5378	62.7694	62.63	48.3956	52.9067
	Ga0222650_100123714	Hypothetical protein	0.785713	0.00150656	1.53619	2.16e-06	101.098	100.437	81.6689	105.453	101.87	113.956	97.96	54.939	81.5081	69.4654	94.9116	81.0035	30.8774	14.1227	41.7207	22.2657	55.9518	6.44701	83.65	29.6686	38.4485	19.6364	64.2489	56.1475	35.4698	64.4844	63.3702	54.9071	39.0583	71.2008
	Ga0222650_100123715	Type II TA system VapC family toxin	0.642961	0.0142999	1.14381	0.000192736	83.1237	90.0132	82.245	71.6782	78.6107	72.2403	84.6094	37.3074	77.5178	52.7945	62.2938	64.9786	54.8459	49.2348	29.5882	26.321	38.625	6.06565	58.3432	22.9558	25.9935	16.4369	56.7653	42.6901	40.0158	56.5501	53.3417	55.8916	73.1245	50.744
	Ga0222650_100123716	Type II TA system Phd/YefM family antitoxin	0.721319	0.00784037	1.34016	3.71e-05	94.9621	93.5238	73.6357	73.3094	82.2522	83.9891	82.4745	35.7684	81.4665	56.6541	74.1942	72.3051	46.1047	39.3029	28.1924	24.8211	41.6712	2.10392	57.8143	23.1975	35.8078	16.7358	65.0002	53.3172	31.9166	70.6191	47.5096	42.2277	60.2331	38.3068
	Ga0222650_100123717	Hypothetical protein	0.722618	0.00241771	1.21543	3.71e-05	97.978	94.2958	80.161	74.8872	93.4542	103.714	85.2046	45.5299	77.7326	64.1436	82.5077	74.2539	53.6052	29.4326	42.4185	30.3693	46.2413	4.69703	66.2914	27.4662	40.4255	13.7461	58.6815	45.3403	41.9429	72.7398	43.7168	51.8828	61.8647	64.2458
	Ga0222650_100123718	Hypothetical protein	0.837286	0.0048974	1.34899	0.000192736	95.6771	98.8463	82.4753	73.5766	69.1082	82.1038	88.6476	41.3457	57.0215	44.6074	62.2704	57.8862	53.5582	19.703	28.7281	24.4295	36.537	4.55026	73.0343	18.3935	26.5344	8.48765	55.9253	27.9142	38.0583	42.1554	56.9792	32.7438	46.455	43.7668
	Ga0222650_100123719	N-acetylmuramoyl-L-alanine amidase	0.629316	0.010493	1.16369	6.22e-05	90.1356	90.0363	72.4521	77.2664	82.4017	75.4514	83.5921	42.3797	75.9682	59.9595	68.9219	63.5766	51.6513	39.158	36.3996	24.8141	40.9412	8.45572	62.4763	23.4758	23.4007	18.2923	67.2514	36.6688	41.0651	56.9278	60.9222	50.6308	65.7166	58.396
	Ga0222650_100123720	Hypothetical protein	0.734688	0.0026262	1.05163	0.000581341	72.104	107.566	92.2339	88.3678	90.4034	86.5527	87.3466	45.1749	87.3154	54.8764	75.2227	69.0356	54.5782	55.9339	46.4291	29.8917	42.2306	9.48668	75	17.9948	32.8575	19.2473	59.3882	37.7193	40.4106	60.2209	64.2458	41.4315	65.9465	55.1757
	Ga0222650_100123721	Sulfotransferase	0.808724	0.000359156	1.30592	8.22e-06	92.0281	93.3358	89.0521	85.0002	89.1232	86.2775	86.1554	43.8368	80.1489	60.5147	75.2211	69.1174	47.5703	28.8398	33.9765	22.7509	48.4063	7.17608	61.4733	27.2069	27.1721	15.3547	60.241	36.3889	40.0722	57.6022	49.286	47.818	56.7207	54.2691
	Ga0222650_100123722	Hypothetical protein	0.645694	0.00420718	1.33218	3.4e-06	83.7202	99.3983	98.0344	81.2475	92.7591	87.1358	90.8345	41.7719	69.385	64.7403	85.0991	71.6133	43.971	47.6051	29.4879	19.3182	41.8471	13.1845	67.2216	20.2709	42.8662	22.4432	63.3747	42.5439	43.8865	65.5343	58.8897	53.6255	65.1199	66.3753
	Ga0222650_100123723	dTDP-4-amino-4,6-dideoxygalactose transaminase	0.701206	0.00647525	1.3922	7.29e-06	113.282	111.946	105.307	102.865	109.975	121.55	103.238	58.3328	93.7776	74.9693	95.2967	94.1213	53.8628	35.6384	43.7896	31.2864	54.078	4.10819	70.0945	25.8791	54.401	26.3267	72.3109	49.8209	51.3493	74.841	79.6745	61.1086	90.1085	74.2388
	Ga0222650_100123724	Hypothetical protein	0.613338	0.00267318	1.17132	4.02e-06	111.027	113.412	92.5889	94.5044	111.871	120.649	86.1852	54.7895	88.6068	73.9771	93.734	92.9558	55.6579	56.5591	46.4224	34.7037	52.7868	6.86981	80.5345	28.8995	56.5278	34.2154	73.8688	42.1422	43.2232	77.145	77.9331	79.7661	61.5789	76.8421
64	Ga0222650_10007491	Hypothetical protein	0.747227	0.000436188	1.28399	3.66e-06	100.532	105.617	88.7038	112.375	92.6907	102.308	87.2149	54.4013	95.3544	82.2627	83.8644	82.5249	60.4406	33.769	36.0832	34.0436	51.5398	5.95886	81.0378	23.2628	45.4143	18.9456	68.7659	53.7659	57.6316	58.0127	60.8612	62.1169	46.5517	62.0192
	Ga0222650_10007492	Tetratricopeptide repeat protein	0.83199	2.52e-05	1.15001	9.68e-06	105.723	93.2994	109.717	96.4221	99.7505	100.653	92.5032	52.3827	92.1423	71.1209	86.6335	84.5062	61.1386	42.8378	39.0995	34.8948	54.841	11.1878	70.0399	26.3326	40.6147	18.1484	64.9807	43.34	38.161	56.909	57.0777	69.7607	58.464	61.1005
	Ga0222650_10007493	Glycosyltransferase family 2 protein	0.744971	2.71e-05	1.08629	4.02e-06	97.1092	99.9357	98.3584	95.1263	103.123	103.452	93.3383	51.2074	88.9932	71.9579	89.7566	87.5587	58.612	43.9553	38.807	37.8936	57.0423	13.9036	71.16	26.5466	41.4281	26.2876	64.7966	53.3586	40.7201	58.8375	66.0968	64.4401	54.6521	68.882
	Ga0222650_10007494	Hypothetical protein	0.816331	0.00266424	1.3093	7.83e-05	120.386	112.637	110.474	100.189	109.431	125.797	103.829	55.3598	112.399	84.616	97.6573	105.738	61.556	30.8958	47.4481	40.9275	59.2989	5.12997	71.1951	24.0483	36.1358	23.85	71.3082	50.6795	40.826	65.3193	89.5741	81.3421	65.4755	82.4847
	Ga0222650_10007495	Tetratricopeptide repeat-containing glycosyltransferase family protein	0.724034	0.00852498	1.27898	9.04e-05	82.4554	93.2971	82.3739	82.7473	76.0942	81.5483	93.4485	39.6876	75.1118	58.8031	67.1728	68.4167	47.3995	36.1101	29.6896	28.1319	42.0573	5.00672	70.557	19.9266	27.7246	12.963	60.1198	37.7037	31.5491	50.2275	71.3481	43.3967	56.4127	57.6224
	Ga0222650_10007496	Glycosyltransferase involved in cell wall biosynthesis	0.735368	0.000158415	1.23244	2.63e-06	112.168	98.3626	93.0271	108.135	98.4115	98.7088	92.2066	48.2207	91.4311	74.7144	79.2768	81.803	63.7272	44.9851	39.7296	31.4099	47.8498	7.10922	63.3836	29.8472	42.3727	24.559	64.3194	49.9507	44.1326	65.8466	69.9723	60.8679	45.4473	70.9331
	Ga0222650_10007497	Hypothetical protein	0.787419	2.48e-05	1.26528	1.29e-06	102.069	97.6431	97.7552	92.517	95.9482	98.9983	86.6768	52.822	104.113	71.1595	87.1729	84.8103	50.3434	36.7039	39.3993	33.0742	52.2968	5.68087	67.4706	34.7597	31.7346	25.5952	64.0617	52.291	42.001	53.2379	62.9407	55.1718	58.4554	65.957
	Ga0222650_10007498	Hypothetical protein	0.782759	0.000718747	1.17881	5.64e-05	82.2471	98.9313	114.376	97.4482	102.332	100.001	97.2437	50.1696	78.3247	70.576	77.2515	89.3198	37.6316	53.3899	33.6354	39.4174	54.4622	8.91967	78.2334	20.1435	36.8202	18.4016	70.2854	51.4435	45.1	61.9686	73.6075	52.6483	40.9649	56.1673
	Ga0222650_10007499	HlyD family secretion protein	0.714343	0.000435393	1.18419	6.02e-06	104.044	91.4221	95.3171	93.0701	98.3473	97.2851	88.4197	48.1544	93.2157	69.9632	79.8396	83.1791	54.4444	40.2366	38.8397	35.2975	51.8068	6.1462	66.607	34.3242	37.4514	19.6898	68.1384	47.9544	37.5178	59.8723	68.2292	59.6683	66.9694	62.6705
	Ga0222650_100074910	ABC transporter subfamily B protein	0.712874	0.00096532	1.28491	4.02e-06	101.638	97.0107	88.8222	86.9948	89.51	89.8276	89.8686	44.9055	83.8858	64.5934	77.3473	75.9787	48.2538	32.2355	35.7433	30.443	46.7285	5.71214	64.1351	32.2696	38.0248	15.9488	60.6265	47.1249	42.3625	57.6833	61.9755	63.4039	57.3713	59.548
	Ga0222650_100074911	Parvulin-like peptidyl-prolyl isomerase	0.74481	0.00394939	1.27278	5.97e-05	89.7856	86.593	73.4804	78.7381	82.1951	78.1314	82.2297	44.8744	77.6939	57.9403	70.574	66.7973	65.2352	19.738	30.1162	25.0343	39.8086	7.27521	57.6391	13.9769	31.846	13.7505	59.0449	47.4222	28.2159	57.1231	53.6897	58.7271	60.3448	47.711
	Ga0222650_100074912	Glycosyltransferase family 2 protein	0.737865	0.000623495	1.22702	8.9e-06	89.2613	89.6043	78.2141	92.5445	88.0745	83.3769	88.9625	41.2511	78.6852	61.6397	75.5833	68.8373	46.4948	38.5131	33.9832	28.5312	43.4773	9.12112	65.6881	24.688	31.3899	17.6485	60.9277	37.9356	36.117	56.418	53.3687	54.6545	54.3718	60.2147
	Ga0222650_100074913	Hypothetical protein	0.723062	0.00189782	1.21087	2.84e-05	95.84	90.9692	86.1018	96.0526	90.8554	85.5136	87.6916	45.4314	88.0081	59.9697	76.6216	71.4572	56.6835	36.4861	36.9936	28.3246	46.2763	6.5612	62.3908	25.8094	29.1887	16.0405	64.9531	45.0985	34.0211	65.1252	50.1596	70.1406	60.1016	61.8182
	Ga0222650_100074914	2-Polyprenyl-3-methyl-5-hydroxy-6-metoxy-1,4-benzoquinol methylase	0.739363	0.00242001	1.24057	4.3e-05	85.7937	88.3796	75.3429	65.0675	78.3408	78.0893	88.3542	40.5702	70.504	56.8497	66.8419	66.8431	44.9313	30.7911	30.9061	24.0139	41.5316	8.51269	67.3979	22.5502	25.7255	12.1325	59.912	34.929	35.1661	42.7311	50.315	58.6402	46.6399	53.0575
	Ga0222650_100074915	Hypothetical protein	0.763598	0.00317338	1.33569	2.6e-05	111.554	94.8173	81.1754	98.7818	100.376	104.924	87.2165	42.4935	83.0711	63.2069	82.1609	75.5267	54.8773	17.1543	37.8079	32.017	50.691	5.56236	70.43	21.3061	35.8123	15.8915	63.7885	41.9285	52.4698	57.2175	56.468	74.7047	60.1583	53.5853
	Ga0222650_100074916	Hypothetical protein	0.726857	0.000724999	1.2241	8.76e-06	92.6372	82.2162	82.6192	94.4615	90.8038	84.7819	82.4035	45.8873	78.9502	59.3289	80.0677	66.7838	47.9068	33.1168	35.992	26.3354	46.7799	10.0358	61.8483	21.3079	36.8467	18.2432	60.876	34.6498	45.0017	57.5821	51.6452	64.7164	45.3397	63.3446
	Ga0222650_100074917	Hypothetical protein	0.561056	0.0989889	1.17013	0.000668078	64.0684	75.7731	58.6809	68.731	64.6422	60.9148	77.4853	30.5578	54.6296	42.2539	53.8294	48.9542	50.3086	23.0519	29.4356	18.536	33.6188	5.06823	62.2966	20.4857	22.8138	13.2273	59.7018	27.868	30.0053	38.7091	50.4083	51.0949	45.4432	43.4295
A MAG-AL1 contigs 1–64 were organised to represent a draft genome, using methods described before [12]. Here, contigs are arranged in ascending order from top to bottom, with contigs from different scaffolds separated by an empty row.
B IMG gene IDs are gene locus tags of MAG genes on IMG.
C Genes were auto-annotated by IMG annotation pipeline and their functions were manually verified as decribed previously [12].
D Statistical analyses of gene coverage variations in samples from oxic vs anoxic and oxic vs oxic-anoxic interface were performed using DESeq2 (see 'Methods' for further description). Log2 (fold change) is the magnitude of change in gene coverages (see Fig. 6). BH-adjusted P-values ≤ 0.05 are significant, considering a 5% fraction of false positives as acceptable.
E Gene relative coverages are shown here for comparison. Statistical analyses were performed based on gene coverages and not gene relative coverages.

## Sheet: MAG-AL2 VCGs
Contig numberA	IMG gene IDB	Gene product nameC	Oxic vs AnoxicD		Oxic vs InterfaceD		Gene relative coverage in metagenomes from different time periods and lake depthsE
			Log2 (Fold change)	BH-adjusted P-values	Log2 (Fold change)	BH-adjusted P-values	27Jan2015-Surface	Nov2008-Oxic1	Jul2014-Oxic1	Aug2014-Oxic1	Oct2014-Oxic1	Dec2014-Oxic1	Nov2008-Oxic2	Nov2013-Oxic2	Jul2014-Oxic2	Aug2014-Oxic2	Oct2014-Oxic2	Dec2014-Oxic2	Nov2008-Interface	Nov2013-Interface	Jul2014-Interface	Aug2014-Interface	Oct2014-Interface	Dec2014-Interface	Nov2008-Anoxic1	Nov2013-Anoxic1	Oct2014-Anoxic1	Dec2014-Anoxic1	Nov2008-Anoxic2	Nov2013-Anoxic2	Oct2014-Anoxic2	Dec2014-Anoxic2	Nov2008-Anoxic3	Nov2013-Anoxic3	Oct2014-Anoxic3	Dec2014-Anoxic3
6	Ga0222695_10018417	Carboxysome shell carbonic anhydrase	-0.579192	0.00366838	-0.786764	0.000808968	22	22	32	17	21	21	23	44	21	31	27	27	62	32	46	53	36	48	45	52	40	47	36	40	36	32	35	41	29	30
7	Ga0222695_10027439	Hypothetical protein	-0.709769	0.00345237	-1.02949	0.000205361	16	12	24	12	14	14	12	32	12	20	16	17	35	32	38	42	28	35	25	31	38	42	26	28	23	24	18	23	27	27
9	Ga0222695_10007605	Hypothetical protein	0.136182	0.319624	0.231189	0.0473223	101	109	105	88	104	111	99	95	100	97	99	104	94	80	87	84	93	70	91	96	97	94	82	81	95	97	111	111	84	103
	Ga0222695_100076011	tRNA_Pro_TGG	0.255157	0.010147	0.34244	0.00420577	128	115	112	112	105	100	99	98	106	100	88	100	81	57	76	87	84	86	93	68	83	83	70	105	81	86	87	131	83	105
12	Ga0222695_10058792	DNA-binding transcriptional MerR regulator	0.10114	0.687196	0.26287	0.0123478	118	96	99	94	102	111	95	101	106	102	98	98	72	72	101	90	84	69	98	87	92	79	93	96	102	99	99	92	115	102
17	Ga0222695_10013349	Predicted HTH domain antitoxin	-0.259545	0.231995	-0.447183	0.0213113	123	95	90	97	100	108	97	182	106	137	112	106	133	163	115	136	210	158	130	134	155	145	167	141	122	120	136	120	120	136
	Ga0222695_100133411	Hypothetical protein	-1.06231	0.0360686	-1.45512	0.0119682	11.0752	4.60029	5.01666	9.42982	5.49433	14.2314	8.52936	61.4728	10.8815	35.4915	17.6273	11.9325	37.6689	36.1523	33.5785	40.3748	84.3671	37.1932	53.2998	31.3903	20.0075	42.5238	72.944	34.5266	37.285	25.9602	35.663	18.4041	21.021	14.5164
	Ga0222695_100133412	Hypothetical protein	-0.968161	0.123554	-1.10808	0.181941	12.5347	7.26339	10.6674	17.3572	9.50395	18.6336	10.2662	128.796	20.2197	58.8819	36.766	21.6144	64.539	43.8344	54.2867	56.8982	127.174	38.4324	51.8143	79.9725	68.4397	80.5654	92.1416	51.3002	68.6815	48.3688	35.8599	51.3002	33.5993	36.9999
	Ga0222695_100133413	Ubiquinone biosynthesis O-methyltransferase	-1.21454	0.00501277	-1.28601	0.0275613	15.5844	5.83677	10.5198	12.4803	7.70216	16.9062	8.77255	98.823	14.1026	46.0979	26.6859	13.4103	42.3255	43.8586	48.8451	52.2355	102.445	46.8538	54.5145	71.8013	60.6704	63.4645	84.2052	62.2919	44.7747	32.8138	47.6963	35.0834	48.1303	39.2396
	Ga0222695_100133414	Hypothetical protein	-1.08867	0.0223242	-1.3455	0.0213113	13.911	5.98457	7.92334	11.9193	7.95518	21.0461	8.22103	98.6979	12.706	51.521	28.2623	14.4393	34.8103	57.5647	50.2793	62.5808	114.206	41.4805	48.3268	63.8988	45.2954	60.3873	73.8145	57.6723	47.0924	32.9404	41.5126	44.0085	60.5634	35.353
	Ga0222695_100133415	RNA polymerase subunit sigma-70	-1.11246	0.0366927	-1.26586	0.0685755	16.652	7.31567	13.1238	9.02128	8.61091	17.6832	9.69272	119.43	17.0913	48.9211	27.4442	17.3002	47.61	56.8419	49.1144	55.4896	117.677	51.0736	36.7056	71.8918	63.9559	66.85	73.954	67.0021	92.7627	37.8217	38.0341	52.4535	44.0567	40.59
21	Ga0222695_10014671	DUF262/DUF1524 domains-containing protein	-1.00671	0.000713799	-1.37194	9.93e-05	7.93957	12.327	8.78297	7.861	7.38868	7.32685	11.9064	30.5277	11.2387	21.1498	11.9689	11.7494	32.0129	42.7626	33.067	33.8221	25.4989	38.703	18.7231	35.1399	38.7464	39.3911	25.585	26.8521	32.2799	21.7848	22.2366	13.6799	15.4093	17.1722
	Ga0222695_10014672	Type VII TA system Mnt family antitoxin	-1.19825	3.24e-06	-1.46351	5.71e-06	10.4823	13.8905	10.3055	13.4263	10.3734	13.0904	14.9301	43.2178	12.6803	27.8026	21.3886	17.5766	31.7529	53.6522	44.8821	51.5452	37.7825	79.4986	30.5366	51.4668	52.5084	56.9804	34.3166	58.5199	51.2735	41.6062	25.6959	31.7187	36.1351	31.5984
	Ga0222695_10014673	HEPN domain-containing protein	-1.29092	7.45e-06	-1.56235	1.35e-05	7.20612	16.279	5.4867	13.144	10.5115	11.6939	15.0736	53.7943	11.7154	30.1167	17.6396	19.1066	48.4458	56.9124	54.0721	55.4108	40.1329	70.6304	31.2877	47.5835	71.1916	73.0085	32.8287	47.5448	39.5984	38.24	35.7928	42.8005	48.6221	36.7425
	Ga0222695_10014674	Type I restriction enzyme R subunit	-1.13903	2.29e-05	-1.44728	1.15e-05	8.06247	13.4115	13.7763	12.584	9.59748	9.21969	14.8138	43.0802	15.446	28.0366	16.0606	15.0796	40.4299	50.2021	43.0032	47.2183	37.1834	63.8127	34.0633	49.0614	47.1486	63.0283	35.733	38.4725	45.8981	30.3987	29.6619	24.3347	27.0608	27.7678
	Ga0222695_10014675	Hypothetical protein	-1.363	1.52e-07	-1.29055	0.000205361	9.77686	19.8869	20.7219	14.0769	10.1772	9.64162	17.2562	53.7256	17.6678	32.4665	24.2526	19.5961	43.9374	64.5673	59.9826	62.0994	42.5781	40.5127	32.029	70.1256	58.9175	93.0776	37.7425	65.1443	69.3001	41.7878	49.38	48.7528	53.6376	43.0269
	Ga0222695_10014676	DUF2164 domain-containing protein	-1.19066	7.45e-06	-1.3449	6.99e-05	14.0258	12.3904	20.1116	16.1209	11.1031	14.8929	16.5729	56.2104	13.4532	33.3094	18.4102	18.536	48.966	42.6523	58.4951	64.2243	50.7137	50.8174	24.4358	59.6794	49.1435	71.3683	39.6757	65.4906	61.8687	45.7193	39.5428	32.8836	49.6142	35.8001
	Ga0222695_10014677	Methionyl-tRNA formyltransferase	-0.261651	0.100162	-0.444891	0.00361995	40.4403	45.1258	49.13	44.0157	45.887	44.357	47.2276	63.3754	49.1463	54.9771	49.5656	47.0486	66.2172	79.0934	59.5687	71.0169	59.763	81.3662	56.2716	60.067	63.1378	65.078	59.1716	67.1338	68.1465	61.8925	48.8217	42.7854	48.6961	62.4053
22	Ga0222695_10045695	ISAs1 family transposase	0.0953399	0.620481	0.239676	0.0112872	140	178	153	153	151	158	162	155	153	143	150	151	131	141	134	126	138	110	164	152	143	141	144	135	135	143	163	128	128	153
	Ga0222695_10045697	Hypothetical protein	0.472087	0.000103767	0.73464	2.53e-06	129.7	96.705	129.546	91.7427	105.877	112.486	91.7778	76.6949	88.3399	78.9752	93.8189	104.573	53.8704	59.1111	64.872	65.9874	64.6278	38.2682	90.5013	33.141	70.8056	59.4259	68.8014	74.3548	61.5354	82.5731	90.4583	72	86.7037	75.2285
	Ga0222695_10045698	DUF2164 domain-containing protein	0.513353	0.000165857	0.737597	2.22e-05	86.9163	92.9353	104.378	75.0146	104.122	111.429	91.2654	65.1872	84.9129	82.0839	88.2315	100.67	73.9198	52.951	56.5495	54.993	63.9609	27.9055	71.1585	30.5915	53.0864	52.9218	66.3915	66.6927	46.3131	79.306	69.7859	93.0335	94.9228	64.8148
	Ga0222695_10045699	Methionyl-tRNA formyltransferase	0.438519	0.000131095	0.66406	5.14e-06	94.8419	69.2719	71.4005	77.478	80.429	81.5467	74.6493	60.81	87.7734	67.9399	73.1934	75.9968	52.2035	46.2411	49.7766	46.7744	51.2006	36.8398	57.9237	38.1993	63.8332	38.1661	61.8457	53.927	49.6803	53.3896	66.203	65.3104	69.7492	60.5737
23	Ga0222695_10040161	Type I restriction enzyme M protein	0.286273	0.00420964	0.372651	0.00217399	100.496	86.005	97.0601	87.1761	85.6593	89.5853	89.2066	78.2795	80.1169	74.1987	78.8304	90.2202	88.2906	54.33	59.3363	68.3962	65.8127	68.1808	75.7692	57.788	64.61	80.1086	67.7603	66.7521	70.3147	80.5978	75.4527	50.351	84.0224	70.1476
	Ga0222695_10040162		-0.0144866	0.99316	-0.0235969	0.997455	74.0862	64.6847	73.1197	73.0746	66.3392	69.4207	68.6085	73.9996	66.2165	78.9518	70.5535	71.4609	76.8693	79.9486	73.1948	76.8364	69.7035	67.5197	72.1978	71.1975	64.0505	95.1724	66.8401	69.3185	56.8658	74.8185	70.1553	57.9615	89.7973	79.9731
	Ga0222695_10040165	Type II TA system PemK/MazF family toxin	0.234673	0.0635735	0.378915	0.00581251	80.2494	93.3708	105.979	95.6854	97.9101	95.3004	88.1879	79.3781	93.3425	87.8956	75.4244	86.8122	44.1214	79.1698	95.7806	58.0152	67.4884	64.3545	93.0954	62.5477	59.1247	70.1443	86.0683	79.0018	59.5842	70.5834	88.2146	64.2857	103.23	76.7149
	Ga0222695_10040166	Type II TA system PemK/MazF family toxin	0.304877	0.0060505	0.353001	0.0136667	77.0673	92.9547	106.006	94.5562	93.2316	89.2816	83.6287	74.0396	79.1311	78.9146	77.3333	85.7129	44.0196	83.618	74.892	57.1661	69.1578	69.094	88.8007	60.7492	57.6961	58.573	80.3386	71.1524	52.3619	63.6161	64.9326	65.6396	69.5425	81.3688
	Ga0222695_10040167	RHH domain-containing protein	0.229937	0.0282808	0.138344	0.677202	89.1043	89.4015	97.4454	130.303	96.0429	89.9294	91.2431	83.9514	103.256	88.4932	90.2402	94.3461	116.154	111.721	83.187	76.6049	85.4962	74.7851	86.8461	73.8694	54.3669	90.7074	89.3001	72.8834	77.8119	79.3425	80.7573	57.0499	102.315	85.5346
	Ga0222695_10040168	Type I restriction enzyme M protein	0.400032	0.000613767	0.732914	9.25e-07	83.6957	80.4745	85.4496	80.2126	86.7509	93.7926	86.9896	64.9419	88.449	74.6267	75.1266	78.4028	62.1795	62.4897	51.347	34.2163	54.9759	39.6552	77.3703	45.3215	40.7318	50.828	60.7816	63.484	56.7308	68.0634	73.4876	60.9127	60.4968	78.3503
	Ga0222695_10040169	Type I restriction enzyme S subunit	0.502038	3.55e-06	0.708737	9.25e-07	112.141	95.5381	107.693	95.1653	103.402	105.648	93.5278	66.8655	99.6521	84.4295	97.0915	100.382	55.4983	63.33	69.294	60.7672	62.9514	34.2458	78.4534	49.5756	48.3212	45.0971	70.0441	67.7217	63.3825	78.0232	83.5011	77.7041	80.2692	83.0578
	Ga0222695_100401610	DUF262 domain-containing protein	0.460638	0.000518891	0.673148	5.88e-05	84.0198	85.0776	114.42	82.4677	92.2418	90.2926	77.8049	63.0367	99.613	76.5918	83.3004	92.7628	42.8728	64.9123	51.1326	72.4346	58.4146	26.5426	65.9221	50.6153	39.5468	47.9045	61.9672	50.7541	67.2249	65.2262	88.665	73.4962	74.0497	78.3019
	Ga0222695_100401611	DUF262 domain-containing protein	0.554215	0.0130123	0.875774	0.00113328	53.3696	37.5287	40.9817	46.2719	42.7666	46.0124	47.8575	29.6961	50.7925	27.076	38.4604	42.8524	39.5486	11.4516	20.5063	33.5377	23.5117	7.52874	32.0543	17.2388	21.7014	23.4028	30.328	30.2485	29.6023	29.5789	31.25	41.5873	31.0764	25.8176
24	Ga0222695_10024231	DUF2256 domain-containing protein	0.0637651	0.976947	0.381853	0.0359516	61	64	67	56	67	71	57	50	61	60	63	70	53	39	49	48	52	41	49	49	67	61	55	56	72	73	80	54	63	57
28	Ga0222695_10002935	Hypothetical protein	0.236598	0.00467342	0.212766	0.0870486	141	126	111	126	139	147	137	139	146	129	137	145	97	145	143	114	115	102	113	111	111	128	137	123	110	112	141	79	106	87
29	Ga0222695_100011425	Photosystem II PsbK protein	0.242854	0.00501277	0.235189	0.046359	106	101	106	116	105	109	95	95	103	95	109	105	120	116	74	72	95	71	91	88	72	73	85	92	80	87	104	110	86	95
30	Ga0222695_10004221	Diadenosine tetraphosphate (Ap4A) HIT family hydrolase	0.682519	3.92e-05	0.318327	0.440549	55.6889	65.0569	58.2362	51.4958	53.9141	54.0646	61.1242	33.4309	63.5231	47.192	55.2419	46.8547	45.9163	41.3337	40.3457	43.7482	48.3886	35.9496	49.3781	30.5116	39.5263	32.245	27.1434	22.5801	33.9326	40.453	22.4852	29.3888	34.8673	46.6441
	Ga0222695_10004223	Glycosyltransferase family 1 protein	-1.00498	5.4e-11	-1.01284	9.25e-07	28.18	25.1048	31.7357	31.198	31.9294	29.9499	29.1576	69.5365	33.399	48.7946	46.0931	36.2995	67.3525	81.6004	78.2559	69.2425	65.4033	103.93	63.0158	93.2805	71.0401	75.1677	80.3047	80.9804	89.6082	59.919	60.9349	96.4414	84.1019	66.9897
	Ga0222695_10004224	Glycosyltransferase family 2 protein	-1.14356	2.94e-13	-1.09194	3.07e-07	42.6748	19.5177	31.2972	33.1266	28.9547	26.6939	23.9805	58.82	30.9924	43.7486	39.9655	35.9498	66.3771	74.2065	59.0067	70.3006	63.9776	115.01	58.5541	94.604	81.0129	84.153	78.8568	80.8943	79.0648	57.4442	67.0034	89.3037	84.525	76.0987
	Ga0222695_10004225	Hypothetical protein	-1.10181	5e-11	-1.05593	2.53e-06	34.3648	15.1921	31.3031	32.769	29.0023	27.4511	29.3823	67.2905	32.997	42.2635	40.0252	33.5352	65.2235	76.894	61.5388	67.8405	61.5896	107.76	53.3053	87.8053	82.7769	80.4621	83.1809	79.7036	68.0338	54.2877	73.8073	83.4962	93.5487	74.3142
	Ga0222695_10004226	Glycosyltransferase family 4 protein	-1.12428	2.65e-13	-1.16051	1.63e-08	32.7408	21.5048	33.3357	31.0387	27.5987	27.7306	25.9972	58.941	33.752	45.0973	38.9286	33.9964	63.7008	82.4765	72.2123	76.7877	64.6343	108.009	51.5211	91.2832	82.7239	84.7487	78.7149	95.6079	78.2927	59.3348	63.6054	84.2489	80.1649	66.1557
	Ga0222695_10004227	Glycosyltransferase	-0.881616	1.29e-11	-0.855508	9.25e-07	33.5469	27.3459	36.6746	40.6702	35.7011	32.5078	33.6168	62.7427	41.5452	51.1634	49.2937	40.0141	69.2975	83.9658	63.6568	80.5871	69.0312	86.8873	54.906	74.0028	87.465	85.1245	81.3272	85.2991	76.4426	66.4033	72.0298	92.3154	77.5749	63.0214
	Ga0222695_10004228	Sulfotransferase family protein	-0.628681	7.69e-12	-0.518614	2.52e-05	58.6723	44.6057	46.8361	59.4525	53.851	52.6058	47.7967	73.6339	54.7828	63.3994	61.0347	56.0542	68.6559	86.3649	80.0667	86.2092	76.3438	93.4613	75.5489	97.3118	90.7236	97.2297	79.8372	87.8136	95.4399	79.4488	83.2224	110.284	101.895	84.4451
	Ga0222695_10004229	Hypothetical protein	-1.11198	1.02e-11	-0.920316	3.43e-05	27.3369	18.9913	29.7803	32.8234	26.7122	29.4203	29.471	66.2351	28.7464	46.3861	37.8598	38.655	61.4402	70.9159	61.0154	76.3292	55.9797	76.9065	59.5849	70.8616	74.5287	85.0969	88.0908	78.0713	76.4771	53.1952	99.0274	90.5575	86.9087	56.0746
	Ga0222695_100042210	ATP-dependent DNA helicase PcrA	-1.07904	1.64e-11	-0.921078	2.22e-05	34.0499	19.6852	33.1783	37.2049	28.2345	27.8348	24.205	67.6257	34.0656	46.7859	41.1914	36.919	49.8525	68.0765	63.5297	75.2892	63.2861	88.471	57.0681	87.8324	75.6387	85.8802	77.8528	81.0851	81.8154	56.6281	79.4072	88.3735	86.6581	69.5807
	Ga0222695_100042211	Glycosyltransferase family 39 protein	-0.730675	3.02e-11	-0.656234	8.79e-06	41.7715	39.7813	53.4291	50.052	44.5531	43.9416	41.0144	71.8153	52.7737	56.7619	55.9089	51.5555	71.61	87.1636	76.2894	89.4413	67.5879	97.9623	67.9709	84.9442	92.5661	104.618	88.1475	88.4926	94.8735	64.2759	86.6879	87.2661	94.7357	72.3136
	Ga0222695_100042212	O-antigen ligase family protein	-1.12865	5.09e-12	-0.999749	5.14e-06	30.265	18.4216	36.3385	29.933	28.7163	27.9759	24.1754	68.6689	36.4751	44.1538	38.0172	35.4846	47.397	78.6392	64.5258	76.207	62.2828	94.7578	65.8183	82.2115	81.5181	98.4203	82.0749	87.477	80.6711	54.9545	77.0042	71.3046	73.9516	72.7077
	Ga0222695_100042213	O-antigen ligase family protein	-1.14361	3.78e-12	-1.0805	9.25e-07	25.2632	19.5222	28.7434	31.2417	26.0258	27.8035	24.8243	62.4483	34.9165	42.3116	39.3048	35.5419	63.9741	71.6068	69.6949	69.6704	60.7842	100.106	53.0569	88.2334	78.1987	83.0604	83.7782	83.8616	78.7861	49.995	82.9955	87.9118	80.8798	54.6932
	Ga0222695_100042214	Hypothetical protein	-1.01906	9.89e-12	-0.829496	5.22e-05	36.6466	24.5165	32.222	26.506	29.251	35.4065	25.5683	64.1184	38.3199	46.8905	39.5547	38.6799	39.4244	65.7339	66.0693	80.219	60.706	75.367	56.8833	78.6549	74.0378	93.2173	81.4293	88.6599	60.3733	61.6931	75.9821	67.6324	89.6084	73.9903
	Ga0222695_100042215	Hypothetical protein	-1.12978	1.82e-12	-0.975964	5.71e-06	30.2762	20.8175	35.2952	27.0156	31.218	32.4078	28.1146	73.4898	35.6019	51.0977	42.15	39.5691	57.5408	74.5867	68.4316	84.613	66.5121	95.8051	58.9652	87.8034	82.2734	100.899	77.4451	112.399	85.2829	67.0632	87.3312	92.8286	88.358	70.8479
	Ga0222695_100042216	3-Deoxy-D-manno-octulosonate 8-phosphate phosphatase (KDO 8-P phosphatase)	-0.717168	9.83e-11	-0.627718	2.66e-05	33.7069	39.7816	51.8218	45.1687	43.3512	41.8324	48.3295	70.1933	48.5547	57.2483	47.9119	47.8476	50.7446	80.3126	72.0192	75.9369	66.8004	109.782	79.2296	85.2464	70.9049	89.8244	85.3496	88.4126	71.1496	62.7437	89.4679	97.9218	75.6372	72.5864
	Ga0222695_100042217	2-Dehydro-3-deoxyphosphooctonate aldolase (KDO 8-P synthase)	-0.421669	9.55e-07	-0.346122	0.00380626	52.1926	56.3749	58.7205	65.8607	60.6277	65.33	61.867	78.6467	72.1619	68.8615	70.7294	67.0877	66.0004	85.1803	83.7452	91.1381	78.7773	98.5346	72.452	93.4626	100.779	90.9218	91.674	104.59	103.036	80.1424	88.7146	83.1605	97.6169	72.0555
	Ga0222695_100042218	ABC transporter subfamily B protein	-1.05205	1.02e-11	-0.989815	1.93e-06	31.9818	22.1948	36.2263	33.8917	30.0056	30.7776	27.5634	69.8671	35.8386	48.1071	43.5604	43.4366	65.207	77.8155	73.3567	86.8783	66.3403	89.7053	63.0954	90.1046	76.639	98.7855	85.4226	94.0068	82.1459	55.2153	92.0213	87.222	79.153	58.3437
	Ga0222695_100042219	Glycosyltransferase (glycosyltransferase_GTB-type domain)	-1.08407	8.41e-11	-1.08942	1.02e-06	28.6876	16.4405	36.9597	36.4656	28.956	28.546	24.2207	60.8016	31.8319	48.9003	44.944	37.3634	61.0031	86.2216	65.824	70.3092	70.5111	104.784	53.4593	86.3999	76.9078	89.4933	79.7029	102.505	84.9137	56.1676	78.491	77.597	69.6914	63.0084
32	Ga0222695_10001892	Hypothetical protein	0.564904	0.000405857	0.327617	0.353153	82	47	78	100	86	92	55	71	82	82	87	87	53	55	59	64	82	51	33	46	76	61	42	56	77	67	49	53	51	48
	Ga0222695_100018912	Type II TA system VapC family toxin	0.279399	0.000492808	-0.00471506	0.997455	133	99	99	108	99	104	98	105	97	99	109	96	101	118	106	101	99	107	98	83	92	90	76	83	89	88	77	76	91	87
	Ga0222695_100018915	6,7-Dimethyl-8-ribityllumazine synthase	0.36877	0.00186338	0.0252999	0.997455	92.4638	96.1291	81.9749	79.0543	76.027	78.9103	92.8935	85.8713	93.9828	68.3964	78.2651	68.5398	107.283	66.3978	84.6071	71.1753	72.8231	101.994	77.2965	58.5572	62.1658	57.7894	61.0032	58.2602	64.0152	80.8355	54.6191	50.9077	51.059	73.75
	Ga0222695_100018916	IS66 family transposase	0.398528	2.38e-06	0.0350777	0.997455	99.4272	96.8768	95.292	98.2556	100.44	104.176	95.6263	101.665	99.2375	89.1996	102.297	89.6286	88.2611	99.8588	102.442	91.2633	95.9218	94.6781	79.2851	77.3896	94.9477	93.3151	61.821	72.6889	75.968	94.0085	56.0409	51.6414	70.0407	73.685
	Ga0222695_100018917		0.193838	0.410541	-0.0986811	0.997455	110.297	97.6115	95.4706	86.0498	99.0076	110.534	96.3693	118.571	98.7771	98.9042	112.938	106.499	108.961	100.884	119.974	111.255	115.83	102.892	100.3	101.91	142.406	95.4376	62.7348	92.4637	93.0474	126.214	71.3794	67.4603	53.517	77.1455
	Ga0222695_100018918	Hypothetical protein	0.551524	4.46e-09	0.242562	0.168746	93.6009	101.435	121.103	123.333	109.476	118.69	101.36	110.027	119.372	98.3167	117.462	107.818	120.876	86.1042	77.7345	100.247	104.108	69.5049	70.6977	73.4252	98.0662	113.86	64.0264	61.4125	83.5082	94.9582	49.367	40.3297	78.8248	82.0513
	Ga0222695_100018919	O-antigen export system permease protein RfbA	0.393298	4.8e-07	0.177876	0.257491	116.615	114.391	99.4846	111.732	114.813	126.497	112.209	121.047	107.885	107.588	119.366	120.662	85.9638	110.398	102.989	104.219	107.141	91.8778	93.9878	102.116	105.506	119.958	70.5189	67.3954	102.824	106.745	76.0101	62.993	77.9198	90.1205
	Ga0222695_100018920	O-antigen export system ATP-binding protein RfbB	0.427391	2.57e-08	0.119979	0.702448	104.894	117.688	104.203	105.148	110.745	122.528	108.182	112.832	111.961	103.98	121.352	107.464	95.7159	104.987	112.539	99.8002	107.228	86.4776	95.2103	86.9794	98.1196	107.026	70.2177	76.0064	94.1919	100.456	71.0246	54.2558	68.5756	87.6006
	Ga0222695_100018921	2-Polyprenyl-3-methyl-5-hydroxy-6-metoxy-1,4-benzoquinol methylase	0.426251	8.51e-08	0.151242	0.483193	101.635	126.973	121.249	114.782	123.438	129.487	113.038	114.869	128.39	106.898	129.498	118.626	94.8186	124.862	118.249	105.435	112.46	88.2716	93.9107	92.2291	109.156	120.091	72.8278	70.7622	102.122	111.911	79.6033	50.946	96.2449	96.5419
	Ga0222695_100018922	SAM-dependent methyltransferase	0.449692	3.72e-07	0.213476	0.218618	122.365	116.222	123.521	97.3535	119.16	135.521	110.354	111.062	114.86	107.493	132.199	119.674	111.843	105.117	100.139	101.726	114.101	70.199	95.9658	87.948	100.801	112.272	67.2008	83.9321	85.9565	104.201	77.985	45.9427	88.0385	103.489
	Ga0222695_100018923	FkbM family methyltransferase	0.444511	2.18e-08	0.212566	0.125606	107.873	117.68	118.104	116.722	122.108	131.222	112.711	115.024	115.283	113.96	129.323	114.217	114.585	116.756	95.8021	96.3584	116.007	70.599	94.9031	88.4775	100.493	110.382	75.3675	72.9253	99.5123	112.806	71.5145	54.7134	84.8388	90.1163
	Ga0222695_100018924	Glycosyltransferase (RfaB domain)	0.451788	1.18e-09	0.165156	0.29495	121.006	120.867	117.918	116.287	122.08	132.528	116.771	118.89	119.688	110.056	127.019	117.564	108.516	117.283	110.363	104.372	114.229	84.9049	95.0412	91.146	106.836	114.874	73.4906	75.154	102.826	105.915	77.5444	44.9018	90.5566	94.079
	Ga0222695_100018925	Glycosyltransferase family 4 protein	0.458731	2.37e-09	0.145201	0.485619	114.989	119.047	114.745	124.114	117.79	125.586	108.17	122.185	110.508	105.653	125.551	113.429	124.117	103.329	99.3528	107.616	109.819	95.1943	89.8841	84.1962	99.226	107.793	68.0029	78.4859	98.8202	110.102	73.2829	50.6407	90.1512	93.0834
	Ga0222695_100018926	Glycosyltransferase (WcaA domain)	0.402213	2e-06	0.0908518	0.988969	98.4173	111.911	114.551	110.136	115.469	124.015	107.484	112.325	106.404	102.956	122.287	107.477	102.544	129.056	98.9271	99.992	108.84	103.155	90.7863	92.9006	113.064	109.888	65.2273	85.4043	96.4863	107.364	66.1045	43.7919	67.2928	96.7056
	Ga0222695_100018927	Glycosyltransferase family 4 protein	0.407677	8.82e-07	0.0671744	0.997455	111.791	98.2295	108.326	98.6324	111.871	118.759	107.183	107.153	105.492	96.2307	105.946	100.378	106.824	108.903	92.5206	102.119	111.479	74.075	89.4578	81.1275	99.8519	93.5692	69.0929	73.3573	84.4402	92.5082	62.449	54.1787	72.2222	98.7566
	Ga0222695_100018928	GDP mannose 4,6-dehydratase	0.410872	7.48e-07	0.158068	0.46783	103.25	116.699	102.361	101.069	114.806	122.274	118.331	112.713	113.58	102.873	120.969	112.002	116.249	82.185	102.308	92.7276	106.894	109.625	91.8586	94.822	114.833	117.597	66.9682	78.5528	88.1325	101.109	77.4954	41.3392	72.9032	88.5693
	Ga0222695_100018929		0.37319	5.18e-05	0.176469	0.44757	147.528	111.864	86.3829	116.353	112.533	131.201	107.047	128.969	116.427	106.857	125.165	107.807	94.9901	114.267	101.002	103.251	114.303	75.39	86.9878	101.564	115.414	109.937	71.9401	89.8287	97.2267	102.726	67.792	68.3957	59.7222	113.657
	Ga0222695_100018930	GDP mannose 4,6-dehydratase	0.427855	8.39e-07	0.155739	0.554802	121.287	112.763	108.656	104.61	112.937	126.145	102.409	102.248	115.837	102.767	113.555	100.101	96.4821	109.246	95.151	100.536	104.594	81.2489	88.2348	102.55	97.2527	106.859	63.6746	66.2377	95.2646	98.9001	64.918	52.3984	66.2792	82.3426
	Ga0222695_100018931	Hypothetical protein	0.466011	0.000502865	0.27415	0.356547	121.359	115.869	163.291	133.484	125.983	139.773	110.767	123.703	117.01	122.374	133.246	120.23	90.3005	112.11	119.306	110.207	116.332	72.2913	109.792	92.2192	122.723	134.161	73.0331	86.5881	105.079	113.489	50.3501	60.0312	78.3015	78.936
	Ga0222695_100018932	tRNA_Gly_GCC	0.351645	0.0018691	0.153065	0.809454	78.2307	112.54	92.9414	109.01	102.618	115.37	97.6766	99.2173	106.059	104.15	100.465	106.495	93.5185	96.2814	67.8797	109.473	92.6023	104.167	104.797	62.3134	102.749	102.643	60.1963	56.8713	103.188	96.9737	71.7448	41.7328	62.5579	115.54
	Ga0222695_100018933	Ribosomal protein S18 acetylase RimI-like enzyme	0.392833	2.97e-05	0.0636667	0.997455	97.3822	113.446	86.9692	93.3882	98.6957	102.321	93.4047	97.5771	98.6846	91.7194	100.643	88.1718	97.283	128.925	79.4831	80.2398	89.8341	118.534	86.3154	76.4241	83.7283	77.1499	62.0976	59.6784	89.465	93.3399	68.6589	40.873	56.4323	93.6792
	Ga0222695_100018934	Preprotein translocase subunit SecA	0.29046	0.000829826	0.113395	0.815502	96.787	103.43	88.9259	94.2075	95.8918	94.926	101.783	95.4399	91.8256	88.2987	98.0044	87.3153	94.0265	97.4782	89.9866	79.0922	89.8226	86.4205	90.3821	77.2074	84.3057	89.2414	75.2658	70.202	77.3887	87.9309	67.6935	55.5656	64.9287	80.8478
37	Ga0222695_10008762	Neopullulanase	-0.251955	0.0203691	-0.38982	0.000638927	57	60	62	66	57	58	61	72	64	67	63	62	81	82	86	83	78	94	68	89	74	81	75	76	77	71	66	85	69	68
38	Ga0222695_10007132	Glycosyltransferase family 2 protein	-0.392583	0.000175161	-0.467978	0.000297204	50.9836	47.3962	58.1398	54.11	52.0559	55.0839	51.2628	75.3609	58.7801	61.4618	61.7219	57.9327	87.5557	69.9739	81.4297	86.86	72.6698	88.7168	69.5018	82.38	86.6162	96.3442	72.6526	82.2357	75.8197	66.6063	72.498	61.1352	78.2333	70.5529
	Ga0222695_10007133	Hypothetical protein	-0.326893	0.00917135	-0.382004	0.0159825	60.396	52.6745	64.3081	71.5119	61.7664	65.2169	54.244	92.9902	70.0067	71.5864	68.5387	67.0794	63.5717	86.9105	80.9263	100.852	80.7392	105.53	85.4758	73.6436	81.5671	130.355	78.152	79.615	93.0804	68.0536	83.7927	74.0282	91.4808	79.4632
	Ga0222695_10007134	Undecaprenyl-phosphate glucose phosphotransferase	-1.75119	4.51e-06	-2.11145	9.85e-06	5.85346	1.84121	8.41705	10.2632	4.7369	5.2662	6.77526	51.1418	18.1264	32.1797	20.3593	19.0466	50.8642	61.6607	71.894	83.253	54.3071	87.1009	39.0655	72.2333	51.659	89.9074	31.2941	72.2677	81.4646	34.4172	43.3738	43.7478	30.5556	49.5458
	Ga0222695_10007135	Photosystem I reaction center subunit IV	-0.235104	0.034566	-0.220708	0.196405	61.5114	74.2501	75.5251	59.6679	71.0272	82.8981	74.5444	93.628	74.8553	78.2675	77.5155	85.0527	75.4563	82.043	93.5986	104.021	90.322	83.4319	73.6545	96.7591	99.0873	110.893	76.1408	82.005	95.6385	92.5614	97.1057	114.32	96.4484	99.2093
	Ga0222695_10007138	Multiple sugar ABC transporter substrate-binding protein (trehalose/maltose and UgpB domains)	-0.364882	0.000345928	-0.588206	9.25e-07	54.5522	55.3613	58.6646	60.1889	55.7524	52.9529	57.7513	75.5936	65.6794	63.1916	63.7012	58.8034	94.4833	90.7562	76.2297	90.9765	85.7358	123.768	65.8752	89.1672	99.2877	85.4927	68.7146	79.9057	94.0789	78.5899	71.5569	76.8306	74.8608	69.9022
	Ga0222695_10007139	Multiple sugar ABC transporter permease protein (trehalose/maltose and UgpA domains)	-0.222584	0.0977057	-0.406811	0.00112162	54.6693	55.4503	57.9619	70.2341	55.4009	61.4175	68.0027	82.2368	67.3525	66.9256	69.007	69.1917	96.5229	85.1923	77.7159	83.5493	84.7979	109.06	71.1923	85.2866	82.1181	77.2382	73.6773	74.0857	87.6494	70.7462	73.023	97.1021	91.877	59.7285
	Ga0222695_100071312	Trehalose synthase/amylase TreS	-0.118302	0.637216	-0.240909	0.0536968	65.0196	76.9516	87.7262	79.0671	70.7877	75.1344	74.6705	88.5224	83.3181	84.3099	83.4102	76.9032	89.8688	104.43	95.6904	100.759	86.3975	99.0373	78.3349	88.7376	90.2491	90.8729	79.3289	88.1697	91.4735	84.5463	83.7092	118.743	81.1316	83.0256
	Ga0222695_100071313	Glycerol-3-phosphate dehydrogenase	-0.187258	0.187953	-0.281239	0.0375481	61.4107	67.8245	62.8721	62.9237	61.378	58.6098	71.1236	66.6538	71.4667	68.2995	69.7203	60.182	90.1402	79.2661	77.1858	74.7781	77.1399	95.6237	75.782	83.3694	82.091	77.2265	75.9353	72.0393	75.6422	72.4996	69.4916	77.2564	58.6723	72.5094
39	Ga0222695_10054124	Enolase-phosphatase E1	-0.267887	0.0653611	-0.452231	0.00181983	56	48	64	50	53	55	46	76	57	69	56	62	72	81	75	88	75	89	63	75	74	79	60	78	82	73	67	61	78	67
42	Ga0222695_10042692	BCD family MFS transporter	-0.351519	0.0013522	-0.446492	0.000774347	55.3363	48.3079	60.2935	55.297	56.9067	52.5431	56.4379	79.4993	65.4672	65.1975	64.8963	61.5168	75.3747	98.1764	79.6502	90.0341	75.1107	92.7109	65.7014	78.5782	94.0192	103.518	74.0338	75.1769	83.0705	77.9992	66.2986	74.6644	87.9788	64.493
	Ga0222695_10042693	Outer membrane protein TolC	-0.614757	2.85e-05	-0.856754	1.93e-06	34.1919	32.4736	34.6331	36.6297	32.9257	33.3215	34.1916	67.4622	42.9959	49.5176	43.7346	41.9719	63.7169	77.6817	78.1729	79.2133	67.7353	80.6531	52.1465	73.0929	78.2822	86.3533	56.8769	57.7423	68.6369	55.0598	53.5717	59.8847	52.4312	64.5485
44	Ga0222695_10046304	DUF4346 domain-containing protein	0.3937	0.00174359	0.524606	0.0010067	83	92	103	101	90	93	93	51	106	80	81	82	79	45	64	59	63	55	75	52	52	52	68	57	59	67	76	83	85	86
50	Ga0222695_100059819	IS3 family transposase	0.269212	0.000108451	0.21111	0.0324154	118	122	139	132	129	143	126	117	129	124	131	130	90	118	101	117	114	115	112	108	104	114	106	108	89	123	126	99	81	89
54	Ga0222695_100008016	Hypothetical protein	0.0466779	0.977637	0.301596	0.0213113	103	109	105	113	115	133	102	113	109	101	123	104	91	127	82	92	101	53	84	93	109	114	114	119	107	141	111	76	148	93
	Ga0222695_100008020	CsbD family protein	0.014886	0.99316	0.250995	0.0280892	101	115	104	104	114	133	99	117	117	105	118	106	109	78	75	104	101	84	117	99	126	113	110	112	101	111	117	91	130	117
	Ga0222695_100008022	CheY-like chemotaxis protein	0.0421748	0.977637	0.25054	0.0329479	98	119	101	110	122	137	108	125	114	108	120	106	81	121	108	90	105	67	111	98	120	98	114	117	117	123	126	115	123	108
55	Ga0222695_10006851	Type II TA system VapB family antitoxin (contains MazE domain)	-1.54035	2e-08	-1.43887	8.52e-05	2	11	20	7	9	10	14	46	14	29	21	19	33	35	64	45	43	64	35	54	60	64	55	40	52	30	56	56	68	50
	Ga0222695_100068520	HNH endonuclease	0.417916	0.00123413	0.513213	0.00217399	94.8143	92.9658	73.7586	108.635	87.2403	81.6162	76.8583	69.1183	84.9571	71.7678	84.6432	80.2481	60.8073	44.9933	50.1714	51.5035	72.4298	53.3405	65.5887	52.5653	48.2639	50.1302	61.9311	40.8077	47.3958	82.6754	62.1745	74.876	85.7205	86.4583
	Ga0222695_100068521	HNH endonuclease	0.38791	0.000103767	0.461708	0.000339002	101.431	97.0965	88.3419	113.158	101.331	101.22	95.0772	69.9563	109.592	83.2188	95.6901	89.8947	47.9861	68.6694	71.3344	61.0987	75.3944	70.8944	81.4777	59.5896	72.1788	61.8374	75.3815	58.4686	65.7197	78.0482	77.8581	68.6458	83.967	89.4615
	Ga0222695_100068522	Type II TA system BrnA family antitoxin	0.526639	1.72e-08	0.413163	0.00119092	104.453	100.786	94.5272	102.752	102.98	124.43	106.957	75.8614	109.695	94.085	107.886	106.366	85.5878	83.0918	72.1702	82.0709	85.7053	49.6085	80.1876	59.9106	78.0596	67.1632	63.318	78.3287	59.1238	83.285	80.9632	67.9319	71.0548	81.3326
	Ga0222695_100068523	Type II TA system BrnT family toxin	0.560398	1.67e-08	0.65806	9.25e-07	113.191	112.76	113.727	100.905	101.619	111.837	97.7623	86.1619	102.42	86.0018	107.661	100.176	77.5174	68.3972	59.4937	60.7459	79.712	31.708	78.8215	65.7494	77.8863	56.8432	63.7467	74.534	73.9347	87.4342	68.1234	54.6131	68.3377	64.3475
	Ga0222695_100068524	Hypothetical protein	0.414377	0.000283247	0.431401	0.00490606	84.8703	107.669	89.796	101.807	90.7099	94.8557	88.3106	68.8202	74.5836	77.5482	87.2063	87.8154	79.6595	70.4561	59.099	72.3625	71.4134	37.931	74.4874	62.1971	65.4962	46.6249	69.8417	57.192	65.4936	81.7487	53.7634	51.2865	65.2666	89.8864
	Ga0222695_100068525	Hypothetical protein	0.539094	3.9e-05	0.537933	0.00251038	89.4821	111.768	112.221	85.7005	91.613	97.1335	90.6031	63.3193	75.4614	64.9048	75.8958	82.2923	63.6438	87.6028	47.4621	57.8801	65.621	46.2052	65.3728	48.4855	60.8762	48.8222	64.6645	46.3794	64.1043	68.2405	52.3055	46.4052	71.5278	83.0466
	Ga0222695_100068526	Diadenosine tetraphosphate (Ap4A) HIT family hydrolase	0.424708	0.000179205	0.596833	3.25e-05	107.384	113.797	83.701	109.349	97.152	107.673	104.601	78.2572	96.1335	77.9247	101.791	101.1	52.7632	69.6435	67.5905	60.3509	78.2493	40.7743	76.5891	50.6887	74.2325	62.4172	67.2317	80.8926	74.6172	77.8467	96.6721	51.0276	104.225	83.9854
	Ga0222695_100068527	DUF3883 domain-containing protein	0.495327	1.18e-06	0.594919	8.55e-06	123.754	124.081	119.296	109.032	112.998	129.011	107.55	77.227	115.314	88.6278	109.767	99.4728	87.2988	72.442	75.3008	74.1161	79.9869	40.9569	87.2915	59.7982	71.5867	71.9687	75.8104	65.0321	72.9495	92.2076	96.5364	68.9186	78.1115	83.2811
	Ga0222695_100068528	Diadenosine tetraphosphate (Ap4A) HIT family hydrolase	0.37359	0.00654484	0.46319	0.00878439	75.9719	104.324	101.957	117.419	105.598	108.404	96.8352	73.4924	103.455	72.6891	93.8532	84.2934	102.381	72.299	71.9912	63.6767	83.3188	26.3182	86.0157	59.046	75.8047	56.092	72.6228	68.5232	95.5147	78.8917	84.1435	68.1532	66.6226	71.2489
	Ga0222695_100068529	HIT family protein	0.394869	0.000530213	0.464935	0.00173828	78.6445	97.6223	92.0629	97.3813	109.387	100.146	103.87	84.1133	104.777	84.4954	99.4975	92.1105	85.4167	70.4301	72.8717	62.8006	85.0279	32.1332	97.9138	52.4437	67.2181	61.7375	71.5608	71.1386	63.3021	81.5067	82.3836	57.8898	100.245	85.7381
	Ga0222695_100068530	DNA (cytosine-5)-methyltransferase 1	0.473779	2.09e-06	0.785574	1.24e-08	116.515	134.537	107.966	124.66	120.746	140.78	113.396	82.8573	114.814	100.85	117.226	115.454	70.3445	64.7249	72.9907	69.5877	78.4878	30.7415	92.1352	62.6781	76.9805	77.825	83.94	78.2746	79.38	96.4708	98.7156	74.8189	93.8208	93.3565
	Ga0222695_100068531	Eco29kI family restriction endonuclease (Type II RM system)	0.474615	0.000227404	0.717717	9.9e-06	109.771	127.359	113.245	130.559	120.209	139.724	111.756	86.7254	112.738	94.7721	118.01	114.864	64.8421	64.2384	73.4878	78.1476	86.7146	32.7268	92.8988	69.7087	63.1329	77.7949	93.6686	58.5486	84.1888	103.541	90.4251	78.7647	95.0748	84.2117
	Ga0222695_100068532	Hypothetical protein	0.509369	1.68e-05	0.717853	3.19e-06	141.671	134.421	130.072	121.879	128.56	151.218	124.281	85.4368	130.129	110.653	120.047	123.338	94.9134	62.4494	72.0478	84.0439	94.439	36.4532	91.639	79.0399	76.5873	82.5156	82.1381	88.4332	77.5777	108.088	103.477	76.5409	110.985	87.4377
	Ga0222695_100068533	Hypothetical protein	0.549197	1.43e-05	0.730402	9.04e-06	125.203	134.741	119.282	123.31	127.578	160.416	122.37	91.1418	117.078	105.275	123.867	117.209	78.0741	73.0753	77.5556	73.218	92.0383	37.751	89.7752	64.126	68.3657	61.6049	84.4025	76.1481	90.2929	108.173	83.684	77.3386	117.12	101.199
	Ga0222695_100068534	Hypothetical protein	0.331547	0.01773	0.3826	0.0386062	81.517	85.1271	83.787	100.051	97.024	83.6868	93.8352	62.0817	78.2531	74.3939	85.0162	80.7891	77.4892	48.5128	61.6198	69.3294	75.6242	40.8942	88.1506	63.5136	52.39	55.3992	76.7433	46.0014	53.6698	75.671	63.2576	70.7277	76.0462	69.4438
56	Ga0222695_10001801	Type II TA system VapB family antitoxin	-1.6749	2.47e-09	-1.32277	0.000782611	3	12	9	18	10	14	18	59	10	35	23	18	32	36	53	60	50	59	39	56	51	78	62	89	55	44	65	77	84	64
57	Ga0222695_10029782	Alpha-glucosidase	-0.480654	0.0192329	-0.739316	0.00105335	28	24	31	31	28	30	29	57	36	43	37	36	45	62	55	61	55	68	34	58	65	72	35	53	56	47	45	40	46	42
58	Ga0222695_10026631	Alpha-glucosidase	0.46716	6.06e-05	0.674964	6.62e-06	117	106	89	114	102	113	100	71	90	80	102	96	58	57	67	63	73	32	81	52	66	55	83	60	64	74	82	73	85	75
59	Ga0222695_10021121	Cation transport ATPase	-0.670713	0.0887018	-0.973725	0.0200261	9	19	9	13	8	6	17	24	9	17	14	13	18	23	22	22	21	53	30	24	28	26	22	12	12	16	19	28	28	14
	Ga0222695_10021125	Glycosyltransferase family 2 protein	-0.260459	0.0611471	-0.443368	0.00117219	48	49	47	57	46	52	49	67	54	58	55	50	77	84	68	68	70	81	58	64	55	75	65	72	58	65	58	56	67	68
60	Ga0222695_100019334	IS5 family transposase	0.374965	8.67e-06	0.293086	0.0174902	165	151	160	160	155	181	134	144	156	145	166	150	105	121	152	137	138	78	107	108	119	144	111	103	126	136	147	93	137	123
61	Ga0222695_10009249	Large subunit ribosomal protein L10	0.174864	0.041811	0.127764	0.478281	125	124	121	124	118	134	130	138	119	113	125	117	129	112	107	114	115	110	108	98	116	96	105	121	117	112	114	135	115	110
62	Ga0222695_100003425	Hypothetical protein	0.198769	0.0360686	0.171197	0.291541	109	129	111	107	123	140	116	129	146	110	138	113	105	138	110	103	117	86	113	105	102	110	103	97	126	107	122	95	118	116
65	Ga0222695_10024812	Predicted nucleic acid-binding Zn ribbon protein	0.194102	0.0653611	0.310317	0.00648978	130	123	146	120	122	137	122	106	120	113	125	126	87	89	120	108	107	55	101	96	134	95	119	125	120	83	125	92	134	97
75	Ga0222695_1000017128	DDE family transposase	-0.198809	0.0422963	-0.154838	0.46783	137	131	146	138	137	161	134	169	153	165	160	163	159	170	179	185	172	137	151	190	191	215	152	177	185	175	179	152	191	163
76	Ga0222695_10000195	DUF3326 domain-containing protein	0.257895	0.0366927	0.438342	0.00131518	101	99	75	107	99	92	93	67	91	79	87	82	75	81	56	60	72	58	74	70	65	56	81	76	68	85	77	82	76	81
	Ga0222695_10000196	Hypothetical protein	0.0910045	0.836659	0.250277	0.0405318	104	101	116	100	103	95	95	95	89	82	91	92	103	71	86	87	77	73	95	83	104	87	90	80	101	85	89	99	94	86
	Ga0222695_100001991	Hypothetical protein	-0.853553	3.95e-10	-0.587822	0.00380626	37.7885	67.5738	37.7667	41.785	35.7956	43.3959	71.0056	70.2856	38.0451	38.5159	45.0362	41.8191	99.6252	83.1939	70.8325	78.4633	57.811	68.6493	90.7448	79.1808	92.1002	87.1424	83.4966	90.6185	100.505	63.7278	103.277	94.6628	95.973	82.0039
	Ga0222695_100001992	Hypothetical protein	-0.753355	5.18e-05	-0.508448	0.122035	33.2859	80.1124	45.0134	28.3489	33.424	45.7445	71.7838	69.5203	32.2186	36.8124	42.3022	39.0878	110.202	60.6371	63.8826	79.4539	52.9286	56.3702	87.6983	68.4568	80.2246	83.7227	92.3983	79.7726	73.2087	53.1858	89.1842	73.7279	137.124	58.4788
	Ga0222695_100001993	Hypothetical protein	-0.987513	5.8e-10	-0.471709	0.124813	32.3358	67.1667	29.6982	29.6537	32.0989	42.7523	75.0601	76.2981	40.2597	40.2954	43.619	41.6847	83.64	74.8638	61.3897	76.8439	60.9361	47.6041	90.2044	91.4518	111.896	114.857	89.1966	81.2258	103.847	61.9549	95.211	77.1903	135.029	93.482
	Ga0222695_100001994	Hypothetical protein	-0.873764	1.02e-08	-0.473695	0.0843336	38.2703	74.6563	43.0886	35.5274	34.4398	43.2405	78.1198	72.9815	36.1213	42.116	46.1228	44.6928	95.2999	80.1732	61.0909	75.9305	50.9748	78.2068	89.2004	85.386	79.7607	95.6001	90.1989	98.7079	77.6128	67.8855	109.957	104.495	139.575	91.1181
	Ga0222695_100001995	Hypothetical protein	-0.905313	6.72e-10	-0.402293	0.189095	42.248	76.39	49.307	30.4035	35.2426	48.5208	81.3169	75.2257	43.4829	46.5586	51.9856	48.463	82.1543	74.6523	76.0056	78.914	60.6792	61.1188	99.7537	84.827	84.2623	103.335	88.7711	121.913	107.966	65.4784	135.449	100.042	147.5	90.9853
	Ga0222695_100001996	DMT family transporter (RhaT domain)	-0.28116	0.028291	-0.203334	0.501049	58.9045	75.1619	54.7994	57.3734	62.4083	61.6492	83.6123	85.2762	65.4386	60.1497	64.2592	60.2392	93.0852	83.8365	64.8588	77.8565	67.5172	103.33	77.987	83.3059	79.0604	89.6748	85.7642	87.7713	60.8703	82.4511	79.3539	77.2553	92.6997	79.7287
79	Ga0222695_100040327	Complex I intermediate-associated protein 30 (CIA30)	-0.247758	0.00345237	-0.292575	0.00377031	76	77	84	81	74	72	74	85	84	81	79	84	82	101	112	95	91	110	90	94	100	98	92	114	100	92	91	92	90	86
81	Ga0222695_10009731	FlaA1/EpsC-like NDP-sugar epimerase	-0.37235	0.000154427	-0.302544	0.0377987	59	50	60	52	53	56	53	68	58	59	57	55	65	66	72	77	64	79	70	81	76	75	72	80	63	65	76	84	78	70
82	Ga0222695_10028071	Type II TA system Phd family antitoxin	0.263242	0.048414	0.142307	0.867562	94	80	79	69	86	87	72	65	77	75	81	69	74	75	78	72	65	68	64	51	58	42	74	73	71	68	53	65	70	86
	Ga0222695_10028074	Glycosyltransferase (GT_2_WfgS_like domain)	-1.31049	6.62e-12	-1.18186	3.69e-06	15.2804	14.8433	21.7358	19.6177	14.3071	16.2496	14.476	37.5951	17.505	24.5972	17.7618	17.2248	29.9366	35.9007	49.043	47.016	31.7551	68.4137	37.0548	42.8852	38.6801	62.3239	53.6271	55.2271	43.5935	34.5678	52.7306	56.516	52.4356	46.9419
	Ga0222695_10028075	Poly(glycerol-phosphate) alpha-glucosyltransferase	-1.14539	3.38e-11	-1.1413	9.25e-07	22.6064	18.4461	24.9991	21.3473	21.9661	17.9537	21.2299	47.6985	25.6557	34.4576	26.0862	25.4576	51.8263	63.8106	50.4513	53.1001	45.5382	88.3504	50.291	66.5021	53.9425	62.918	68.7759	72.7955	50.336	45.2005	56.2336	59.2759	63.7467	40.0733
	Ga0222695_10028076	Putative colanic acid biosynthesis acetyltransferase WcaF	-1.51933	1.32e-12	-1.40763	9.25e-07	13.135	11.3491	16.9695	13.338	15.247	14.5374	16.6715	49.4824	25.4438	33.1161	24.9649	19.5846	48.8962	56.7629	54.4126	47.8765	45.805	94.3648	47.3399	63.9618	61.2573	72.5999	63.3552	78.6519	59.992	48.3915	68.5965	76.0067	57.9459	54.5978
	Ga0222695_10028077	Type II TA StbC superfamily antitoxin	-1.8089	8.92e-09	-1.79956	1.18e-05	9.62109	5.53709	14.7329	6.63179	8.21441	5.60837	6.0117	49.6927	18.1747	30.2244	18.9809	16.678	37.4331	71.0325	51.1108	54.8837	45.6458	80.3213	34.2159	59.9892	50.9454	71.67	58.7845	82.4491	56.8912	40.5622	65.5058	75.4064	43.2898	44.8132
	Ga0222695_10028078	Type II TA system VapC family toxin	-1.77297	8.46e-09	-1.78104	9.34e-06	10.5258	4.86059	14.3752	6.78704	8.78717	6.90674	8.64573	55.0322	20.5811	35.7521	22.5243	19.646	50.8212	65.9917	55.7332	62.0759	46.5133	102.072	42.0359	60.9253	80.1298	76.6254	60.9748	73.7098	69.332	49.3661	71.2515	69.7891	58.7591	43.5523
	Ga0222695_10028079	Glycosyltransferase family 4 protein	-1.01728	1.44e-06	-0.828117	0.00659766	10.3656	30.6522	13.7277	15.0399	14.1232	12.6385	26.322	41.9228	22.5282	22.164	20.1311	18.5996	38.9078	53.7439	32.0272	34.5998	32.6584	44.71	36.3037	46.1217	47.2064	50.8502	35.8957	48.4662	42.9201	32.874	46.9318	54.531	42.0581	39.4282
83	Ga0222695_10017511	IS5 family transposase	-0.728992	0.0416005	-1.08864	0.00529365	18.2358	7.3519	21.9143	16.3192	18.473	21.3316	12.3338	48.1917	29.4231	31.8077	30.6455	26.2983	30.6571	65.55	47.7816	51.6195	46.4213	63.7887	27.3017	60.2277	66.6159	60.8743	15.0196	42.085	48.7179	34.2227	36.7588	26.5965	37.7564	25.9724
	Ga0222695_10017512	dTDP-4-amino-4,6-dideoxygalactose transaminase	-0.90127	0.00695583	-1.28536	0.000881867	12.0159	7.55083	13.9052	20.2311	18.7847	14.8024	9.13352	45.5031	26.8138	29.3142	28.4015	24.6818	38.6354	56.8982	45.3441	43.7856	43.0086	87.8687	31.0057	48.822	60.5159	61.2471	13.8359	44.3887	57.8563	42.4914	33.0646	31.5634	34.4283	30.9457
	Ga0222695_10017513	ABC transporter subfamily B protein	-1.28833	0.000498762	-1.63608	0.000319445	5.67573	3.47433	10.8832	12.0094	8.62243	5.99174	6.77664	43.0533	22.6357	23.9364	22.4585	17.2428	39.0962	51.8982	42.8539	45.4525	37.1734	79.5095	23.4307	52.2685	56.3329	60.4716	13.9155	44.3329	44.0625	37.9989	30.7793	34.0322	41.4824	27.0221
	Ga0222695_10017514	Glycosyltransferase family 4 protein	-1.36201	9.13e-05	-1.52091	0.000639082	7.57818	4.15457	12.6232	7.50693	8.21376	6.9473	6.04153	36.3153	14.3808	23.622	18.7035	15.3613	33.9364	31.6497	32.515	40.1787	33.605	65.425	23.2895	51.613	52.871	57.8655	13.135	36.8344	37.7014	33.0046	24.0502	28.2498	39.9598	32.7772
	Ga0222695_10017515	Glycosyltransferase (GT1_Bme6_like domain)	-0.389687	0.163693	-0.686619	0.00709856	30.3051	25.0027	32.4446	27.4487	30.9892	27.1553	28.3122	47.4705	37.7923	35.7281	40.1801	31.8742	47.3501	63.3446	46.8171	49.1161	47.3059	76.256	39.9968	51.2718	64.3258	56.2802	19.9064	43.2928	56.8434	42.7532	43.8193	38.3205	39.9084	41.4837
	Ga0222695_10017516	Glycosyltransferase family 2 protein	-0.78905	0.00098181	-0.884829	0.00437609	13.6371	17.1622	17.8015	19.3549	17.6064	17.0818	18.6806	48.2049	24.5195	30.0022	28.6584	25.1876	41.0209	44.2328	37.6633	47.2232	36.0275	59.5793	34.5791	47.7851	62.1592	64.8011	27.1882	44.1121	44.5907	32.9527	41.93	42.9333	26.0096	28.7219
	Ga0222695_10017517	Glycosyltransferase family 4 protein	-1.74756	4.67e-05	-1.79303	0.00141984	0	1.20416	8.65406	5.95934	3.33394	2.40989	5.00196	27.4811	11.4587	20.1618	12.3889	10.2993	19.5767	30.3806	27.8749	29.385	26.8598	62.6346	19.8843	44.2075	50.2094	49.2725	11.6763	37.232	38.3959	36.1905	22.619	30.1461	24.8016	19.4569
	Ga0222695_10017518		-1.05251	1.52e-07	-0.958141	0.000443148	19.8143	11.9213	28.3771	18.6495	16.1846	14.6898	15.1765	33.483	19.0819	27.1839	20.8876	19.1736	32.487	48.0791	23.4067	38.8103	36.2988	62.6317	32.1806	30.8147	45.0231	44.8495	52.7325	50.0487	39.4729	31.2555	45.0439	53.0134	38.3464	41.8173
84	Ga0222695_10012091	Type II TA system VapC family toxin	-1.85338	6.62e-12	-1.76184	9.25e-07	5.46265	9.62521	7.87964	8.01282	8.2071	5.80763	8.62879	38.445	12.0664	23.9165	13.9274	13.5101	45.5306	42.7075	30.753	59.696	33.1303	69.4444	37.7112	41.5678	56.6774	57.9297	57.7781	69.5232	47.7564	42.6676	39.4498	55.9422	42.5748	41.5901
	Ga0222695_10012092	Hypothetical protein	-1.0866	2.94e-13	-0.926075	3.45e-06	24.293	36.9335	33.3222	30.8569	28.5865	32.0805	36.9003	71.1517	26.1278	48.9778	34.6758	37.7192	89.6003	65.2373	65.6118	76.2502	55.6295	93.7973	68.0942	73.65	104.15	78.6247	81.8396	101.897	70.5285	73.1921	85.8422	85.1626	64.7019	75.326
	Ga0222695_10012093	ISAs1 family transposase	-1.80817	5e-11	-1.74018	2.15e-06	8.36338	6.36483	9.83406	15.2418	11.428	10.0661	9.50115	54.0179	13.4912	33.2649	22.2919	18.514	49.3225	66.866	46.9239	71.4987	46.8755	88.203	47.3076	57.3862	68.3096	77.7665	71.2313	81.7144	76.4375	42.0899	52.6778	61.8583	95.9146	46.4366
	Ga0222695_10012094	ISAs1 family transposase	-1.76216	5.86e-13	-1.65505	7.26e-07	10.5837	8.08323	19.5637	13.3918	11.8551	10.1085	10.7562	49.3759	14.8965	31.6383	21.3537	20.1063	54.7531	59.5281	63.3872	65.4874	46.4733	72.9055	40.5211	71.5782	76.8326	80.9619	66.0152	77.6933	77.5926	53.0819	61.5625	66.9665	68.5262	38.2006
	Ga0222695_10012095	Hypothetical protein	-1.82768	2.75e-10	-1.80013	2.53e-06	8.37978	4.0279	24.3648	8.70445	9.77857	6.58387	9.48876	45.1716	16.6164	36.2469	21.4124	20.0913	80.057	42.928	56.01	74.9879	48.0195	82.906	34.0787	80.7629	63.4437	55.7692	72.3647	87.1795	80.3419	49.8605	69.4444	70.8995	63.4259	50.8789
	Ga0222695_10012096	Hypothetical protein	-1.84711	1.29e-11	-1.68435	3.69e-06	8.9562	3.38801	8.7425	17.7361	9.43615	8.10071	10.1505	35.9675	18.3998	32.8189	20.8371	16.4451	43.6486	38.0935	42.9621	51.7455	46.6444	91.4245	39.635	68.9977	53.8311	60.8406	71.9582	80.4324	61.653	44.9714	62.2132	61.5213	54.8845	42.8168
	Ga0222695_10012097	Hypothetical protein	-1.79564	2.27e-10	-1.60061	2.34e-05	7.77778	8.88889	9.71842	7.88743	11.2952	7.76476	14.3021	60.2026	18.3878	40.1667	22.1694	20.0288	39.7222	66.3441	55.4782	54.9686	48.8091	94.636	53.4884	83.4411	62.5347	66.5123	72.2111	83.7622	63.1818	64.2573	55.1389	70.7937	98.4954	58.9099
	Ga0222695_10012098	Type II TA system VapC family toxin	-1.87321	9.22e-12	-1.62242	9.34e-06	5.50188	7.14488	22.4928	6.23782	10.8382	9.05478	14.0223	62.0449	19.2931	38.6739	19.8617	20.2963	52.8292	71.3978	63.8287	64.0391	49.0481	75.6152	56.4083	82.8819	83.5442	82.1159	75.617	75.261	77.9574	44.2235	68.9545	88.2716	83.2305	78.4859
	Ga0222695_10012099	Type II TA system VapB family antitoxin	-1.80218	2.38e-12	-1.80562	2.32e-07	13.0691	6.91458	17.6524	17.1207	9.14336	10.265	11.4766	52.0204	16.1553	32.0392	21.8853	20.722	49.8529	96.9892	68.7416	64.2841	47.7274	84.0568	60.8026	61.7325	90.4412	74.8529	64.7957	83.1304	65.5169	33.614	66.8873	58.1046	87.5163	73.3481
	Ga0222695_100120910	Hypothetical protein	-1.71999	2.17e-11	-1.62712	2.15e-06	8.55499	10.1465	15.4795	14.662	13.0963	10.5461	12.6846	51.9857	10.6613	42.9729	19.8348	19.4752	42.1732	65.3321	60.0124	69.3045	49.3324	84.1819	49.2225	64.7644	83.2639	77.7315	73.2003	86.5635	66.2344	48.097	58.2506	81.5826	47.1405	54.7281
	Ga0222695_100120911	Hypothetical protein	-1.78474	4.23e-11	-1.72671	1.84e-06	13.5588	6.01533	16.2659	7.76803	11.4996	11.6117	11.7513	59.5621	17.175	38.7691	27.9074	21.0054	61.6358	96.3919	75.1899	60.8176	54.7645	73.1928	63.6951	64.7651	104.954	84.8765	66.3513	80.7407	95.6566	48.1404	65.7755	64.709	79.5988	54.1579
	Ga0222695_100120912	Type II TA system VapC family toxin	-1.00662	6.62e-12	-0.827123	3.3e-05	26.3527	32.3372	40.4072	28.4247	32.8214	31.3433	29.5002	65.574	42.1569	54.0114	45.0812	37.9669	54.6875	71.7832	76.2447	77.2353	58.3964	85.6513	50.6621	85.2446	80.6771	98.6613	74.9286	103.421	90.9912	64.307	74.3793	82.2222	86.2616	77.2694
	Ga0222695_100120913	Type II TA system Phd family antitoxin	-0.215809	0.0418146	-0.168265	0.438657	57.9361	80.2982	85.6632	89.405	82.5261	80.4703	71.0248	92.0544	82.6561	79.3562	82.9046	78.228	67.4197	77.6785	99.0138	105.721	79.8599	115.296	68.8148	85.9678	104.886	101.311	95.6081	128.204	116.356	85.5887	87.3996	91.987	109.371	85.3376
	Ga0222695_100120914	Uma2 family endonuclease	-1.93988	1.32e-11	-1.89081	9.25e-07	10.9623	4.56138	13.0234	12.2641	7.92052	6.72517	9.08812	51.479	22.4917	31.8623	21.0324	17.011	58.0635	64.6894	66.2607	61.677	42.5736	105.744	45.0843	73.4715	67.4664	73.6879	66.956	90.3883	83.2902	50.0557	66.7975	72.8316	80.3712	48.1803
	Ga0222695_100120915	N-acetylmuramoyl-L-alanine amidase (PGRP domain)	-2.34934	1.58e-11	-2.27259	9.25e-07	1.98413	2.46045	7.32923	4.18009	3.69363	3.35131	6.41814	38.4347	7.79089	26.9921	14.8855	13.482	50.8125	57.0295	45.7017	56.3021	41.3859	84.258	44.5855	65.4737	65.1431	69.235	63.3163	82.5098	50.0155	38.3888	56.994	63.978	61.4654	44.8252
	Ga0222695_100120919	Hypothetical protein	-1.1329	1.14e-10	-1.12048	1.84e-06	17	19	12	19	18	17	19	31	25	30	22	21	43	49	37	44	36	82	36	51	35	55	52	56	39	46	52	54	54	34
85	Ga0222695_10059642	Hypothetical protein	0.0516033	0.959961	0.246078	0.0476232	98	101	99	76	95	93	85	83	101	89	93	99	78	89	87	72	82	63	91	77	94	92	87	102	79	87	90	114	96	90
	Ga0222695_10059644	(2Fe-2S) ferredoxin	-1.57014	0.00365789	-2.21402	0.000363059	0	2	2	3	1	1	1	17	7	11	6	6	8	18	18	24	17	48	9	16	20	21	9	18	24	8	6	15	15	20
86	Ga0222695_100126317	1-Deoxy-D-xylulose-5-phosphate reductoisomerase	0.487185	0.0135891	0.643315	0.0093522	54	47	46	59	47	48	46	34	42	39	44	45	22	37	33	38	30	8	32	25	32	21	38	33	22	38	32	47	21	40
87	Ga0222695_100060517	GDP mannose 4,6-dehydratase	-0.568846	1.98e-08	-0.521908	0.000108808	48.1066	42.9026	57.9835	46.8968	44.8559	49.3672	46.7175	64.1627	47.795	61.4434	52.1785	53.9615	67.3051	70.9822	80.3775	81.9495	65.6358	86.9732	64.4442	80.4619	76.8575	88.2106	72.1067	85.2716	93.7154	72.7929	72.5806	71.0211	93.7873	70.8376
	Ga0222695_100060518	GDP-L-fucose synthase	-0.45354	0.0184679	-0.608646	0.00613728	28.3204	25.0872	26.8861	19.8187	26.8682	28.9257	27.1198	43.7962	32.2993	35.9921	26.2114	25.8418	45.2011	45.6668	43.2206	41.5071	39.9595	60.2419	32.159	40.7255	47.1756	55.2826	38.8289	39.8228	51.0459	38.243	34.34	41.8384	32.0481	29.7663
88	Ga0222695_10016339	TIGR03792 family protein	-0.410569	0.000799215	-0.451828	0.00422306	49.4741	39.9354	50.0091	49.1253	44.8055	42.5871	42.271	60.6419	52.6275	57.3501	48.1295	50.471	67.4524	75.1336	62.4617	69.637	63.6628	74.0263	56.4762	84.0512	72.0357	76.463	57.3899	67.2515	75.1775	64.1965	50.7619	76.263	62.4444	55.504
	Ga0222695_100163310	2-C-methyl-D-erythritol 2,4-cyclodiphosphate synthase	-0.38803	0.000733964	-0.419724	0.0047732	40.2219	51.0608	47.1518	47.3355	47.3133	54.8918	54.7106	66.0106	50.2553	57.402	50.5786	50.4453	63.6806	59.5632	70.5643	76.8042	65.9351	83.926	65.6008	97.13	71.684	66.2963	64.3792	64.4664	80.0805	54.6864	67.1191	89.2014	64.4184	60.1808
	Ga0222695_100163311	tRNA (guanine37-N1)-methyltransferase TrmD	-0.447375	7.92e-06	-0.407625	0.00267821	52.7721	57.5707	47.6576	48.8205	50.1414	51.7642	60.1278	63.4215	57.3411	65.6575	53.8688	58.0809	82.8605	83.6376	70.2164	83.8044	67.0115	83.0741	82.0996	75.5393	79.7843	80.0788	82.707	93.1243	69.1264	61.1168	68.5129	89.1185	85.2896	67.9219
	Ga0222695_100163312	Phycobiliprotein lyase CpeS	-0.323151	0.0057896	-0.363895	0.0143032	51.4189	59.0289	61.0868	48.783	49.5964	54.3514	54.7093	63.4366	46.2684	64.9995	55.1545	61.6658	65.8159	88.9771	71.0937	81.0679	63.3964	83.7516	65.6155	89.6043	73.9711	77.0361	68.7784	70.8	58.7379	69.7915	72.9303	83.5993	50.3127	68.8959
90	Ga0222695_10059441	Ornithine carbamoyltransferase	-0.760355	0.000900954	-0.914164	0.0013902	10.9945	16.9651	18.2992	18.1956	15.2882	13.7788	17.1382	40.3713	17.6112	26.9983	22.0149	19.5549	24.5603	49.9511	38.7326	42.2705	30.3295	46.1752	29.4489	43.098	41.7516	50.5021	32.9645	37.0254	36.727	31.3865	28.8124	24.0981	34.0822	26.6261
91	Ga0222695_10045233	Integrase	0.339027	0.000976816	0.308162	0.0354675	107	85	94	86	91	90	85	66	87	75	78	81	77	73	64	68	68	66	80	55	70	49	68	65	62	75	74	61	67	67
	Ga0222695_10045234	Hypothetical protein	0.368836	4.92e-05	0.28595	0.0305496	98	102	93	101	94	101	103	82	85	88	92	90	80	81	97	59	82	65	81	59	80	53	78	86	74	71	74	72	78	75
	Ga0222695_10045235	Hypothetical protein	0.448281	7.48e-07	0.433822	0.000263994	97	101	112	89	101	99	96	73	97	91	93	100	99	73	87	63	68	62	70	59	67	61	77	54	77	82	77	72	73	71
	Ga0222695_10045236	Hypothetical protein	0.368842	0.000270071	0.305627	0.0375481	94	85	88	82	89	89	80	63	94	73	82	80	67	80	67	58	68	72	58	54	61	56	66	66	56	70	66	73	76	76
92	Ga0222695_100074512	Hypothetical protein	0.177085	0.314933	0.350823	0.0159993	131.304	103.517	100.758	97.0965	104.379	114.245	106.846	72.9576	113.144	102.627	99.6717	102.267	107.306	103.656	97.5781	76.4403	76.6806	52.9655	100.426	66.2388	76.8194	70.1204	77.3387	98.5965	82.5	104.119	95.5208	122.159	124.389	121.723
	Ga0222695_100074513	Hypothetical protein	0.358657	0.000629288	0.452981	0.000710112	87.4369	93.5189	86.8657	100.182	105.514	105.905	97.5736	75.134	107.77	90.0914	100.217	95.7309	92.8371	103.6	53.2783	49.1167	80.052	70.4055	87.8887	70.7921	57.7091	75.6086	75.4178	57.8685	63.398	92.5527	79.4417	81.8976	83.0212	74.0372
	Ga0222695_100074514	Hypothetical protein	0.380329	4.92e-05	0.354718	0.00503325	94.8803	102.099	104.209	94.6272	105.945	107.337	94.7285	70.9644	96.5935	87.5394	97.4792	97.1739	74.3508	91.7719	70.6843	68.0852	78.4643	79.2604	78.0334	52.7147	62.2056	85.5223	72.8654	78.6295	56.67	88.2418	80.9273	86.646	76.1171	74.4941
	Ga0222695_100074515	Hypothetical protein	0.266535	0.0135652	0.370627	0.0037332	74.9156	91.4658	95.9791	91.8774	90.3528	84.095	89.7439	64.5881	91.7365	83.0763	85.4579	87.3455	75.3573	63.9733	61.3105	60.6094	71.2595	69.2891	75.7489	58.1437	75.1045	72.7796	68.5493	78.0503	45.6347	69.0359	90.4556	82.5204	74.4539	80.6253
	Ga0222695_100074516	Hypothetical protein	0.385254	0.000581092	0.463318	0.00138685	125.321	99.4417	122.316	106.598	92.9299	91.4714	83.2819	64.9671	88.7582	84.1863	96.1524	90.1512	77.3413	85.361	64.7619	64.3127	68.0555	60	67.3588	55.9417	62.3313	68.2672	57.9384	84.1604	65.1732	86.8321	79.3973	89.6259	65.9722	89.5777
	Ga0222695_100074517	Hypothetical protein	0.449794	7.45e-06	0.45829	0.000593004	106.803	106.876	120.589	98.1171	105.941	110.054	87.824	72.8484	103.083	84.4086	94.7516	92.3518	63.6943	85.5626	63.0089	69.1584	79.2032	58.6866	74.6482	57.7051	61.0846	61.291	72.2371	62.2267	66.1214	77.2533	91.8425	87.155	72.7619	79.029
	Ga0222695_100074518	PriCT-2 domain-containing protein	0.289387	0.0161861	0.379505	0.00985752	86.9775	98.0024	87.84	90.5543	91.5306	84.4505	85.3156	61.4834	89.1849	77.8502	83.6413	88.1012	79.6196	77.3259	69.2167	53.8784	65.802	67.9827	70.5089	63.0363	67.5876	48.1884	80.3203	54.0088	54.2929	75.881	67.9725	87.9917	106.29	73.1292
	Ga0222695_100074519		0.321853	0.000878668	0.397983	0.00105335	98.2254	91.4214	93.6087	102.795	93.6391	93.4557	86.1538	67.5573	86.6661	82.7873	87.8529	86.4437	64.7876	81.0047	70.0487	61.1874	69.3916	58.6171	69.2946	63.4413	61.9109	58.2273	72.7401	60.2665	66.3641	80.705	67.5019	86.1639	95.141	80.8439
	Ga0222695_100074520	Putative DNA primase/helicase	0.29274	0.0888834	0.424279	0.0312458	54.4837	57.7005	57.6606	78.2738	71.5384	77.9657	72.4822	55.0957	79.9516	59.1649	70.8341	66.1841	37.0288	45.7085	51.8422	47.2175	56.4606	50.0462	59.5203	52.8252	41.1334	35.706	63.5423	49.7024	46.5841	69.4893	62.3	61.3804	64.4593	50.511
99	Ga0222695_10001481	Oligopeptidase A	-0.992312	2.62e-06	-0.842948	0.00490606	20	46	17	23	20	21	48	47	27	28	25	26	66	53	41	52	36	84	61	69	44	50	59	75	58	33	65	80	61	62
	Ga0222695_10001482	NAD(P)H-quinone oxidoreductase subunit 4	-0.374909	0.000233668	-0.203996	0.423652	58.5148	78.6809	64.9376	58.6566	56.3064	59.6156	81.4564	70.8129	64.3019	66.1354	60.3952	65.3099	84.3915	93.8413	77.863	84.3654	64.9504	79.1571	92.223	91.8597	79.6667	82.0979	90.6417	94.9329	81.873	73.856	81.8899	89.8382	96.8016	81.0087
	Ga0222695_10001484	Glucokinase	-0.405879	0.000345928	-0.388462	0.013438	46.4636	71.5205	65.9658	58.7023	54.684	54.4891	74.5561	67.7927	59.3196	66.3922	56.1332	59.7171	94.4793	63.4618	72.0085	84.9223	65.7268	127.015	89.5392	88.7706	69.3516	80.6187	88.9896	74.5101	85.7496	73.4369	95.9625	80.0548	81.3293	75.0985
	Ga0222695_10001485	Threonine--tRNA ligase	-0.415879	8.86e-06	-0.341235	0.0105062	58.064	57.0119	59.6994	58.7229	54.5658	58.074	64.0994	75.3877	55.4008	70.6768	57.4422	66.4603	83.1757	77.9694	76.728	81.9979	72.5432	94.2198	75.9027	86.3536	83.4704	94.9874	85.263	89.7632	89.4251	68.7125	89.4617	91.4748	80.5327	74.3421
	Ga0222695_10001487	Glycoside hydrolase family 104 protein (potential bacteriophage origin)	-0.172485	0.100354	-0.225983	0.0492661	89	87	88	75	90	83	83	90	88	94	86	94	108	113	111	106	92	127	99	102	122	99	91	100	106	94	104	114	99	104
	Ga0222695_10001488	Tryptophan--tRNA ligase	-0.565399	3.8e-08	-0.396861	0.0104059	48.1339	55.8132	55.8586	48.1434	45.5639	52.4866	57.1783	68.9337	53.3865	64.8334	53.2517	58.4352	68.8832	64.7508	69.8655	75.8687	64.3787	106.702	73.4959	87.0867	71.5298	93.173	93.9945	87.8487	81.5969	70.2386	95.1988	82.3243	85.5334	66.5609
	Ga0222695_10001489	Hypothetical protein	-0.315606	0.000498762	-0.240336	0.0999062	63.2719	65.9608	71.7524	65.2476	66.2502	64.7367	67.5456	77.6917	71.3117	84.3421	66.8149	76.249	79.8812	72.3274	83.8577	89.1452	80.3414	101.987	76.2344	92.3174	90.5596	101.112	88.6779	93.8808	95.6302	80.9802	94.7954	88.0895	76.3788	88.8182
100	Ga0222695_10003821	Oligopeptidase A	-0.249985	0.0175867	-0.225068	0.164859	62	69	70	65	64	61	72	81	68	78	67	66	83	78	84	81	74	104	76	89	84	76	80	88	91	78	79	97	94	79
	Ga0222695_100038223	AI-2E family transporter	-0.503418	0.000302929	-0.480943	0.0130317	36.272	50.9856	46.6511	39.0948	34.6287	38.9423	55.4299	58.0181	38.5204	45.9412	42.0064	41.7322	81.8972	64.7449	57.858	68.0262	50.6983	71.4894	73.4537	66.5608	64.3913	79.3952	61.6566	63.0235	68.5558	50.8832	73.7855	51.9959	54.2317	46.6158
	Ga0222695_100038224		-0.217661	0.140947	-0.306553	0.0498664	59.1425	56.5852	64.7869	67.3611	59.8287	65.5773	62.4091	89.6854	61.299	74.75	65.7667	69.0335	71.1458	108.244	77.1132	92.369	74.0223	90.067	64.916	89.66	95.3993	92.6466	70.5031	85.4678	73.3712	78.6023	82.6736	62.9563	65.6019	77.2537
	Ga0222695_100038225	Polar amino acid transport system substrate-binding protein	-1.38993	4.7e-05	-1.69623	6.3e-05	3	6	16	11	10	7	8	50	12	30	15	18	33	39	55	64	45	74	42	67	54	62	27	50	47	35	29	34	36	22
101	Ga0222695_10003942	Hypothetical protein	-0.586793	3.9e-05	-0.633469	0.000603362	30.5519	33.7861	35.3166	33.1738	34.5336	32.6139	34.7217	46.0703	37.1196	50.4516	38.4352	42.7789	49.6633	56.2398	55.969	59.8437	54.5402	84.5698	51.0806	78.7979	71.6049	73.382	53.0269	53.7067	68.2201	45.4652	48.3796	54.1927	48.4708	50.3843
102	Ga0222695_10016051	Photosystem II P680 reaction center D1 protein	-0.697867	0.0312332	-0.817536	0.0478422	7	11	11	14	15	18	19	36	21	30	24	25	13	37	45	35	36	38	22	43	42	46	23	41	57	28	18	22	20	32
	Ga0222695_10016052	Hypothetical protein	-1.46565	2.35e-07	-1.95081	1.16e-07	8.25282	6.89655	9.94419	7.85819	12.2892	7.75463	14.3633	37.9527	18.4187	30.482	18.3657	20.6347	61.304	73.1481	76.2307	61.4081	43.2647	78.8953	31.3846	40.796	55.3048	90.6379	44.08	47.8882	75.6734	39.9903	42.0718	34.8325	35.1466	22.03
	Ga0222695_10016053	tRNA_Leu_TAA	-0.713915	0.00127426	-0.926072	0.000638927	17.0031	26.081	26.5656	26.8484	32.5443	22.9399	29.343	62.3191	28.3263	41.6071	33.3571	34.6201	90.7738	63.0184	53.1344	52.4708	45.5645	84.0517	56.2154	65.4051	45.8581	61.756	57.5492	71.9507	83.658	33.8847	52.753	24.263	39.3849	50.3145
	Ga0222695_10016054	NAD(P)H-quinone oxidoreductase subunit L	-0.896473	8.46e-07	-1.00474	1.57e-05	20.2726	23.2941	33.4584	35.213	28.4857	30.0347	27.2915	66.2063	36.5819	48.9869	36.628	39.8534	59.0939	79.1603	70.5194	76.0744	62.0301	91.3998	45.8149	78.4826	101.736	87.4339	53.4232	91.0331	74.2695	54.0894	65.9226	42.5454	58.6144	64.1884
	Ga0222695_10016055	DUF3007 family protein	-0.971687	1.44e-06	-1.03554	7.53e-05	21.4803	17.2807	29.342	28.7163	21.6824	23.9862	22.0624	61.2355	35.5042	42.4947	27.8802	29.9555	45.2257	78.5906	62.7298	70.0359	51.2783	69.181	41.2272	75.8085	71.1124	95.482	42.6181	61.1111	55.4113	50.3383	61.463	52.5227	57.0437	59.097
	Ga0222695_10016056	Tryptophan synthase alpha chain	-0.9075	5.03e-05	-1.21091	9.34e-06	23.4351	17.7814	27.2791	22.2082	22.1907	19.1933	19.103	54.1907	28.3966	42.5824	29.9034	31.792	46.6164	62.1711	62.5221	64.3517	54.618	109.905	49.5767	70.2039	69.5331	89.8165	41.0949	53.6519	64.6303	40.0174	47.6119	37.1552	45.1734	39.7542
	Ga0222695_10016057	DUF938 domain-containing protein (AdoMet_Mtases domain)	-0.63645	0.000783125	-1.03153	2.53e-06	26.6238	24.6595	32.9161	25.6938	24.9518	24.5721	25.6767	60.4989	32.7228	44.0245	32.4958	37.759	74.5896	71.5543	72.29	63.2819	55.3505	83.4143	45.0159	61.6961	50.8775	71.1385	44.0647	59.1228	64.0117	46.2073	47.5663	37.2439	51.0922	48.8879
	Ga0222695_10016058	NAD(P)-dependent alcohol dehydrogenase	-0.36863	0.00148296	-0.418649	0.00437609	43.7184	45.5887	55.7353	51.9076	50.5098	49.3207	46.2418	63.775	57.0763	60.828	51.1506	56.9061	59.2411	78.7667	70.6764	70.9044	62.8152	98.262	64.7707	81.0616	73.7554	83.9804	60.5926	72.0373	68.8709	66.0399	66.4455	71.266	64.5289	65.3558
	Ga0222695_10016059	Ferrous iron transport protein B	-0.349955	0.00215897	-0.320966	0.0552866	56.9098	52.3986	63.6967	54.9717	57.6343	56.0686	53.994	82.9259	61.0182	68.2552	60.4288	65.1779	66.6391	87.1039	74.0475	83.2361	69.1624	93.4065	71.3486	92.9123	90.0103	108.337	67.2156	75.5121	79.702	79.3052	75.8592	73.3215	72.1143	70.066
	Ga0222695_100160515	Nif11 domain/cupin domain-containing protein	-1.49979	1.34e-05	-1.70901	8.78e-05	11	3	9	7	6	6	9	49	13	23	17	15	41	56	37	51	37	61	32	60	44	63	30	40	57	29	38	31	38	28
104	Ga0222695_10018301	IS5 family transposase	-0.892815	0.0454485	-0.956764	0.119016	3.53958	2.7041	4.30277	5.2969	6.72061	5.8744	2.6195	8.94603	6.6365	9.53243	6.97756	7.29301	7.31838	14.7229	13.2262	10.0871	12.623	12.1795	4.85987	12.1508	18.6165	18.8746	5.17454	11.8084	7.22611	10.9717	7.95272	23.84	18.5897	8.75665
	Ga0222695_10018302	Methyltransferase domain-containing protein	-0.795985	0.0184679	-0.891533	0.0452438	8.86784	10.4757	28.1523	30.9406	19.8481	23.792	13.783	54.4263	36.831	35.0039	37.401	30.9662	43.4543	70.3609	54.6058	50.9123	45.5368	53.8181	21.6709	60.199	83.7184	84.1905	20.8849	37.8148	52.3627	42.7653	49.3348	27.102	66.8729	50.2397
	Ga0222695_10018303	GDP-fucose dependent protein (O-FucT_like domain)	-0.632776	0.116342	-0.910088	0.0359516	13.8288	9.34731	21.7187	16.4174	19.9734	19.1922	10.3991	45.9383	27.3459	30.0125	29.0176	25.9457	24.5717	42.4897	35.5007	44.4477	36.9373	73.1733	23.5854	47.2834	53.203	58.0396	16.9624	30.8576	45.6448	28.9605	37.4243	17.7295	34.5937	36.478
	Ga0222695_10018304	Transposase	-0.369921	0.294815	-0.906915	0.000356768	26.996	32.2066	37.4078	23.9126	29.4724	28.981	33.3084	84.4737	42.708	55.4745	40.9497	36.1892	77.8107	55.6913	66.2522	87.3321	67.7291	96.3239	57.1969	58.8978	57.9265	72.1537	52.5415	49.3304	58.8399	46.2431	41.1643	30.6143	48.6029	45.577
	Ga0222695_10018305	Transposase InsO family protein	-0.325417	0.558179	-0.971408	0.000420308	32.2293	29.0641	39.4386	48.6713	36.3765	38.8362	32.336	109.357	40.9343	68.519	54.8446	41.6339	54.4771	81.8343	92.8841	103.645	96.3943	135.232	56.3851	78.4738	84.4975	98.1209	52.5396	52.1999	58.4135	60.1187	41.9424	38.9309	52.1201	50.6548
108	Ga0222695_10010312	Glycosyltransferase family 4 protein (RfaB domain)	-0.719046	0.041811	-1.19368	0.00119092	15.446	8.71038	16.6498	25.9084	19.1866	15.1134	11.4399	45.34	25.1434	31.1707	26.6355	24.5118	38.8606	61.5311	42.2048	45.2326	43.2069	82.4559	24.1415	48.2764	64.2918	64.0232	16.9158	39.3941	42.6035	32.7968	25.4917	29.569	32.3933	32.4532
	Ga0222695_10010313	Glycosyltransferase (WcaA domain)	-0.823045	0.0220876	-1.20905	0.00264263	17.6768	8.92314	16.2612	17.1013	17.4416	17.2108	8.6267	53.0945	26.327	27.7365	29.1159	25.2781	45.766	67.2239	41.7888	41.6438	45.3153	74.8415	26.6267	44.152	79.9327	62.4467	15.7117	35.2596	54.1598	34.5635	31.1095	23.1481	33.6111	42.1269
	Ga0222695_10010314	FlaA1/EpsC-like NDP-sugar epimerase	-0.80546	0.0148845	-1.16765	0.00173828	13.9923	7.54085	18.402	19.6385	16.3386	12.8813	10.1035	46.3865	22.996	27.9966	26.7642	25.362	40.558	55.3643	34.041	42.065	40.9211	72.9962	24.7627	40.5573	54.0732	53.1432	15.9328	43.2172	40.4199	36.4157	28.1016	29.9986	37.4564	41.1146
	Ga0222695_10010315	Hypothetical protein	-0.748019	0.0410797	-0.810072	0.106112	13.1341	7.93223	23.3447	24.8766	20.3605	19.5536	11.2252	50.6331	30.7292	38.7485	39.1888	32.6614	43.5764	64.0457	37.9219	37.8243	45.3519	56.4386	25.43	67.6928	74.5985	71.1516	18.4383	49.7898	41.0275	42.8125	39.5589	34.6478	45.8333	32.0067
	Ga0222695_10010316	FkbM family methyltransferase	-0.639966	0.0891603	-1.03315	0.00677905	14.7868	8.43776	23.4018	17.8494	21.8916	21.4428	13.0772	52.0779	36.0562	30.2326	36.2824	33.3054	60.855	49.6651	41.4574	54.9013	48.5493	72.0605	31.327	52.3938	61.2676	73.002	18.3131	44.061	42.0175	41.0857	36.4092	18.1304	43.5792	40.2541
	Ga0222695_10010317	Hypothetical protein	-0.787167	0.0214254	-0.991903	0.0167007	13.7457	8.84429	30.5031	25.9397	20.295	18.9834	10.9458	52.1372	34.5424	38.0708	37.5828	32.7181	47.7382	64.4828	49.8674	48.4179	50.4676	70.1648	31.3725	52.8703	65.7336	77.3062	16.0398	43.3925	66.0615	50.9793	42.1665	29.0407	49.2647	49.3117
	Ga0222695_10010318	Glycosyltransferase family 2 protein	-0.787043	0.0257194	-1.02255	0.0145946	16.6906	7.05329	26.9897	16.9748	19.7454	21.3622	12.2823	49.7047	30.5434	33.7575	33.7135	29.441	48.4217	67.0977	41.2299	48.3003	46.4957	59.5896	21.454	56.7925	61.9978	78.3708	14.8722	40.4645	63.3609	40.1479	37.7604	30.9852	46.1088	42.6789
	Ga0222695_10010319	Glycosyltransferase (RfaB domain)	-0.801276	0.0171889	-1.04354	0.00909315	14.9974	8.36111	25.0845	17.5748	24.489	18.5556	12.5467	53.0621	33.878	36.443	35.9914	31.46	50.9146	61.7216	46.1025	59.4374	46.0127	70.8376	26.3555	64.8074	61.0829	79.0625	16.8472	48.8106	62.6694	38.3464	38.3356	31.4062	54.1591	44.9779
	Ga0222695_100103111	Glycosyltransferase (WcaA domain)	-0.703754	0.0502139	-1.03077	0.00915957	12.0097	8.35888	25.3531	23.2749	21.792	18.5747	12.0343	54.2627	37.2582	36.7935	32.8939	32.3279	40.4491	68.7885	56.7384	49.7704	43.1601	74.3008	25.7778	55.0995	55.6829	71.963	18.1584	48.2086	58.8838	48.4865	38.2483	27.418	45.8148	39.3648
	Ga0222695_100103112	Hypothetical protein	-0.867134	0.0114262	-0.765859	0.166357	15.4992	9.09962	29.9002	13.4097	22.465	19.2853	15.5464	51.3335	37.1036	37.8577	32.5	30.835	36.2397	51.6926	33.4505	49.1498	45.542	57.3968	23.1481	52.3494	79.4367	80.7699	17.755	56.162	87.7245	37.4529	30.8449	40.6232	54.8097	35.6045
	Ga0222695_100103113	ABC transporter subfamily B protein	-0.379253	0.52473	-0.800551	0.025577	26.6134	14.9239	30.5308	29.5589	30.8915	25.8745	14.9686	51.4752	33.2429	41.351	37.934	33.279	47.1616	60.5019	43.455	52.4519	48.2846	77.2564	25.8831	50.8757	62.394	62.8332	16.993	35.855	48.5954	43.2333	36.5807	28.0774	50.4101	40.0585
109	Ga0222695_10045052	Hypothetical protein	-1.67395	0.000322826	-2.0768	0.00029949	0.498777	1.85849	4.64923	0.677831	3.11077	4.00602	5.40057	39.4537	6.00968	19.7415	12.5844	9.53769	30.267	46.46	33.3333	33.1618	34.1765	63.1736	13.5508	38.7543	39.0152	46.0257	25.8662	43.2597	27.6466	21.44	29.4237	34.1064	12.6623	26.3007
	Ga0222695_10045053	Type I restriction enzyme R subunit	-1.5778	0.000192569	-1.71796	0.00163608	2.7843	1.18584	8.26208	4.46791	3.15732	3.79868	4.22011	41.1029	10.2115	18.4622	13.2295	11.6409	30.4986	33.1069	30.7484	35.4826	30.7229	48.3609	21.312	41.6213	35.8201	44.7384	29.0842	42.8618	36.7661	24.8092	26.0799	24.2646	29.4321	21.1568
110	Ga0222695_10009801	GDP-fucose dependent protein (O-FucT_like domain)	-0.793963	0.0365446	-0.988469	0.0328412	9.33924	7.80399	13.2841	10.3214	13.9201	15.2035	6.96949	42.098	22.8242	21.8028	25.9929	21.663	29.386	33.2343	32.4117	38.4951	31.0894	51.399	22.5622	49.9574	45.1206	51.3127	14.1822	26.4197	30.9709	28.9197	28.6458	16.0714	36.4583	31.732
	Ga0222695_10009802	Hypothetical protein	-0.704964	0.0558519	-1.02703	0.0111117	15.5977	9.08695	24.2839	20.1555	22.1059	18.3699	11.6374	53.0988	35.3812	32.784	32.8402	26.9146	41.8101	54.6499	42.854	47.9417	47.0452	79.8601	29.7601	50.075	57.8555	76.8308	14.7922	34.7228	52.3807	46.049	37.2159	23.985	39.1271	41.8226
	Ga0222695_10009803	Glycosyltransferase family 2 protein	-0.77856	0.0220735	-1.07892	0.0057627	12.9795	9.4329	28.5309	17.1039	20.67	14.9986	11.877	50.8351	29.5386	36.1573	31.745	29.4518	50.5696	50.2798	42.2287	51.6418	45.5656	77.4085	25.6327	51.6377	64.051	74.7503	18.3865	40.7862	54.3662	41.1091	43.5627	30.9974	35.1078	38.589
	Ga0222695_10009804	FkbM family methyltransferase	-0.724884	0.041811	-1.02991	0.0100928	23.9344	10.113	22.5749	18.8176	21.9509	21.7001	11.5025	56.764	33.5817	37.969	39.6221	29.5096	38.8274	78.6533	54.8928	57.6168	47.2177	66.567	25.7416	49.7292	72.4221	73.6572	16.7306	37.8175	66.8204	51.254	41.9915	30.1704	42.7788	47.1512
	Ga0222695_10009805	Hypothetical protein	-0.761451	0.00649585	-1.11853	0.000442443	5.75729	9.05015	12.8406	13.5676	16.2296	16.7282	10.9721	31.4695	24.007	20.794	22.6621	21.7213	40.7357	46.0475	34.0474	32.0029	32.6342	55.6587	26.5142	43.2344	39.7589	44.2816	18.849	35.0235	37.6124	29.5392	22.3157	18.9255	29.7466	23.2566
	Ga0222695_10009806	SAM-dependent methyltransferase	-0.733792	0.0271426	-0.925232	0.0213113	13.8842	9.81375	25.9283	16.3498	22.7459	19.3964	11.6101	49.729	33.3368	29.9142	32.6782	29.0096	31.7467	35.526	45.5471	49.643	47.1507	69.7448	28.2684	45.7127	62.2207	67.1214	16.3225	37.7911	47.2177	41.2786	39.3201	28.2777	46.3721	46.4827
	Ga0222695_10009807	Glycosyltransferase family 2 protein (WcaA domain)	-0.740057	0.0515515	-1.13705	0.00513463	11.1208	6.70333	23.5807	17.6092	19.0704	13.8998	9.11481	49.281	29.4782	29.121	28.7299	25.1662	35.7092	47.0469	44.4078	47.0265	41.5959	75.4784	29.6295	47.5203	42.2875	71.1437	15.2917	38.9048	39.1139	34.954	33.2363	23.0909	44.2335	34.5732
	Ga0222695_10009808	Glycosyltransferase family 2 protein (WcaA domain)	-0.733374	0.0345928	-1.17511	0.00139345	14.4837	7.86458	15.3182	19.401	18.0051	15.2393	11.078	43.5814	27.979	26.151	29.6852	24.0875	35.5165	57.6915	43.87	38.9062	37.5503	80.5999	27.46	43.9101	65.0716	54.4343	15.3602	32.4013	33.8068	36.8004	30.5876	27.5868	29.0017	39.5204
	Ga0222695_10009809	Ubiquinone/menaquinone biosynthesis C-methylase UbiE	-0.807088	0.0173944	-1.01073	0.0141124	13.8426	8.25861	25.5773	19.726	19.1156	17.1316	12.6364	49.5644	25.5145	29.3721	35.5677	28.9369	31.0234	59.483	44.0554	47.2613	43.543	70.7182	31.4586	53.0892	63.9702	70.1602	14.2632	44.826	48.0496	43.1641	37.114	25.4587	48.3156	31.1901
	Ga0222695_100098010	Glycosyltransferase (GT4_PimA-like and RfaB domains)	-0.715249	0.0399213	-1.13356	0.00213326	12.9697	8.10658	21.421	16.7535	17.0192	14.8923	10.5882	40.4156	27.1966	26.0531	26.4882	22.8417	43.8847	43.5713	35.1134	35.9658	38.8942	77.0439	24.4591	42.0614	55.973	52.1219	15.3049	35.1102	42.17	34.955	30.4813	17.9865	28.9011	32.9709
	Ga0222695_100098011	IS5 family transposase	0.472242	0.0366927	0.58533	0.0426044	126.806	60.6522	123.017	110.863	136.82	138.302	58.0965	100.489	121.876	116.897	131.666	127.901	63.1063	88.9504	82.0707	67.7814	101.361	41.5938	57.3137	82.5165	100.298	78.9559	61.778	71.7422	82.8358	97.2977	104.085	61.0785	105.214	93.0794
117	Ga0222695_10039551	Zn-dependent M28 family amino/carboxypeptidase (ABC transporter permease domain)	-6.08254	5.04e-13	-4.8394	8.12e-06	0	0	0	0	0	0	0	0	0	0	0	0	0	2.8011	9.16325	3.87912	0.0103326	0	8.57403	3.72226	6.85407	11.6417	4.35074	4.08689	14.2798	3.91893	10.0029	1.46409	6.07243	4.89503
	Ga0222695_10039552	Tol biopolymer transport system component	-6.43887	1.11e-13	-5.03913	5.08e-06	0	0	0	0	0	0	0.0132822	0	0	0	0	0	0	1.8329	9.12574	5.2076	0.0367554	0.754546	15.7931	3.23329	9.91369	13.4462	5.70656	4.69756	16.5904	3.77135	9.35221	4.26001	5.12704	4.25388
	Ga0222695_10039553	DUF418 domain-containing protein	-5.99527	1.85e-12	-4.94427	5.71e-06	0	0	0	0	0	0	0.0254635	0	0	0	0	0.0304734	0	2.89743	8.53483	4.26882	0.0521151	0.344139	12.4031	3.27703	6.82385	10.1519	4.93311	5.99386	7.5183	2.49606	9.08911	1.71086	4.99002	3.67567
118	Ga0222695_10057011	Glycine hydroxymethyltransferase	-6.02815	6.39e-13	-4.61767	2.69e-05	0	0	0	0	0	0	0	0	0	0	0	0	0	1.53318	8.21902	4.47545	0	0	9.38191	2.55093	5.94106	9.71782	4.05017	4.6628	11.4457	2.80168	7.10848	2.47601	7.76299	3.94576
	Ga0222695_10057012	ATP adenylyltransferase	-5.79234	1.33e-12	-4.0997	0.000297204	0	0	0	0	0	0.238186	0	0	0	0	0	0	0	0	7.0778	2.89155	0	0	11.5216	5.44533	3.74746	10.5635	3.35652	1.05192	7.92221	3.90244	6.00546	6.61537	7.54573	4.38334
	Ga0222695_10057013	Alkyldihydroxyacetonephosphate synthase	-5.95122	1.99e-11	-4.33301	0.000514351	0	0	0	0	0	0	0	0	0	0	0	0	0	0	6.71477	3.86071	0	0	15.2298	2.68562	4.17109	14.0009	3.22138	2.51425	7.22592	4.37814	7.7843	0.376605	4.52937	4.35244
119	Ga0222695_10053911	DNA polymerase-4	-5.52347	3.95e-10	-3.9884	0.00161209	0	0	0	0	0	0	0.23033	0	0	0	0	0	0	2.76842	3.45425	3.31127	0	0	11.4977	2.77345	2.29581	10.2923	3.18388	0.602252	8.74039	2.06075	7.40438	0.598199	11.8677	1.72721
	Ga0222695_10053912	Hypothetical protein	-6.11537	1.33e-12	-4.4688	0.000139682	0	0	0	0	0	0	0	0	0	0	0	0	0	0	6.55515	4.91914	0	0	12.943	1.70576	6.1756	9.83796	5.62966	3.33124	10.7008	1.26566	7.859	6.4059	6.69643	3.57143
	Ga0222695_10053913	Demethylmenaquinone methyltransferase/2-methoxy-6-polyprenyl-1,4-benzoquinol methylase UbiE	-6.1279	1.59e-13	-4.74005	9.16e-06	0	0	0	0	0	0	0	0	0	0	0	0	0	5.67393	4.84843	4.73903	0.0523478	0.146329	10.4866	4.11228	7.10332	14.3587	4.12474	5.73574	9.2195	3.31068	7.40698	1.21244	7.24682	4.29576
	Ga0222695_10053914	Murein DD-endopeptidase MepM/murein hydrolase activator NlpD	-6.19603	4.8e-14	-4.39593	5.5e-05	0	0	0	0	0	0	0	0	0	0	0	0	1.4988	4.09995	5.87378	2.67522	0.0788925	0.504424	13.096	4.01231	6.40238	14.2436	5.11109	3.37625	7.77196	3.8281	8.12537	4.95318	8.76799	2.96819
	Ga0222695_10053915	Hypothetical protein	-6.45396	1.73e-13	-4.54929	0.000125658	0	0	0	0	0	0	0	0	0	0	0	0	0	6.66667	6.87295	1.50943	0	0	23.8415	5.21835	11.3272	10.9979	3.43597	2.43015	4.73064	3.11111	12.3843	4.28571	12.0988	4.77987
	Ga0222695_10053916	Hypothetical protein	-5.85136	6.62e-12	-4.70824	2.22e-05	0	0	0	0	0	0	0	0	0	0	0	0	0	0.672043	10.6465	2.51853	0.225351	0	10.4686	5.28607	5.14013	9.27993	5.13483	4.34942	6.64232	1.82644	6.63132	0	8.12252	1.90364
120	Ga0222695_10048961	MFS family permease	-6.57487	4.8e-14	-4.95412	8.12e-06	0	0	0	0	0	0.0759971	0	0	0	0	0	0	0	0	8.68673	6.23792	0	0.635091	15.7829	5.11063	10.5734	15.339	3.57331	5.38603	14.5119	8.48112	11.3854	3.98061	7.43083	4.74757
	Ga0222695_10048962	MFS family permease	-6.37839	1.11e-13	-5.12498	2.5e-06	0	0	0	0	0	0	0	0	0	0	0	0	0	2.15054	8.53165	6.93711	0	0.333333	17.4522	4.37479	4.94907	12.5586	4.79786	4.73684	11.0152	4.75088	7.49653	4.99471	11.3056	3.67296
	Ga0222695_10048963	Selenide, water dikinase	-6.31198	4.8e-14	-4.40971	7.69e-05	0	0	0	0	0	0	0	0	0	0	0	0	0	1.90313	6.68633	2.56953	0	0.249212	13.8837	5.78377	8.39069	15.8951	3.95328	3.36904	11.0664	4.05941	6.00111	3.42277	8.3743	5.14276
	Ga0222695_10048964	CO dehydrogenase maturation factor (CooC domain)	-6.3696	1.59e-13	-4.83821	1.37e-05	0	0	0	0	0	0	0	0	0	0	0	0.0451481	0	0.418393	8.21882	6.43247	0.0165937	0	14.9398	3.45161	8.44682	13.3142	4.21817	8.69456	10.0931	5.31913	8.11649	2.04743	5.19888	9.61261
	Ga0222695_10048965	Predicted RNA-binding protein (CooT domain)	-5.92316	5.19e-13	-4.05088	0.000431087	0	0	0	0	0	0	0	0	0	0	0	0.121037	0	2.77536	4.29924	4.16879	0.294028	0	13.5816	1.8892	4.93619	16.235	4.96762	6.34582	8.68141	5.55714	8.8049	1.72673	1.48273	2.79619
	Ga0222695_10048966	Hypothetical protein	-5.04928	1.41e-09	-3.40105	0.00761646	0	0	0	0	0	0	0	0	0	0	0	0.102508	0	0	4.91863	1.03324	0.307099	0	7.84607	1.10163	1.24008	10.7275	1.95257	5.43024	0.0324675	3.13283	2.56696	0	0	3.42318
A MAG-AL2 contigs 1–120 were organised to represent a draft genome, using methods described before [12]. Here, contigs are arranged in ascending order from top to bottom, with contigs from different scaffolds separated by an empty row.
B IMG gene IDs are gene locus tags of MAG genes on IMG.
C Genes were auto-annotated by IMG annotation pipeline and their functions were manually verified as decribed previously [12].
D Statistical analyses of gene coverage variations in samples from oxic vs anoxic and oxic vs oxic-anoxic interface were performed using DESeq2 (see 'Methods' for further description). Log2 (fold change) is the magnitude of change in gene coverages (see Fig. 6). BH-adjusted P-values ≤ 0.05 are significant, considering a 5% fraction of false positives as acceptable.
E Gene relative coverages are shown here for comparison. Statistical analyses were performed based on gene coverages and not gene relative coverages.

## Sheet: MAG-AL1 SNPs & indels
Contig numberA	IMG gene IDB	Gene product nameC	MAG indelsD	Total distinct SNPsE	Number of SNPs or indels observed in metagenomes from different time periods and lake depthsF
					27Jan2015-Surface	Nov2008-Oxic1	Jul2014-Oxic1	Aug2014-Oxic1	Oct2014-Oxic1	Dec2014-Oxic1	Nov2008-Oxic2	Nov2013-Oxic2	Jul2014-Oxic2	Aug2014-Oxic2	Oct2014-Oxic2	Dec2014-Oxic2	Nov2008-Interface	Nov2013-Interface	Jul2014-Interface	Aug2014-Interface	Oct2014-Interface	Dec2014-Interface	Nov2008-Anoxic1	Nov2013-Anoxic1	Oct2014-Anoxic1	Dec2014-Anoxic1	Nov2008-Anoxic2	Nov2013-Anoxic2	Oct2014-Anoxic2	Dec2014-Anoxic2	Nov2008-Anoxic3	Nov2013-Anoxic3	Oct2014-Anoxic3	Dec2014-Anoxic3
1	Ga0222650_100003448	Carboxysome shell peptide	insertion																	1	1	1
	Ga0222650_1000034112	4-Amino-4-deoxy-L-arabinose transferase-like glycosyltransferase		1		1					1								1			1			1	1	1		1	1	1	1		1
14	Ga0222650_100031946	Isoleucine-tRNA ligase		1																		1				1			1
	Ga0222650_100031951	FIST C-terminal domain-containing protein		1																1
15	Ga0222650_1000026120	Photosystem I subunit 7		1																		1
	Ga0222650_1000026148	Lipopolysaccharide assembly outer membrane protein LptD (OstA)	insertion									1								1		1				1
17	Ga0222650_10013966	Hypothetical protein	deletion																								1	1			1
18	Ga0222650_100017039	ESS family glutamate:Na+ symporter		1													1					1
20	Ga0222650_1000001153	Cysteine desulfuration protein SufE		11		1			1													1			1	1		1		1	1	1	1	1
21	Ga0222650_10009235	Glycerol-3-phosphate dehydrogenase		2																		2
22	Ga0222650_10019676	Glycosyltransferase family 2 protein		1																		1
25	Ga0222650_10005062	Hypothetical protein		5																		5
	Ga0222650_10005067	30S ribosome-binding factor RbfA	insertion									1
	Ga0222650_100050629	Inositol monophosphatase family protein		2																		2
26	Ga0222650_10010265	Lipid-A-disaccharide synthase-related protein		1																		1
	Ga0222650_10010269	NADH-quinone oxidoreductase subunit O		2																		2
	Ga0222650_100102615	DUF2079 domain-containing protein	deletion			1				1													1
27	Ga0222650_100098414	Cu2+-exporting ATPase	insertion																								1
28	Ga0222650_100020930	AI-2E family transporter		1																		1
	Ga0222650_100020938	Citrate synthase		1																		1
32	Ga0222650_100008712	2-Oxoisovalerate dehydrogenase	insertion									1							2	2		2	2	2	2	2	2	2	1	2	2
	Ga0222650_100008743	DUF86 domain-containing protein	insertion								1
35	Ga0222650_10053446	dTDP-4-amino-4,6-dideoxygalactose transaminase		4								3		1						2	3						2
36	Ga0222650_10000634	All-trans-8'-apo-beta-carotenal 15,15'-oxygenase		1																		1
37	Ga0222650_100004319	Aminotransferase class I/II-fold pyridoxal phosphate-dependent enzyme	insertion									1								1		1				1						1
39	Ga0222650_100015811	Acetate kinase		1																		1
	Ga0222650_100015841	Formate/nitrite transporter FocA (FNT family)	insertion			1	1	1															1
46	Ga0222650_100011952	Ribosome-associated ATPase/putative transporter RbbA		1																									1
47	Ga0222650_10038463	DNA primase		10																		3									6	1
48	Ga0222650_10046461	Phenylpropionate dioxygenase-like ring-hydroxylating dioxygenase large terminal subunit		1					1						1						1
49	Ga0222650_100101211	AI-2E family transporter		2																		2
	Ga0222650_100101212	AI-2E family transporter	insertion			1																	1
	Ga0222650_100101214	Preprotein translocase subunit SecF	insertion			1					1
50	Ga0222650_10000691	Glycosyltransferase (RfaB domain)		1							1
	Ga0222650_100006927	FlaA1/EpsC-like NDP-sugar epimerase		1																		1
	Ga0222650_100006978	ATP-dependent DNA helicase RecG	insertion			1
51	Ga0222650_100077324	Polysaccharide export outer membrane protein (Wza and SLBB domains)		10																		8				2							4
	Ga0222650_100077325	Protein-tyrosine phosphatase		2																		2
	Ga0222650_100077331	Type II TA system VapC family toxin	deletion								1
55	Ga0222650_10024994	Glycosyltransferase (CESA_CelA_like domain)		1																					1						1
57	Ga0222650_100000822	2-Succinyl-5-enolpyruvyl-6-hydroxy-3-cyclohexene-1-carboxylate synthase		4																		4
	Ga0222650_100000824	Lipoprotein-anchoring transpeptidase ErfK/SrfK		3																		3
	Ga0222650_100000859	DUF3370 domain-containing protein	deletion																								1
	Ga0222650_1000008167	Hypothetical protein	insertion																							1
58	Ga0222650_100108117	Hypothetical protein		2																		2
A MAG-AL1 contigs 1–64 were organised to represent a draft genome, using methods described before [12]. Here, contigs are arranged in ascending order from top to bottom, with contigs from different scaffolds separated by an empty row.
B IMG gene IDs are gene locus tags of MAG genes on IMG.
C Genes were auto-annotated by IMG annotation pipeline and their functions were manually verified as decribed previously [12].
D Only indels with ≥ 20 read depth were considered.
E Total distinct SNPs refer to the total number of SNPs identified at different positions in a gene. Only SNPs with frequency ≥ 90% and read depth ≥ 20 were considered.
F SNPs, yellow; indels (insertions and deletions), blue.

## Sheet: MAG-AL2 SNPs & indels
Contig numberA	IMG gene IDB	Gene product nameC	MAG IndelsD	Total distinct SNPsE	Number of SNPs observed in metagenomes from different time periods and lake depthsF
					27Jan2015-Surface	Nov2008-Oxic1	Jul2014-Oxic1	Aug2014-Oxic1	Oct2014-Oxic1	Dec2014-Oxic1	Nov2008-Oxic2	Nov2013-Oxic2	Jul2014-Oxic2	Aug2014-Oxic2	Oct2014-Oxic2	Dec2014-Oxic2	Nov2008-Interface	Nov2013-Interface	Jul2014-Interface	Aug2014-Interface	Oct2014-Interface	Dec2014-Interface	Nov2008-Anoxic1	Nov2013-Anoxic1	Oct2014-Anoxic1	Dec2014-Anoxic1	Nov2008-Anoxic2	Nov2013-Anoxic2	Oct2014-Anoxic2	Dec2014-Anoxic2	Nov2008-Anoxic3	Nov2013-Anoxic3	Oct2014-Anoxic3	Dec2014-Anoxic3
3	Ga0222695_10024024	30S ribosomal protein S1		4		4			1
4	Ga0222695_10017953	Lipoate-protein ligase A		4		4
5	Ga0222695_10045601	Light-dependent protochlorophyllide reductase		4	1	3
	Ga0222695_10045603	Hypothetical protein		1	1	1
6	Ga0222695_10018414	Ribulose-bisphosphate carboxylase large chain		1		1		1
	Ga0222695_10018417	Carboxysome shell carbonic anhydrase		6		4		2	4	4	4
7	Ga0222695_10027431	Carboxysome shell carbonic anhydrase CsoSCA		4		4
	Ga0222695_10027434	Carboxysome shell protein CsoS1		3		3
	Ga0222695_10027435	Bacterioferritin		2		2
	Ga0222695_10027437	Rubisco activase homolog		6	2	6			1		1
8	Ga0222695_10047823	Ribosomal protein S18 acetylase RimI-like enzyme		6	1	6			1
9	Ga0222695_100076018	ABC transporter subfamily B protein		9	3	8
12	Ga0222695_10058791	Cd2+/Zn2+-exporting ATPase		3		2			3	2	2					1											2
	Ga0222695_10058794	Multicopper oxidase family protein	insertion									1
28	Ga0222695_10002939	Polar amino acid transport system substrate-binding protein (aspartate/glutamate-binding domain)		9	3	8			3		1
	Ga0222695_100029317	FIST C-terminal domain-containing protein	insertion			1					1
	Ga0222695_100029331	DUF3084 domain-containing protein		2	2	2
29	Ga0222695_10001143	Lipopolysaccharide assembly outer membrane protein LptD (OstA)	insertion									1								1		1				1
	Ga0222695_100011411	DUF3181 domain-containing protein		1		1
30	Ga0222695_100042214	Hypothetical protein	deletion			1			1	1	1	1		1	1												1	1
	Ga0222695_100042219	Glycosyltransferase (glycosyltransferase_GTB-type domain)	deletion						1	1	1
31	Ga0222695_100006659	Signal recognition particle-docking protein FtsY	deletion								1
33	Ga0222695_100007719	Diaminopimelate decarboxylase		2																													2
34	Ga0222695_100058616	4-Alpha-glucanotransferase		2	2	1
35	Ga0222695_100001478	Cytosine deaminase		1		1					1
	Ga0222695_1000014111	4-Amino-4-deoxy-L-arabinose transferase-like glycosyltransferase		1		1																1			1
36	Ga0222695_10000098	YqaE/Pmp3 family membrane protein		1		1			1																		1
37	Ga0222695_10008762	Neopullulanase		13		12				1
	Ga0222695_10008763	ATP-dependent DNA helicase RecQ		19	5	16
38	Ga0222695_10007132	Glycosyltransferase family 2 protein	deletion	20	1	19, 1			1	1, 1	1
	Ga0222695_10007133	Hypothetical protein		1		1
	Ga0222695_10007136	Hypothetical protein		16	5	16
	Ga0222695_10007137	Glucosylglycerol-phosphate synthase		22	2	21			2
	Ga0222695_10007138	Multiple sugar ABC transporter substrate-binding protein (trehalose/maltose and UgpB domains)		7		5		2
	Ga0222695_10007139	Multiple sugar ABC transporter permease protein (trehalose/maltose and UgpA domains)		11	4	5		2		2
	Ga0222695_100071310	Multiple sugar ABC transporter permease protein (trehalose/maltose and UgpE domains)		3	2	2
	Ga0222695_100071311	Multiple sugar ABC transporter ATP-binding protein (contains MalK and UgpC domains)		10	1	10
	Ga0222695_100071312	Trehalose synthase/amylase TreS		16	4	16	1
39	Ga0222695_10054121	Hypothetical protein		1						1	1
	Ga0222695_10054122	Formamidopyrimidine-DNA glycosylase		1		1
	Ga0222695_10054123	Methylthioribulose-1-phosphate dehydratase		1		1
	Ga0222695_10054124	Enolase-phosphatase E1		5	2	3
40	Ga0222695_10001411	Sulfate ABC transporter ATPase SufC		3	1	1			1	1	1																1
41	Ga0222695_10000979	DUF4912 domain-containing protein		1		1
43	Ga0222695_10030361	BtpA/SgcQ family protein		2		1			1	1	1
	Ga0222695_10030362	Vitamin K epoxide reductase family protein	insertion	17		16, 1	1	2, 1		1	1	1	1	1	1					1			1				1			1
	Ga0222695_10030366	Undecaprenyl-diphosphatase		2		2			2		2																			1
44	Ga0222695_10046301	Ribosomal protein S12 methylthiotransferase		13		13
	Ga0222695_10046303	B12-binding domain-containing radical SAM protein		7	1	6
45	Ga0222695_10043464	DUF751 domain-containing protein. Might be associated with photosynthesis, since DUF751 family proteins are exclusively found in phototrophs.		1	1
	Ga0222695_10043465	30S ribosome-binding factor RbfA	insertion	1								1										1
	Ga0222695_10043466	Periplasmic beta-glucosidase		2	1	2
46	Ga0222695_10017891	TIGR01777 family oxidoreductase (YfcH domain)		1		1			1		1												1
	Ga0222695_100178911	DUF4079 domain-containing protein		1		1			1		1
47	Ga0222695_10026071	4-Amino-4-deoxy-L-arabinose transferase-like glycosyltransferase		8		6				1	4
	Ga0222695_10026072	4-Amino-4-deoxy-L-arabinose transferase-like glycosyltransferase		11		11
	Ga0222695_10026073	DUF2079 domain-containing protein	deletion	2		2, 1				1													1
48	Ga0222695_10006215	tRNA A37 threonylcarbamoyladenosine modification protein TsaB		1		1
	Ga0222695_100062110	Glycerol-3-phosphate acyltransferase PlsX	insertion			1	1	1		1		1	1							1			1				1			1				1
	Ga0222695_100062114	Cu2+-exporting ATPase	insertion																								1
49	Ga0222695_100011325	DNA-binding NarL/FixJ family response regulator		3		3
	Ga0222695_100011326	23S rRNA-/tRNA-specific pseudouridylate synthase		7	1	6
	Ga0222695_100011328	N-acetylglucosamine-6-phosphate deacetylase	insertion		1	1	1	1		1		1	1						1	1			1	1			1			1				1
	Ga0222695_100011330	AI-2E family transporter		1																		1
	Ga0222695_100011337	Phosphohistidine phosphatase		1		1
	Ga0222695_100011338	Citrate synthase		2		2
54	Ga0222695_100008040	UDP-glucuronate decarboxylase		1		1									1				1			1			1	1		1	1		1	1	1	1
55	Ga0222695_100068516	HNH endonuclease		6		6
	Ga0222695_100068517	HNH endonuclease		5	3	5
56	Ga0222695_10001807	Bifunctional AraC family transcriptional regulator of adaptative response/methylated-DNA-[protein]-cysteine methyltransferase		1	1
	Ga0222695_10001808	2-Amino-4-hydroxy-6-hydroxymethyldihydropteridine diphosphokinase		2	2
	Ga0222695_100018051	Magnesium-protoporphyrin IX monomethyl ester (oxidative) cyclase		3		2			3	2
57	Ga0222695_10029786	Protein-S-isoprenylcysteine O-methyltransferase Ste14		3	2	2		1	1
59	Ga0222695_10021121	Cation transport ATPase		2		2			2		2
	Ga0222695_10021122			4		3			1
	Ga0222695_10021123	Aspartyl protease family protein		4		4
	Ga0222695_10021124	Predicted Abi (CAAX) family protease		3	1	2
	Ga0222695_10021125	Glycosyltransferase family 2 protein (WcaA domain)		6		6
	Ga0222695_10021126	Glycosyltransferase family 2 protein (WcaA domain)		18	5	18	5	3	5
	Ga0222695_10021127	Glycosyltransferase family 2 protein		8	2	6			2
	Ga0222695_10021128	DUF547 domain-containing protein		1					1	1	1
61	Ga0222695_100092412	Ribonuclease HI		1		1
	Ga0222695_100092413	Quinone-dependent dihydroorotate dehydrogenase		6	1	5			1		1
	Ga0222695_100092414	Type IV pilus assembly protein PilM		4		4				4
63	Ga0222695_10036694	Hypothetical protein	deletion						1							1
62	Ga0222695_10000341	Histidinol-phosphate/aromatic aminotransferase/cobyric acid decarboxylase-like protein		5	2	5			3
	Ga0222695_100003473	B12-binding domain-containing radical SAM protein		1		1
	Ga0222695_100003485	Phospho-N-acetylmuramoyl-pentapeptide-transferase		1	1	1
	Ga0222695_1000034100	Phosphoribosylformylglycinamidine synthase PurL		1		1
66	Ga0222695_100009019	Formate/nitrite transporter FocA (FNT family)	insertion			1	1	1															1
67	Ga0222695_10002286	Ribonuclease HII		1	1	1
68	Ga0222695_10019801	50S ribosomal protein L17		2		1			2
	Ga0222695_10019802	tRNA U38,U39,U40 pseudouridine synthase TruA		5	3	3			1
	Ga0222695_10019803	50S ribosomal protein L13		1		1
	Ga0222695_10019805	50S ribosomal protein L31		1		1
	Ga0222695_10019806	Peptide chain release factor 1		5	4	2
	Ga0222695_10019808	Alanine racemase		3		3
	Ga0222695_100198011	Cell wall-associated NlpC/P60 family hydrolase		4		3			2	1	2		1																				1
69	Ga0222695_100111617	Preprotein translocase subunit SecY		1		1
	Ga0222695_100111618	Adenylate kinase		3		2		1
	Ga0222695_100111620	30S ribosomal protein S13		1		1
73	Ga0222695_10010532	Phosphoglycolate phosphatase		1		1
76	Ga0222695_10000194	Alanine dehydrogenase		1	1	1					1																		1					1
77	Ga0222695_10045501	DUF3148 domain-containing protein		3		3			1	1	1
78	Ga0222695_100032418	ATP-dependent DNA helicase RecG	insertion			1
79	Ga0222695_10004036	Type I methionine aminopeptidase		9		9		3
	Ga0222695_10004039	DNA recombination-mediator protein A		2		2
	Ga0222695_100040325	Dihydroxyacid dehydratase		1		1
80	Ga0222695_10030862	Glutamate-tRNA ligase		4		4
	Ga0222695_10030864	DNA polymerase-1		5	2	3		1	3
81	Ga0222695_10009735	Polysaccharide biosynthesis tyrosine autokinase (capsular exopolysaccharide family domain)		1		1
	Ga0222695_10009736	DUF1194 domain-containing protein		1	1	1
83	Ga0222695_10017518	Glycosyltransferase family 4 protein		3																	2						3
84	Ga0222695_100120918	Hypothetical protein		1		1
85	Ga0222695_10059641	Cysteine-tRNA ligase		17	10	16		2	7		1		1
	Ga0222695_10059643	1-Deoxy-D-xylulose-5-phosphate reductoisomerase		2	1	1
86	Ga0222695_10012632	Peptidyl-prolyl cis-trans isomerase B (cyclophilin B)		4		4
88	Ga0222695_10016336	Sulfur carrier protein ThiS		1		1
	Ga0222695_10016337	DUF1517 domain-containing protein (predicted membrane protein)		1		1
93	Ga0222695_100016038	DCC1-like thiol-disulfide oxidoreductase family protein (DUF393 domain)		3		3
94	Ga0222695_10044871	Ubiquinone/menaquinone biosynthesis C-methylase UbiE		3	2																											1		2
	Ga0222695_10044873	Hypothetical protein	insertion																							1
	Ga0222695_10044874	Biopolymer transport protein ExbB/TolQ		1	1			1
	Ga0222695_10044875	Hypothetical protein		2		2			1	1	1					1
95	Ga0222695_10036135	Hypothetical protein	insertion	3	3, 1	2, 1	1	1				1	1					1	1	1		1	1	1	1	1	1	1	1	1	1	1		1
	Ga0222695_10036137	Hypothetical protein		7		4			2	6
97	Ga0222695_100006065	DUF3370 domain-containing protein	deletion																								1
98	Ga0222695_10038061	Phenylalanine-tRNA ligase beta chain		1	1
99	Ga0222695_10001486	TM2 domain-containing membrane protein YozV		6	6
	Ga0222695_10001489	Hypothetical protein	insertion						1
	Ga0222695_100014813	Photosystem II protein D1		2	2	1
	Ga0222695_100014817	2-Succinyl-5-enolpyruvyl-6-hydroxy-3-cyclohexene-1-carboxylate synthase		3	2	1
	Ga0222695_100014847	Phenylalanine-tRNA ligase beta chain		5	2	4			1		1
100	Ga0222695_10003821	Oligopeptidase A		3		3
	Ga0222695_10003828	DUF4332 domain-containing protein		6	5	6
	Ga0222695_10003829	Nif11-like leader peptide family natural product precursor		1		1
	Ga0222695_100038212	1,4-Alpha-glucan branching protein GlgB		2		2			1
	Ga0222695_100038213	Uroporphyrinogen decarboxylase		3	2	3
	Ga0222695_100038214	Nucleoside-diphosphate-sugar epimerase		6		6
	Ga0222695_100038215	Plastocyanin		2		2
	Ga0222695_100038221	ATP-dependent Clp protease ATP-binding subunit ClpB		1		1
	Ga0222695_100038222	BaeRF family 8 domain-containing protein		3	2	3
101	Ga0222695_10003946	DUF2214 domain-containing protein (putative membrane protein)		3		3		1
102	Ga0222695_10016059	Ferrous iron transport protein B		5		5
	Ga0222695_100160511	YciI family protein		4	3	4
	Ga0222695_100160512	Cytochrome C6	deletion			1			1	1	1			1	1												1
	Ga0222695_100160514	GNAT family N-acetyltransferase		7	2	6
104	Ga0222695_10018305	Transposase InsO family protein		2		2
105	Ga0222695_10006811	Hypothetical protein	insertion	2					2, 1	1				1	2, 1	1
111	Ga0222695_10004061	Type I RM system DNA methylase subunit (PglX domain)		6					6
	Ga0222695_100040611	Portal protein		1		1
	Ga0222695_100040619	Hypothetical protein	indel										1		1								1		1		1	1	1	1		1	1	1
	Ga0222695_100040625	Hypothetical protein		1		1
	Ga0222695_100040626	Hypothetical protein	insertion	2		2							1		1								1		1			1	1	1		1	1	1
112	Ga0222695_100097417	Hypothetical protein		1		1
	Ga0222695_100097418	Hypothetical protein	indel										2		1								1				1					1	1	1
116	Ga0222695_10051951	Hypothetical protein	insertion																								1
A MAG-AL2 contigs 1–120 were organised to represent a draft genome, using methods described before [12]. Here, contigs are arranged in ascending order from top to bottom, with contigs from different scaffolds separated by an empty row.
B IMG gene IDs are gene locus tags of MAG genes on IMG.
C Genes were auto-annotated by IMG annotation pipeline and their functions were manually verified as decribed previously [12].
D Only indels with ≥ 20 read depth were considered.
E Total distinct SNPs refer to the total number of SNPs identified at different positions in a gene. Only SNPs with frequency ≥ 90% and read depth ≥ 20 were considered.
F SNPs, yellow; indels (insertions and deletions), blue; both SNPs and indels (with number of SNPs followed by indels), green.

## Sheet: Other MAG VCGs
IMG gene ID	IMG gene IDA	Gene product nameB	Oxic vs AnoxicC		Oxic vs InterfaceC		Interface vs AnoxicC		Gene relative coverage in metagenomes from different time periods and lake depthsD
			Log2 (Fold change)	BH-adjusted P-values	Log2 (Fold change)	BH-adjusted P-values	Log2 (Fold change)	BH-adjusted P-values	27Jan2015-Surface	Nov2008-Oxic1	Jul2014-Oxic1	Aug2014-Oxic1	Oct2014-Oxic1	Dec2014-Oxic1	Nov2008-Oxic2	Nov2013-Oxic2	Jul2014-Oxic2	Aug2014-Oxic2	Oct2014-Oxic2	Dec2014-Oxic2	Nov2008-Interface	Nov2013-Interface	Jul2014-Interface	Aug2014-Interface	Oct2014-Interface	Dec2014-Interface	Nov2008-Anoxic1	Nov2013-Anoxic1	Oct2014-Anoxic1	Dec2014-Anoxic1	Nov2008-Anoxic2	Nov2013-Anoxic2	Oct2014-Anoxic2	Dec2014-Anoxic2	Nov2008-Anoxic3	Nov2013-Anoxic3	Oct2014-Anoxic3	Dec2014-Anoxic3
Ga0222690_10005105	Ga0222690_10005105	Asparagine synthetase (glutamine-hydrolysing)	-2.03541	5.15532e-08	-0.343071	0.894989	-1.69234	0.0238383	6.79696	2.2896	3.6817	8.31939	6.47489	7.72151	3.15794	6.59904	3.76348	6.16416	4.60969	4.04879	0	3.73145	11.3385	9.97122	7.26149	1.22298	13.9483	8.95511	10.892	2.24236	45.9045	26.7131	15.2241	10.0623	27.9202	39.6145	28.8557	28.7507
Ga0222690_10001616	Ga0222690_10001616	Bisphosphoglycerate-independent phosphoglycerate mutase (AlkP superfamily)	-1.24849	0.000810379	-1.65032	0.000189412	0.401827	0.999409	3.17083	1.40659	6.03741	5.72088	3.53311	3.72997	2.07061	14.6073	4.90237	8.93005	6.12047	5.29228	8.24243	17.2546	18.9066	21.5101	11.1787	25.0142	10.685	15.0292	13.6914	17.7474	21.9616	12.1673	14.1357	9.91961	8.48005	9.15379	10.1191	7.67061
Ga0222690_10001617	Ga0222690_10001617	ATP-dependent Lon protease	-1.23432	0.00163974	-1.62826	0.000482802	0.393943	0.999409	4.57296	1.18053	5.33172	4.34882	3.49759	4.53151	1.64862	15.3562	6.13788	9.80676	5.88119	5.37177	6.27227	19.6812	19.4696	23.5419	12.5995	21.2577	10.8195	13.8725	15.252	19.9493	22.0653	17.2992	12.2398	9.8623	9.51951	6.09973	6.8702	7.71903
	A IMG gene IDs are gene locus tags of MAG genes on IMG.
	B Genes were auto-annotated by IMG annotation pipeline and their functions were manually verified as decribed previously [12].
	C Statistical analyses of gene coverage variations in samples from oxic vs anoxic, oxic vs oxic-anoxic interface and oxic-anoxic interface vs anoxic were performed using DESeq2 (see 'Methods' for further description). Log2 (fold change) is the magnitude of change in gene coverages (see Fig. 6). BH-adjusted P-values ≤ 0.05 are significant, considering a 5% fraction of false positives as acceptable.
	D Gene relative coverages are shown here for comparison. Statistical analyses were performed based on gene coverages and not gene relative coverages.

## Sheet: MAG-AL1 vs MAG-AL2 VCGs
Gene product nameA	MAG-AL2					MAG-AL1					Protein identityD
	IMG gene IDB	Oxic vs AnoxicC		Oxic vs InterfaceC		IMG gene IDB	Oxic vs AnoxicC		Oxic vs InterfaceC
		Log2 (Fold change)	BH-adjusted P-values	Log2 (Fold change)	BH-adjusted P-values		Log2 (Fold change)	BH-adjusted P-values	Log2 (Fold change)	BH-adjusted P-values
Carboxysome shell carbonic anhydrase	Ga0222695_10018417	-0.579192	0.00366838	-0.786764	0.000808968	Ga0222650_100003447	0.0557533	0.914576	0.129221	0.679598	96.6
Hypothetical protein	Ga0222695_10027439	-0.709769	0.00345237	-1.02949	0.000205361	no matches
Hypothetical protein	Ga0222695_100133411	-1.06231	0.0360686	-1.45512	0.0119682	Ga0222650_100144011	0.0212258	0.969727	0.0271838	0.989808	67.4
Hypothetical protein	Ga0222695_100133412	-0.968161	0.123554	-1.10808	0.181941	no matches
Ubiquinone biosynthesis O-methyltransferase	Ga0222695_100133413	-1.21454	0.00501277	-1.28601	0.0275613	no matches
Hypothetical protein	Ga0222695_100133414	-1.08867	0.0223242	-1.3455	0.0213113	no matches
RNA polymerase subunit sigma-70	Ga0222695_100133415	-1.11246	0.0366927	-1.26586	0.0685755	no matches
DUF262/DUF1524 domains-containing protein	Ga0222695_10014671	-1.00671	0.000713799	-1.37194	9.93e-05	short length matches
Type VII TA system Mnt family antitoxin	Ga0222695_10014672	-1.19825	3.24e-06	-1.46351	5.71e-06	no matches
HEPN domain-containing protein	Ga0222695_10014673	-1.29092	7.45e-06	-1.56235	1.35e-05	no matches
Type I restriction enzyme R subunit	Ga0222695_10014674	-1.13903	2.29e-05	-1.44728	1.15e-05	no matches
Hypothetical protein	Ga0222695_10014675	-1.363	1.52e-07	-1.29055	0.000205361	no matches
DUF2164 domain-containing protein	Ga0222695_10014676	-1.19066	7.45e-06	-1.3449	6.99e-05	Ga0222650_100008174	0.483698	0.000496687	0.705342	6.12e-05	85.4
Glycosyltransferase family 1 protein	Ga0222695_10004223	-1.00498	5.4e-11	-1.01284	9.25e-07	Ga0222650_100002677	1.48377	1.18e-09	1.17392	0.000295367	59.5
Glycosyltransferase family 2 protein	Ga0222695_10004224	-1.14356	2.94e-13	-1.09194	3.07e-07	no matches
Hypothetical protein	Ga0222695_10004225	-1.10181	5e-11	-1.05593	2.53e-06	Ga0222650_100002679	1.45119	1.07e-11	1.16537	2.84e-05	30.6
Glycosyltransferase family 4 protein	Ga0222695_10004226	-1.12428	2.65e-13	-1.16051	1.63e-08	Ga0222650_100002680	1.46779	1.74e-11	1.27137	9.68e-06	54.3
Glycosyltransferase	Ga0222695_10004227	-0.881616	1.29e-11	-0.855508	9.25e-07	Ga0222650_100002682	1.28872	5.54e-12	0.895521	0.000199544	73.7
Sulfotransferase family protein	Ga0222695_10004228	-0.628681	7.69e-12	-0.518614	2.52e-05	Ga0222650_100002683	0.573836	3.4e-06	0.492691	0.00392443	94.7
Hypothetical protein	Ga0222695_10004229	-1.11198	1.02e-11	-0.920316	3.43e-05	no matches
ATP-dependent DNA helicase PcrA	Ga0222695_100042210	-1.07904	1.64e-11	-0.921078	2.22e-05	Ga0222650_100002684	1.38644	1.21e-09	1.20065	6.92e-05	89.4
Glycosyltransferase family 39 protein	Ga0222695_100042211	-0.730675	3.02e-11	-0.656234	8.79e-06	Ga0222650_100002685	0.696486	1.88e-08	0.572474	0.000559904	87.7
						Ga0222650_100002686	1.07892	1.85e-10	0.757047	0.000817454	93
O-antigen ligase family protein	Ga0222695_100042212	-1.12865	5.09e-12	-0.999749	5.14e-06	short length matches
O-antigen ligase family protein	Ga0222695_100042213	-1.14361	3.78e-12	-1.0805	9.25e-07	no matches
Hypothetical protein	Ga0222695_100042214	-1.01906	9.89e-12	-0.829496	5.22e-05	no matches
Hypothetical protein	Ga0222695_100042215	-1.12978	1.82e-12	-0.975964	5.71e-06	Ga0222650_100002690	1.48221	7.76e-10	1.27354	6.12e-05	81.9
3-Deoxy-D-manno-octulosonate 8-phosphate phosphatase (KDO 8-P phosphatase)	Ga0222695_100042216	-0.717168	9.83e-11	-0.627718	2.66e-05	Ga0222650_100002692	0.714702	3.53e-06	0.574136	0.00973668	94.8
2-Dehydro-3-deoxyphosphooctonate aldolase (KDO 8-P synthase)	Ga0222695_100042217	-0.421669	9.55e-07	-0.346122	0.00380626	Ga0222650_100002693	0.463153	1.84e-05	0.39409	0.00967922	98.9
ABC transporter subfamily B protein	Ga0222695_100042218	-1.05205	1.02e-11	-0.989815	1.93e-06	short length matches
Glycosyltransferase (glycosyltransferase_GTB-type domain)	Ga0222695_100042219	-1.08407	8.41e-11	-1.08942	1.02e-06	Ga0222650_100002675	1.38744	5.54e-12	0.968595	0.000178231	75.2
Neopullulanase	Ga0222695_10008762	-0.251955	0.0203691	-0.38982	0.000638927	Ga0222650_10009233	0.190528	0.12692	0.209472	0.250914	94.1
Glycosyltransferase family 2 protein	Ga0222695_10007132	-0.392583	0.000175161	-0.467978	0.000297204	Ga0222650_10019676	0.264798	0.00729533	0.415244	0.000317212	88.9
Hypothetical protein	Ga0222695_10007133	-0.326893	0.00917135	-0.382004	0.0159825	short length matches
Undecaprenyl-phosphate glucose phosphotransferase	Ga0222695_10007134	-1.75119	4.51e-06	-2.11145	9.85e-06	short length matches
Photosystem I reaction center subunit IV	Ga0222695_10007135	-0.235104	0.034566	-0.220708	0.196405	Ga0222650_100092313	0.146146	0.285139	0.269675	0.0207258	100
Multiple sugar ABC transporter substrate-binding protein (trehalose/maltose and UgpB domains)	Ga0222695_10007138	-0.364882	0.000345928	-0.588206	9.25e-07	Ga0222650_100092310	0.190951	0.12855	0.230749	0.162492	94.2
Multiple sugar ABC transporter permease protein (trehalose/maltose and UgpA domains)	Ga0222695_10007139	-0.222584	0.0977057	-0.406811	0.00112162	Ga0222650_10009239	0.105278	0.713761	0.0610158	0.986815	93.3
Trehalose synthase/amylase TreS	Ga0222695_100071312	-0.118302	0.637216	-0.240909	0.0536968	Ga0222650_10009236	0.112347	0.566281	0.0872938	0.90165	98.4
Glycerol-3-phosphate dehydrogenase	Ga0222695_100071313	-0.187258	0.187953	-0.281239	0.0375481	Ga0222650_10009235	0.147917	0.493511	0.201263	0.412382	94
Enolase-phosphatase E1	Ga0222695_10054124	-0.267887	0.0653611	-0.452231	0.00181983	Ga0222650_10019672	0.299547	0.00148597	0.315874	0.0115613	94.2
Outer membrane protein TolC	Ga0222695_10042693	-0.614757	2.85e-05	-0.856754	1.93e-06	Ga0222650_100050627	0.346383	0.00200045	0.491081	0.000403259	91.1
Type II TA system VapB family antitoxin (contains MazE domain)	Ga0222695_10006851	-1.54035	2e-08	-1.43887	8.52e-05	short length matches
Type II TA system VapB family antitoxin (contains MazE domain)	Ga0222695_10001801	-1.6749	2.47e-09	-1.32277	0.000782611	short length matches
Cation transport ATPase	Ga0222695_10021121	-0.670713	0.0887018	-0.973725	0.0200261	short length matches
Glycosyltransferase family 2 protein	Ga0222695_10021125	-0.260459	0.0611471	-0.443368	0.00117219	Ga0222650_100006355	0.122683	0.602746	0.170665	0.523955	92.7
Hypothetical protein	Ga0222695_100001991	-0.853553	3.95e-10	-0.587822	0.00380626	no matches
Hypothetical protein	Ga0222695_100001992	-0.753355	5.18e-05	-0.508448	0.122035	no matches
Hypothetical protein	Ga0222695_100001993	-0.987513	5.8e-10	-0.471709	0.124813	no matches
Hypothetical protein	Ga0222695_100001994	-0.873764	1.02e-08	-0.473695	0.0843336	short length matches
Hypothetical protein	Ga0222695_100001995	-0.905313	6.72e-10	-0.402293	0.189095	no matches
Glycosyltransferase (GT_2_WfgS_like domain)	Ga0222695_10028074	-1.31049	6.62e-12	-1.18186	3.69e-06	Ga0222650_10000699	1.2727	1.77e-09	1.1076	7.77e-05	90.5
Poly(glycerol-phosphate) alpha-glucosyltransferase	Ga0222695_10028075	-1.14539	3.38e-11	-1.1413	9.25e-07	Ga0222650_10000698	0.999629	5.92e-10	0.809758	0.000125771	91.5
Putative colanic acid biosynthesis acetyltransferase WcaF	Ga0222695_10028076	-1.51933	1.32e-12	-1.40763	9.25e-07	Ga0222650_10000697	1.09583	6.99e-06	0.715215	0.072115	91.9
Type II TA StbC superfamily antitoxin	Ga0222695_10028077	-1.8089	8.92e-09	-1.79956	1.18e-05	no matches
Type II TA system VapC family toxin	Ga0222695_10028078	-1.77297	8.46e-09	-1.78104	9.34e-06	no matches
Glycosyltransferase family 4 protein	Ga0222695_10028079	-1.01728	1.44e-06	-0.828117	0.00659766	Ga0222650_10000696	1.26215	5.88e-07	0.901891	0.0149823	86.6
dTDP-4-amino-4,6-dideoxygalactose transaminase	Ga0222695_10017512	-0.90127	0.00695583	-1.28536	0.000881867	Ga0222650_100123723	0.701206	0.00647525	1.3922	7.29e-06	38.2
ABC transporter subfamily B protein	Ga0222695_10017513	-1.28833	0.000498762	-1.63608	0.000319445	no matches
Glycosyltransferase family 4 protein	Ga0222695_10017514	-1.36201	9.13e-05	-1.52091	0.000639082	short length matches
Glycosyltransferase (GT1_Bme6_like domain)	Ga0222695_10017515	-0.389687	0.163693	-0.686619	0.00709856	Ga0222650_10000691	0.933448	4.79e-06	0.409999	0.468126	93.3
Glycosyltransferase family 2 protein	Ga0222695_10017516	-0.78905	0.00098181	-0.884829	0.00437609	Ga0222650_10000692	0.880339	3.29e-08	0.691594	0.00142287	83.3
Glycosyltransferase family 4 protein	Ga0222695_10017517	-1.74756	4.67e-05	-1.79303	0.00141984	Ga0222650_10000695	0.837277	0.000793742	0.509935	0.403543	81.3
	Ga0222695_10017518	-1.05251	1.52e-07	-0.958141	0.000443148	Ga0222650_10000695	0.837277	0.000793742	0.509935	0.403543	92.7
Type II TA system VapC family toxin	Ga0222695_10012091	-1.85338	6.62e-12	-1.76184	9.25e-07	no matches
Hypothetical protein	Ga0222695_10012092	-1.0866	2.94e-13	-0.926075	3.45e-06	no matches
Hypothetical protein	Ga0222695_10012095	-1.82768	2.75e-10	-1.80013	2.53e-06	short length matches
Hypothetical protein	Ga0222695_10012096	-1.84711	1.29e-11	-1.68435	3.69e-06	short length matches
Hypothetical protein	Ga0222695_10012097	-1.79564	2.27e-10	-1.60061	2.34e-05	short length matches
Type II TA system VapC family toxin	Ga0222695_10012098	-1.87321	9.22e-12	-1.62242	9.34e-06	no matches
Type II TA system VapB family antitoxin	Ga0222695_10012099	-1.80218	2.38e-12	-1.80562	2.32e-07	no matches
Hypothetical protein	Ga0222695_100120910	-1.71999	2.17e-11	-1.62712	2.15e-06	no matches
Hypothetical protein	Ga0222695_100120911	-1.78474	4.23e-11	-1.72671	1.84e-06	no matches
Type II TA system VapC family toxin	Ga0222695_100120912	-1.00662	6.62e-12	-0.827123	3.3e-05	Ga0222650_100077329	0.582095	1.57e-05	0.64999	0.00021146	78.5
Uma2 family endonuclease	Ga0222695_100120914	-1.93988	1.32e-11	-1.89081	9.25e-07	Ga0222650_100077327	1.00351	6.14e-08	0.957294	0.000102686	82.7
N-acetylmuramoyl-L-alanine amidase (PGRP domain)	Ga0222695_100120915	-2.34934	1.58e-11	-2.27259	9.25e-07	Ga0222650_100123719	0.629316	0.010493	1.16369	6.22e-05	80.6
Hypothetical protein	Ga0222695_100120919	-1.1329	1.14e-10	-1.12048	1.84e-06	Ga0222650_100077322	0.427232	0.000857508	0.526153	0.0015405	90.2
(2Fe-2S) ferredoxin	Ga0222695_10059644	-1.57014	0.00365789	-2.21402	0.000363059	short length matches
GDP mannose 4,6-dehydratase	Ga0222695_100060517	-0.568846	1.98e-08	-0.521908	0.000108808	Ga0222650_10007785	0.467484	2.08e-06	0.510172	6.12e-05	97.6
Ornithine carbamoyltransferase	Ga0222695_10059441	-0.760355	0.000900954	-0.914164	0.0013902	Ga0222650_100063826	0.216491	0.0519002	0.267812	0.0541933	94
Oligopeptidase A	Ga0222695_10001481	-0.992312	2.62e-06	-0.842948	0.00490606	short length matches
NAD(P)H-quinone oxidoreductase subunit 4	Ga0222695_10001482	-0.374909	0.000233668	-0.203996	0.423652	Ga0222650_10000087	0.361283	0.00245685	0.214515	0.530791	99.4
Glucokinase	Ga0222695_10001484	-0.405879	0.000345928	-0.388462	0.013438	Ga0222650_10000089	0.50303	0.000175692	0.198266	0.780793	92.7
Threonine--tRNA ligase	Ga0222695_10001485	-0.415879	8.86e-06	-0.341235	0.0105062	Ga0222650_100000810	0.452241	3.23e-06	0.365404	0.00629438	96.9
Glycoside hydrolase family 104 protein (potential bacteriophage origin)	Ga0222695_10001487	-0.172485	0.100354	-0.225983	0.0492661	Ga0222650_100000812	0.0259343	0.965288	-0.0601741	0.98266	96.9
Tryptophan--tRNA ligase	Ga0222695_10001488	-0.565399	3.8e-08	-0.396861	0.0104059	Ga0222650_100000813	0.38912	0.000436047	0.483595	0.00057188	95.8
Hypothetical protein	Ga0222695_10001489	-0.315606	0.000498762	-0.240336	0.0999062	Ga0222650_100000814	0.190021	0.124313	0.153812	0.64236	96
Oligopeptidase A	Ga0222695_10003821	-0.249985	0.0175867	-0.225068	0.164859	Ga0222650_10000086	0.488844	1.57e-05	0.264615	0.25126	95.9
AI-2E family transporter	Ga0222695_100038223	-0.503418	0.000302929	-0.480943	0.0130317	Ga0222650_10056663	0.337755	0.0121943	0.484446	0.00345191	91.5
	Ga0222695_100038224	-0.217661	0.140947	-0.306553	0.0498664	Ga0222650_10056663	0.337755	0.0121943	0.484446	0.00345191	98.2
Polar amino acid transport system substrate-binding protein	Ga0222695_100038225	-1.38993	4.7e-05	-1.69623	6.3e-05	Ga0222650_10056662	0.377246	0.000356859	0.583496	1.09e-05	92.3
Hypothetical protein	Ga0222695_10003942	-0.586793	3.9e-05	-0.633469	0.000603362	Ga0222650_100041316	0.186597	0.460714	0.449929	0.00728318	92.9
Photosystem II P680 reaction center D1 protein	Ga0222695_10016051	-0.697867	0.0312332	-0.817536	0.0478422	short length matches
Hypothetical protein	Ga0222695_10016052	-1.46565	2.35e-07	-1.95081	1.16e-07	no matches
tRNA_Leu_TAA	Ga0222695_10016053	-0.713915	0.00127426	-0.926072	0.000638927	no matches
NAD(P)H-quinone oxidoreductase subunit L	Ga0222695_10016054	-0.896473	8.46e-07	-1.00474	1.57e-05	Ga0222650_10004133	0.382886	0.00646564	0.859411	1.69e-06	92.8
DUF3007 family protein	Ga0222695_10016055	-0.971687	1.44e-06	-1.03554	7.53e-05	Ga0222650_10004134	0.498934	0.00159157	0.945998	3.4e-06	95.5
Tryptophan synthase alpha chain	Ga0222695_10016056	-0.9075	5.03e-05	-1.21091	9.34e-06	Ga0222650_10004135	0.52484	0.000238195	0.838818	6.02e-06	94
DUF938 domain-containing protein (AdoMet_Mtases domain)	Ga0222695_10016057	-0.63645	0.000783125	-1.03153	2.53e-06	Ga0222650_10004136	0.470874	0.000356007	0.701516	2.84e-05	92.9
NAD(P)-dependent alcohol dehydrogenase	Ga0222695_10016058	-0.36863	0.00148296	-0.418649	0.00437609	Ga0222650_10004137	0.210792	0.112377	0.38416	0.00404592	96.4
Ferrous iron transport protein B	Ga0222695_10016059	-0.349955	0.00215897	-0.320966	0.0552866	Ga0222650_10004138	0.195934	0.0652951	0.419628	7.34e-05	95
Nif11 domain/cupin domain-containing protein	Ga0222695_100160515	-1.49979	1.34e-05	-1.70901	8.78e-05	Ga0222650_100041314	0.55065	0.00119345	0.85379	6.12e-05	89.7
Methyltransferase domain-containing protein	Ga0222695_10018302	-0.795985	0.0184679	-0.891533	0.0452438	no matches
GDP-fucose dependent protein (O-FucT_like domain)	Ga0222695_10018303	-0.632776	0.116342	-0.910088	0.0359516	no matches
Glycosyltransferase family 2 protein	Ga0222695_10010311	-0.344566	0.651124	-0.681998	0.0918871	short length matches
Glycosyltransferase family 4 protein (RfaB domain)	Ga0222695_10010312	-0.719046	0.041811	-1.19368	0.00119092	no matches
Glycosyltransferase (WcaA domain)	Ga0222695_10010313	-0.823045	0.0220876	-1.20905	0.00264263	no matches
FlaA1/EpsC-like NDP-sugar epimerase	Ga0222695_10010314	-0.80546	0.0148845	-1.16765	0.00173828	no matches
Hypothetical protein	Ga0222695_10010315	-0.748019	0.0410797	-0.810072	0.106112	no matches
FkbM family methyltransferase	Ga0222695_10010316	-0.639966	0.0891603	-1.03315	0.00677905	no matches
Hypothetical protein	Ga0222695_10010317	-0.787167	0.0214254	-0.991903	0.0167007	no matches
Glycosyltransferase family 2 protein	Ga0222695_10010318	-0.787043	0.0257194	-1.02255	0.0145946	no matches
Glycosyltransferase (RfaB domain)	Ga0222695_10010319	-0.801276	0.0171889	-1.04354	0.00909315	no matches
Predicted SAM-dependent methyltransferase	Ga0222695_100103110	-0.722966	0.0613328	-0.831543	0.0997457	short length matches
Glycosyltransferase (WcaA domain)	Ga0222695_100103111	-0.703754	0.0502139	-1.03077	0.00915957	no matches
Hypothetical protein	Ga0222695_100103112	-0.867134	0.0114262	-0.765859	0.166357	no matches
ABC transporter subfamily B protein	Ga0222695_100103113	-0.379253	0.52473	-0.800551	0.025577	no matches
Hypothetical protein	Ga0222695_10045052	-1.67395	0.000322826	-2.0768	0.00029949	no matches
Type I restriction enzyme R subunit	Ga0222695_10045053	-1.5778	0.000192569	-1.71796	0.00163608	no matches
GDP-fucose dependent protein (O-FucT_like domain)	Ga0222695_10009801	-0.793963	0.0365446	-0.988469	0.0328412	no matches
Hypothetical protein	Ga0222695_10009802	-0.704964	0.0558519	-1.02703	0.0111117	no matches
Glycosyltransferase family 2 protein	Ga0222695_10009803	-0.77856	0.0220735	-1.07892	0.0057627	no matches
FkbM family methyltransferase	Ga0222695_10009804	-0.724884	0.041811	-1.02991	0.0100928	no matches
Hypothetical protein	Ga0222695_10009805	-0.761451	0.00649585	-1.11853	0.000442443	no matches
SAM-dependent methyltransferase	Ga0222695_10009806	-0.733792	0.0271426	-0.925232	0.0213113	no matches
Glycosyltransferase family 2 protein (WcaA domain)	Ga0222695_10009807	-0.740057	0.0515515	-1.13705	0.00513463	short length matches
Glycosyltransferase family 2 protein (WcaA domain)	Ga0222695_10009808	-0.733374	0.0345928	-1.17511	0.00139345	short length matches
Ubiquinone/menaquinone biosynthesis C-methylase UbiE	Ga0222695_10009809	-0.807088	0.0173944	-1.01073	0.0141124	no matches
Glycosyltransferase (GT4_PimA-like and RfaB domains)	Ga0222695_100098010	-0.715249	0.0399213	-1.13356	0.00213326	short length matches
Zn-dependent M28 family amino/carboxypeptidase (ABC transporter permease domain)	Ga0222695_10039551	-6.08254	5.04e-13	-4.8394	8.12e-06	no matches
Tol biopolymer transport system component	Ga0222695_10039552	-6.43887	1.11e-13	-5.03913	5.08e-06	no matches
DUF418 domain-containing protein	Ga0222695_10039553	-5.99527	1.85e-12	-4.94427	5.71e-06	no matches
Glycine hydroxymethyltransferase	Ga0222695_10057011	-6.02815	6.39e-13	-4.61767	2.69e-05	no matches
ATP adenylyltransferase	Ga0222695_10057012	-5.79234	1.33e-12	-4.0997	0.000297204	no matches
Alkyldihydroxyacetonephosphate synthase	Ga0222695_10057013	-5.95122	1.99e-11	-4.33301	0.000514351	no matches
DNA polymerase-4	Ga0222695_10053911	-5.52347	3.95e-10	-3.9884	0.00161209	no matches
Hypothetical protein	Ga0222695_10053912	-6.11537	1.33e-12	-4.4688	0.000139682	no matches
Demethylmenaquinone methyltransferase/2-methoxy-6-polyprenyl-1,4-benzoquinol methylase UbiE	Ga0222695_10053913	-6.1279	1.59e-13	-4.74005	9.16e-06	short length matches
Murein DD-endopeptidase MepM/ murein hydrolase activator NlpD	Ga0222695_10053914	-6.19603	4.8e-14	-4.39593	5.5e-05	no matches
Hypothetical protein	Ga0222695_10053915	-6.45396	1.73e-13	-4.54929	0.000125658	no matches
Hypothetical protein	Ga0222695_10053916	-5.85136	6.62e-12	-4.70824	2.22e-05	no matches
MFS family permease	Ga0222695_10048961	-6.57487	4.8e-14	-4.95412	8.12e-06	no matches
MFS family permease	Ga0222695_10048962	-6.37839	1.11e-13	-5.12498	2.5e-06	no matches
Selenide, water dikinase	Ga0222695_10048963	-6.31198	4.8e-14	-4.40971	7.69e-05	no matches
CO dehydrogenase maturation factor (CooC domain)	Ga0222695_10048964	-6.3696	1.59e-13	-4.83821	1.37e-05	no matches
Predicted RNA-binding protein (CooT domain)	Ga0222695_10048965	-5.92316	5.19e-13	-4.05088	0.000431087	no matches
Hypothetical protein	Ga0222695_10048966	-5.04928	1.41e-09	-3.40105	0.00761646	no matches
The data shown here includes MAG-AL2 variable coverage genes that had higher coverage in the anoxic/interface zones than in the oxic zone of Ace Lake.
A Genes were auto-annotated by IMG annotation pipeline and their functions were manually verified as decribed previously [12].
B IMG gene IDs are gene locus tags of MAG genes on IMG.
C Statistical analyses of gene coverage variations in samples from oxic vs anoxic and oxic vs oxic-anoxic interface were performed using DESeq2 (see 'Methods' for further description). Log2 (fold change) is the magnitude of change in gene coverages (see Fig. 6). BH-adjusted P-values ≤ 0.05 are significant, considering a 5% fraction of false positives as acceptable.
D Protein sequences of MAG-AL2 variable coverage genes were matched to MAG-AL1 proteins to acertain presence/absence of similar genes in the two MAGs: no matches, no alignment to MAG-AL1 proteins; short length matches, alignments with low query or reference sequence coverages.
