# Supplementary material for: Population structure of an Antarctic aquatic cyanobacterium
Source: Microbiome. 2022 Dec 2;10:207. doi: 10.1186/s40168-022-01404-x (PMC9716671; doi:10.1186/s40168-022-01404-x)
Supplement: Supplementary file 7 — Additional file 6: Dataset S5. Ca. Regnicoccus frigidus viruses and prophage regions. [file 40168_2022_1404_MOESM6_ESM.xlsx]

## Sheet: Summary
Additional file 6: Dataset S5 Ca. Regnicoccus frigidus viruses and prophage regions.
	Viral contigs
	Prophage regions
	MAG-AL1 putative phage genes
	MAG-AL2 putative phage genes

## Sheet: Viral contigs
MetagenomeA	Lake depth	IMG genome ID	Viral contig IDB	IMG/VR UViG IDC	Viral OTU/cluster/singleton		Viral OTU completeness (%)C	Contig length (bp)	Contig read depth	GC content	No. of genes	Viral contig lineageC	Host lineageE
					IMG/VRC	Antarctic virus catalogueD
Synechococcus viral contigs from IMG/VR
4/12/2014; 5 m; 0.1 μm	Oxic1	3300023293	Ga0222688_1000112*	IMGVR_UViG_3300023293_000096	Sg_292136	NA	30.44	21463	16	0.62	29	Unknown	Synechococcus
3/07/2014; 13.5 m; 0.1 μm	Interface	3300023257	Ga0222658_1001635	IMGVR_UViG_3300023257_000322	Sg_613705	cl_463	13.65	9621	83	0.64	15	Unknown	Synechococcus
19/11/2008; 5 m; 0.1 μm	Oxic1	3300025425	Ga0208646_1000270	IMGVR_UViG_3300025425_000071	vOTU_081954	cl_463	51.02	35964	1351	0.61	44	Unknown	Synechococcus
21/11/2008; 11.8 m; 3 μm	Oxic2	3300025502	Ga0208903_1000631	IMGVR_UViG_3300025502_000129	vOTU_081954	cl_463	37.15	26187	1181	0.62	30	Unknown	Synechococcus
21/11/2008; 11.8 m; 0.8 μm	Oxic2	3300025603	Ga0208414_1001380	IMGVR_UViG_3300025603_000127	vOTU_081954	cl_463	26.34	18658	1888	0.63	24	Unknown	Synechococcus
21/11/2008; 11.8 m; 0.1 μm	Oxic2	3300025438	Ga0208770_1000458	IMGVR_UViG_3300025438_000119	vOTU_081954	cl_463	37.18	26213	1841	0.62	30	Unknown	Synechococcus
21/11/2008; 12.8 m; 0.1 μm	Interface	3300025362	Ga0208647_1000071	IMGVR_UViG_3300025362_000017	vOTU_081954	cl_463	64.01	45120	40	0.61	58	Unknown	Synechococcus
21/11/2008; 14.1 m; 0.1 μm	Anoxic1	3300025697	Ga0208769_1000275	IMGVR_UViG_3300025697_000124	vOTU_081954	cl_463	37.62	26517	43	0.62	29	Unknown	Synechococcus
24/11/2013; 5 m; 3 μm	Oxic1	3300022867	Ga0222629_1000135	IMGVR_UViG_3300022867_000050	vOTU_081954	cl_463	40.55	28719	84	0.62	40	Unknown	Synechococcus
24/11/2013; 5 m; 0.1 μm	Oxic1	3300022843	Ga0222631_1000045	IMGVR_UViG_3300022843_000031	vOTU_081954	cl_463	52.22	36813	192	0.61	44	Unknown	Synechococcus
25/11/2013; 12.5 m; 3 μm	Oxic2	3300022842	Ga0222632_1000232	IMGVR_UViG_3300022842_000031	vOTU_081954	cl_463	51.36	36204	4438	0.61	45	Unknown	Synechococcus
25/11/2013; 12.5 m; 0.1 μm	Oxic2	3300023235	Ga0222634_1000174	IMGVR_UViG_3300023235_000057	vOTU_081954	cl_463	54.58	38474	6412	0.6	45	Unknown	Synechococcus
26/11/2013; 19 m; 3 μm	Anoxic2	3300023298	Ga0222638_1000588	IMGVR_UViG_3300023298_000022	vOTU_081954	cl_463	17.84	12578	96	0.62	23	Unknown	Synechococcus
26/11/2013; 19 m; 0.1 μm	Anoxic2	3300023297	Ga0222640_1000234	IMGVR_UViG_3300023297_000140	vOTU_081954	cl_463	25.07	17756	31	0.63	22	Unknown	Synechococcus
27/11/2013; 24 m; 0.1 μm	Anoxic3	3300031227	Ga0307928_10008228	IMGVR_UViG_3300031227_001762	vOTU_081954	cl_463	10.81	7624	156	0.64	15	Unknown	Synechococcus
20/10/2014; 5 m; 0.1 μm	Oxic1	3300023294	Ga0222670_1002607	IMGVR_UViG_3300023294_000509	vOTU_081954	cl_463	7.66	5403	11	0.64	10	Unknown	Synechococcus
20/10/2014; 12 m; 0.1 μm	Oxic2	3300023240	Ga0222676_1000153	IMGVR_UViG_3300023240_000083	vOTU_081954	cl_463	40.63	28773	178	0.62	39	Unknown	Synechococcus
21/10/2014; 13 m; 3 μm	Interface	3300022856	Ga0222671_1000867	IMGVR_UViG_3300022856_000136	vOTU_081954	cl_463	11.42	8048	2202	0.63	15	Unknown	Synechococcus
21/10/2014; 16 m; 0.8 μm	Anoxic1	3300023249	Ga0222678_1000984	IMGVR_UViG_3300023249_000024	vOTU_081954	cl_463	16.01	11289	99	0.62	20	Unknown	Synechococcus
21/10/2014; 19 m; 0.8 μm	Anoxic2	3300022838	Ga0222681_1001242	IMGVR_UViG_3300022838_000020	vOTU_081954	cl_463	11.77	8300	43	0.63	15	Unknown	Synechococcus
21/10/2014; 24 m; 0.8 μm	Anoxic3	3300023295	Ga0222684_1000861	IMGVR_UViG_3300023295_000083	vOTU_081954	NA	10.8	7616	49	0.64	15	Unknown	Synechococcus
21/10/2014; 24 m; 0.1 μm	Anoxic3	3300022874	Ga0222685_1000411	IMGVR_UViG_3300022874_000187	vOTU_081954	NA	14.81	10440	16	0.62	16	Unknown	Synechococcus
4/12/2014; 5 m; 0.1 μm	Oxic1	3300023293	Ga0222688_1000130	IMGVR_UViG_3300023293_000111	vOTU_081954	NA	33.7	21394	16	0.62	22	Unknown	Synechococcus
4/12/2014; 12 m; 0.1 μm	Oxic2	3300022851	Ga0222691_1000100	IMGVR_UViG_3300022851_000046	vOTU_081954	cl_463	52.81	37229	214	0.61	45	Unknown	Synechococcus
19/11/2008; 5 m; 0.8 μm	Oxic1	3300025513	Ga0208413_1000914	IMGVR_UViG_3300025513_000082	vOTU_248451	cl_2442	29.02	20470	351	0.61	27	Caudovirales	Synechococcus
21/11/2008; 12.8 m; 0.8 μm	Interface	3300025380	Ga0208901_1000412	IMGVR_UViG_3300025380_000011	vOTU_248451	cl_2442	30.93	21816	165	0.6	27	Caudovirales	Synechococcus
21/11/2008; 14.1 m; 0.1 μm	Anoxic1	3300025697	Ga0208769_1000309	IMGVR_UViG_3300025697_000136	vOTU_248451	cl_2442	35.36	24942	30	0.6	35	Caudovirales	Synechococcus
21/11/2008; 14.1 m; 0.1 μm	Anoxic1	3300025697	Ga0208769_1000610	IMGVR_UViG_3300025697_000232	vOTU_248451	cl_2442	23.82	16798	26	0.61	21	Caudovirales	Synechococcus
3/07/2014; 13.5 m; 3 μm	Interface	3300022834	Ga0222656_1000391	IMGVR_UViG_3300022834_000014	vOTU_248451	cl_10133	24.6	17353	311	0.63	24	Caudovirales	Synechococcus
21/10/2014; 24 m; 0.8 μm	Anoxic3	3300023295	Ga0222684_1000202*	IMGVR_UViG_3300023295_000032	vOTU_248451	cl_2442	20.06	14147	52	0.61	19	Caudovirales	Synechococcus
4/12/2014; 13.4 m; 3 μm	Interface	3300031697	Ga0307929_1001838*	IMGVR_UViG_3300031697_000038	vOTU_248451	cl_10133	19.16	13506	290	0.63	19	Caudovirales	Synechococcus
Viral clusters and singletons with matches to Ca. Regnicoccus frigidus MAGs
20/12/2006; 5 m; 0.8 μm	Oxic1	3300028221	Ga0302064_100022	NA	NA	sg_14817	NA	22457	7	0.61	44	ND	Unknown
20/12/2006; 5 m; 0.8 μm	Oxic1	3300028221	Ga0302064_100162	NA	NA	sg_14822	NA	8654	6	0.61	14	ND	Unknown
21/10/2014; 16 m; 0.1 μm	Anoxic1	3300022858	Ga0222679_1000306	NA	NA	cl_2442	NA	19416	30.8312	0.61	25	ND	Unknown†
21/10/2014; 19 m; 0.1 μm	Anoxic2	3300023246	Ga0222682_1000113	NA	NA	cl_2442	NA	18359	28.3572	0.62	23	ND	Unknown†
17/12/2013; 0 m; 0.1 μm	Surface	3300022822	Ga0222646_100276	NA	NA	cl_463	NA	15702	12.4369	0.63	24	ND	Unknown†
26/11/2013; 19 m; 0.8 μm	Anoxic2	3300023262	Ga0222639_1000274	IMGVR_UViG_3300023262_000009	Sg_256402	sg_10453	27.84	24231	32	0.65	32	Unknown	Unknown†
21/11/2008; 11.8 m; 3 μm	Oxic2	3300025502	Ga0208903_1000957	IMGVR_UViG_3300025502_000216	vOTU_022592	cl_1415	25	18399	36	0.55	36	Caudovirales	Unknown
2/07/2014; 5 m; 3 μm	Oxic1	3300023237	Ga0222650_1000304	IMGVR_UViG_3300023237_000025	vOTU_022592	cl_1134	97.06	41203	24	0.56	49	Caudovirales	Unknown
2/07/2014; 5 m; 0.8 μm	Oxic1	3300022866	Ga0222651_1000270	IMGVR_UViG_3300022866_000022	vOTU_022592	cl_1134	87.95	37337	42	0.56	42	Caudovirales	Unknown
2/07/2014; 5 m; 0.1 μm	Oxic1	3300022853	Ga0222652_1000107	IMGVR_UViG_3300022853_000003	vOTU_022592	cl_1134	100	42580	29	0.56	51	Caudovirales	Unknown
3/07/2014; 12.5 m; 3 μm	Oxic2	3300022857	Ga0222653_1000198	IMGVR_UViG_3300022857_000023	vOTU_022592	cl_1134	91.56	38868	43	0.56	43	Caudovirales	Unknown
3/07/2014; 12.5 m; 0.8 μm	Oxic2	3300022836	Ga0222654_1000104	MGVR_UViG_3300022836_000006	vOTU_022592	cl_1134	>120	78090	68	0.55	97	Caudovirales	Unknown
3/07/2014; 12.5 m; 0.1 μm	Oxic2	3300023245	Ga0222655_1000099	IMGVR_UViG_3300023245_000032	vOTU_022592	cl_1134	101.68	43167	23	0.56	51	Caudovirales	Unknown
20/08/2014; 5 m; 0.8 μm	Oxic1	3300023239	Ga0222660_1000139	IMGVR_UViG_3300023239_000017	vOTU_022592	cl_1134	92.61	39314	44	0.56	44	Caudovirales	Unknown
20/08/2014; 5 m; 0.8 μm	Oxic1	3300023239	Ga0222660_1000162	IMGVR_UViG_3300023239_000021	vOTU_022592	cl_1415	50	35450	49	0.54	49	Caudovirales	Unknown
20/10/2014; 12 m; 0.8 μm	Oxic2	3300023238	Ga0222675_1000141	IMGVR_UViG_3300023238_000018	vOTU_022592	cl_1134	89.71	38086	42	0.56	42	Caudovirales	Unknown
20/10/2014; 12 m; 0.8 μm	Oxic2	3300023238	Ga0222675_1000155	IMGVR_UViG_3300023238_000023	vOTU_022592	cl_1415	50	35768	48	0.54	48	Caudovirales	Unknown
20/10/2014; 12 m; 0.1 μm	Oxic2	3300023240	Ga0222676_1000325	IMGVR_UViG_3300023240_000194	vOTU_022592	cl_1134	40.11	17030	25	0.57	25	Caudovirales	Unknown
20/10/2014; 12 m; 0.1 μm	Oxic2	3300023240	Ga0222676_1000327	IMGVR_UViG_3300023240_000196	vOTU_022592	sg_10073	39.97	16970	12	0.56	12	Caudovirales	Unknown
20/10/2014; 12 m; 0.1 μm	Oxic2	3300023240	Ga0222676_1001595	IMGVR_UViG_3300023240_000554	vOTU_022592	cl_1134	13.49	5727	11	0.55	14	Caudovirales	Unknown
4/12/2014; 5 m; 0.1 μm	Oxic1	3300023293	Ga0222688_1000226	IMGVR_UViG_3300023293_000178	vOTU_022592	cl_1134	36.09	15323	27	0.57	27	Caudovirales	Unknown
4/12/2014; 5 m; 0.1 μm	Oxic1	3300023293	Ga0222688_1000341	IMGVR_UViG_3300023293_000257	vOTU_022592	cl_1134	27.56	11702	12	0.57	12	Caudovirales	Unknown
Viral contigs with matches to Ace Lake cyanophage (Ga0078900_115654; IMG genome ID: 3300016486)⁂
20/12/2006; 5 m; 0.1 μm	Oxic1	3300028228	Ga0302071_100018	NA	NA	cl_6580	NA	51665	89	0.29	9	ND	Unknown
20/12/2006; 5 m; 0.1 μm	Oxic1	3300028228	Ga0302071_100023	NA	NA	cl_6727	NA	43753	86	0.28	10	ND	Unknown
20/12/2006; 5 m; 0.1 μm	Oxic1	3300028228	Ga0302071_100029	NA	NA	sg_14971	NA	41278	107	0.28	14	ND	Unknown
20/12/2006; 5 m; 0.1 μm	Oxic1	3300028228	Ga0302071_100139	NA	NA	sg_15003	NA	19294	33	0.29	10	ND	Unknown
20/12/2006; 5 m; 0.1 μm	Oxic1	3300028228	Ga0302071_100165	NA	NA	cl_9892	NA	17793	37	0.26	9	ND	Unknown
20/12/2006; 5 m; 0.1 μm	Oxic1	3300028228	Ga0302071_100180	NA	NA	sg_14969	NA	16925	33	0.28	9	ND	Unknown
20/12/2006; 5 m; 0.1 μm	Oxic1	3300028228	Ga0302071_100224	NA	NA	sg_14949	NA	14834	21	0.27	10	ND	Unknown
20/12/2006; 5 m; 0.1 μm	Oxic1	3300028228	Ga0302071_100266	NA	NA	sg_14929	NA	13303	17	0.3	11	ND	Unknown
20/12/2006; 11.5 m; 0.1 μm	Oxic2	3300028222	Ga0302066_100481	NA	NA	cl_9495	NA	6313	11	0.29	4	ND	Unknown
4/12/2014; 5 m; 0.1 μm	Oxic1	3300023293	Ga0222688_1000631	IMGVR_UViG_3300023293_000390	Sg_717548	cl_6727	0	7780	9	0.27	13	Unknown	Unknown
4/12/2014; 5 m; 0.1 μm	Oxic1	3300023293	Ga0222688_1000642	IMGVR_UViG_3300023293_000393	Sg_723842	cl_6580	0	7681	9	0.27	12	Unknown	Unknown
A The sample collection date, depth and filter fraction are shown. Filter fractions: 3, 3–20 μm; 0.8, 0.8–3 μm; 0.1, 0.1–0.8 μm.
B Viral contig IDs are IMG scaffold IDs. Some viral contigs were a part of bacterial MAGs generated from the metagenomes: green, Ca. Regnicoccus frigidus; yellow, UBA6669 (Verrucomicrobia); orange, Opitutaceae (Verrucomicrobia); grey, BACL25 (Actinobacteriota). *Identified as prophage in IMG/VR v3 database.
C UViG IDs, viral OTUs and singletons, viral OTU completeness and viral contig lineage data were collected from IMG/VR v3. IMG/VR UViG ID: the red-highlighted UViG had an OTU completeness of > 120%, and the quality of this viral OTU was unclear. Viral contig lineage: 'Unknown', virus lineage was assessed but could not be predicted; 'ND', virus lineage not determined.
D Viral clusters and singletons data were also taken from the Antarctic virus catalogue for Ace Lake (see IMG public scaffold set named 'Antarctic_Virus_catalogue_2020_Ace_lake').
E Viral contigs with matches to Ca. Regnicoccus frigidus MAGs contained genes that had been taxonomically classified as belonging to Actinobacteria, Bacteroidetes, Basidiomycota, Cyanobacteria, dsDNA viruses (no RNA stage), Firmicutes, Planctomycetes, Proteobacteria, Uroviricota, and/or Verrucomicrobia. Viral contigs with matches to Ace Lake cyanophage contained genes that had been taxonomically …
⁂ Viral contigs with matches to Ace Lake cyanophage were taken from previously published data [12].
NA, not applicable. Some viral contigs were included either in IMG/VR v3 database or Antarctic virus catalogue, but not both. Moreover, some viral contigs had different cluster/singleton designations in IMG/VR v3 and Antarctic virus catalogue. These incongruities could be attributed to the differences in the approaches used for virus identification (IMG/VR v3, Ref. 13; Antarctic virus catalogue, …

## Sheet: Prophage regions
Ca. Regnicoccus frigidus MAG	MAG contig number	IMG scaffold ID	Contig length (bp)	Putative prophage region
				Start	End	Length (bp)	GC content	No. of genes
MAG contig regions with matches to potential Synechococcus viral contigs or SynAce01 prophagesA
MAG-AL1	9	Ga0222650_1001440	11806	5224	8183	2960	0.655068	5
	36	Ga0222650_1000063	99630	88241	99630	11390	0.564404	15
	37	Ga0222650_1000043	120828	1	6085	6085	0.667214	5
MAG-AL2	17	Ga0222695_1001334	10146	5224	8205	2982	0.651241	5
	60	Ga0222695_1000193	39664	34325	39664	5340	0.593182	6
	61	Ga0222695_1000924	13512	1	6085	6085	0.667214	5
	111	Ga0222695_1000406	24250	4956	24250	19295	0.626827	25
	112	Ga0222695_1000974	12924	911	12924	12014	0.610089	21
	113	Ga0222695_1001988	7452	5	7452	7448	0.582114	6
	114	Ga0222695_1002096	7095	1	7095	7095	0.635326	13
	115	Ga0222695_1002380	6415	1	6415	6415	0.6227	5
	116	Ga0222695_1005195	3485	1	3485	3485	0.63318	4
MAG contig regions with very high gene coveragesB
MAG-AL1	9	Ga0222650_1001440	11806	8184	11806	3623	0.546107	3
	61	Ga0222650_1000762	21780	2626	21780	19155	0.627023	32
MAG-AL2	103	Ga0222695_1001885	7758	1	7758	7758	0.646126	13
	106	Ga0222695_1002505	6195	1	6195	6195	0.609138	12
	111	Ga0222695_1000406	24250	1	4955	4955	0.456912	2
	112	Ga0222695_1000974	12924	1	1193	1193	0.461861	1
A Ca. Regnicoccus frigidus MAGs were aligned to the 64 potential Ca. Regnicoccus frigidus viral contigs listed in sheet 'Viral contigs' and SynAce01 prophages (phiSynAce1 and phiSynAce2; Ref. 1).
B Some Ca. Regnicoccus frigidus MAG contig regions had very high coverage (up to 8000 read depth). These regions either had gene composition similar to or were in close proximity to MAG contig regions with matches to potential Ca. Regnicoccus frigidus viral contigs or SynAce01 prophage sequences.

## Sheet: MAG-AL1 putative phage genes
Contig numberA	IMG gene IDB	Gene product nameC	GC content	Oxic vs AnoxicD		Oxic vs InterfaceD		Gene relative coverage in metagenomes from different time periods and lake depthsE
				Log2 (Fold change)	BH-adjusted P-values	Log2 (Fold change)	BH-adjusted P-values	27Jan2015-Surface	Nov2008-Oxic1	Jul2014-Oxic1	Aug2014-Oxic1	Oct2014-Oxic1	Dec2014-Oxic1	Nov2008-Oxic2	Nov2013-Oxic2	Jul2014-Oxic2	Aug2014-Oxic2	Oct2014-Oxic2	Dec2014-Oxic2	Nov2008-Interface	Nov2013-Interface	Jul2014-Interface	Aug2014-Interface	Oct2014-Interface	Dec2014-Interface	Nov2008-Anoxic1	Nov2013-Anoxic1	Oct2014-Anoxic1	Dec2014-Anoxic1	Nov2008-Anoxic2	Nov2013-Anoxic2	Oct2014-Anoxic2	Dec2014-Anoxic2	Nov2008-Anoxic3	Nov2013-Anoxic3	Oct2014-Anoxic3	Dec2014-Anoxic3
9	Ga0222650_10014407	Hypothetical protein	0.661049	-0.130905	0.375072	-0.163558	0.34914	105.518	95.7849	83.7838	96.2255	101.012	89.1141	98.832	122.751	102.207	97.5097	91.6471	90.101	131.679	120.454	117.769	93.5976	104.126	118.579	107.171	118.63	105.86	104.544	101.988	105.91	100.113	104.297	112.43	107.807	115.309	108.031
	Ga0222650_10014408	DUF4055 domain-containing protein	0.678203	-0.113298	0.573464	-0.2223	0.0589506	98.6797	87.7634	87.2865	94.392	89.7473	85.2419	90.3324	115.332	92.9801	96.5537	90.5779	83.8878	111.243	96.6312	104.882	93.0749	109.1	123.543	100.331	103.674	101.718	100.038	104.656	104.551	95.0297	96.2362	94.6513	88.1545	82.7793	93.6878
	Ga0222650_10014409	Type II TA system Phd/YefM family antitoxin	0.666667	-0.291719	0.127925	-0.474608	0.0149203	120.479	94.473	89.1892	96.1898	99.8676	106.96	97.5902	183.721	105.92	138.743	111.221	106.028	133.287	165.2	115.075	135.815	213.663	160.224	130.556	137.002	153.73	145.822	168.252	141.965	126.869	121.009	136.153	121.566	119.628	139.807
	Ga0222650_100144010	DUF3368 domain-containing protein	0.651163	-0.247677	0.273833	-0.427914	0.0336087	125.144	91.3765	109.31	112.078	107.35	111.157	107.713	196.27	107.19	149.974	117.299	111.09	144.461	149.875	153.464	144.795	216.001	142.551	129.354	148.685	161.737	150.829	170.586	163.049	132.008	115.657	129.363	122.13	165.754	127.404
	Ga0222650_100144011	Hypothetical protein	0.533333	0.0212258	0.969727	0.0271838	0.989808	81.1863	98.0641	116.79	112.161	112.426	108.748	96.0671	125.697	117.005	99.4672	107.095	107.036	102.045	88.9345	114.093	109.697	108.393	81.1377	102.311	88.7511	108.952	104.63	110.043	116.768	117.111	103.923	112.765	88.4704	102.121	101.876
	Ga0222650_100144012*	Hypothetical protein (UDG-like superfamily domain)	0.478448	-0.0948265	0.668273	0.106213	0.827401	106.432	109.307	98.1555	88.3471	101.089	114.415	95.2299	115.466	90.4299	105.658	94.7218	100.674	107.202	88.0608	101.773	96.8825	92.8522	84.8709	114.463	100.274	115.284	95.7455	116.752	100.325	108.183	97.5136	124.481	101.69	119.205	105.521
	Ga0222650_100144013*	Site-specific recombinase XerD	0.591859	-0.0243901	0.963001	0.0137469	0.992099	288.409	279.297	287.491	296.611	322.489	309.609	263.369	342.482	308.935	299.433	298.252	289.209	281.119	302.502	306.938	276.099	296.646	311.086	306.439	296.43	322.231	311.582	309.079	277.251	316.392	318.16	296.273	249.324	332.119	315.653
	Ga0222650_100144014*	Transposase-like zinc-binding protein/putative transposase	0.563739	-0.0334121	0.953482	0.104429	0.778346	325.667	288.171	307.031	286.439	327.979	310.838	268.594	322.97	302.965	300.516	303.473	297.521	287.004	289.464	278.705	289.9	286.813	251.417	301.162	292.377	334.317	291.196	303.783	295.56	330.43	303.527	336.392	257.021	365.49	343.748
36	Ga0222650_100006389	Hypothetical protein	0.678744	0.0936262	0.709206	-0.022112	0.990772	96.973	107.971	95.9525	121.309	98.1869	99.215	100.432	114.255	96.6136	99.2369	101.575	98.5009	73.128	90.4005	94.5239	100.809	104.656	126.117	84.7292	86.3783	107.644	84.2391	93.1281	101.869	105.269	108.474	93.1763	93.9383	98.5407	94.0868
	Ga0222650_100006390	Hypothetical protein	0.694444	-0.0293676	0.963469	-0.142929	0.639017	89.2632	94.9136	82.3323	97.5469	100.091	84.6629	99.9782	98.7294	90.5077	81.2175	101.533	91.0672	92.8498	98.188	109.044	83.5692	106.859	120.403	92.6644	113.562	116.577	80.4741	101.046	94.5582	81.4025	81.449	80.5314	99.3901	96.5021	107.716
	Ga0222650_100006391	AarF/ABC1/UbiB kinase family protein	0.680406	0.0669461	0.870908	-0.00664355	0.992109	100.238	103.089	98.178	110.316	101.46	102.617	103.772	104.375	101.556	93.7176	107.139	97.2615	104.147	95.803	94.787	97.8393	103.804	106.852	90.1642	98.6342	98.5514	97.5242	96.1252	100.962	106.97	103.206	87.809	87.4694	87.9928	105.11
	Ga0222650_100006392	IS5 family transposase	0.517647	0.0672841	0.872047	0.0722011	0.967627	126.416	119.415	144.542	130.629	131.085	156.466	136.111	137.83	136.686	124.534	134.83	141.522	123.889	99.747	134.892	125.165	139.82	108.215	102.075	119.394	102.214	150.773	119.608	122.642	165.828	142.489	147.359	137.255	139.967	123.59
	Ga0222650_100006393		0.522605	0.05966	0.878761	0.0514116	0.986815	122.702	131.282	121.89	126.04	123.29	138.638	118.476	150.104	134.807	125.53	140.483	129.474	109.939	133.927	131.282	119.484	130.878	108.164	124.288	124.604	131.1	137.254	114.503	111.478	146.214	123.342	132.293	117.88	148.346	122.524
	Ga0222650_100006394	IS5 family transposase	0.500669	0.33895	5.9178e-05	0.270457	0.0338977	177.063	163.221	173.277	171.522	171.136	198.034	146.779	160.071	172.099	160.715	183.359	165.859	113.002	132.988	165.892	150.913	152.415	87.4375	117.811	120.095	132.02	157.316	122.684	113.662	145.444	152.981	164.232	102.824	155.171	139.692
	Ga0222650_100006395	Type II TA system HicA family toxin	0.560784	-0.0133794	0.98935	0.124259	0.705679	102.053	131.388	155.866	132.605	114.282	138.585	117.329	131.601	122.676	131.27	136.763	126.18	93.6438	129.311	120.963	120.684	125.259	81.7681	118.071	136.411	110.204	114.831	128.607	135.232	149.184	135.042	148.578	134.603	131.422	111.335
	Ga0222650_100006396	Type II TA system HicB family antitoxin	0.483483	0.160151	0.205659	0.114952	0.848976	134.311	135.453	115.851	118.01	118.309	139.457	114.61	125.307	137.761	129.849	147.673	127	96.8218	125.4	110.355	128.293	133.988	78.5364	96.6862	115.261	114.821	139.039	104.716	115.668	119.925	113.826	126.164	111.497	138.051	114.871
	Ga0222650_100006397	Type II TA system RelE/ParE family toxin	0.59736	0.0689055	0.822244	0.155935	0.248188	179.369	171.419	174.605	188.882	186.268	190.562	170.982	205.284	192.306	167.57	183.609	170.925	134.86	172.054	166.416	160.48	166.541	152.927	174.265	165.377	155.452	192.913	171.448	159.58	172.784	154.15	198.845	151.21	198.185	186.38
	Ga0222650_100006398	Putative addiction module antidote protein	0.572816	0.155618	0.129871	0.140217	0.530791	119.858	130.023	118.775	112.827	127.889	135.014	113.203	135.245	121.845	121.443	138.513	125.415	94.795	109.824	118.918	123.399	120.149	83.1091	115.884	100.083	136.071	116.042	119.135	114.37	102.536	105.519	121.511	85.8992	105.111	123.886
	Ga0222650_100006399	Putative transposase	0.567633	0.055227	0.930608	0.106313	0.90165	115.906	119.39	79.7297	86.7338	96.2704	113.617	112.08	98.3669	97.7148	97.5439	105.199	95.7383	102.979	68.677	87.0207	96.4133	107.748	74.5402	118.088	83.154	91.8227	102.597	101.758	86.2615	101.708	89.8347	118.218	64.6538	116.163	96.5487
	Ga0222650_1000063100	Transposase-like zinc-binding protein	0.55969	0.0764068	0.828492	0.0947662	0.90165	124.117	115.781	121.655	125.749	116.559	139.318	117.263	122.531	107.062	120.898	128.713	116.786	97.5517	120.32	100.047	119.658	122.029	92.5908	106.519	116.85	120.11	144.948	102.586	139.51	91.3286	115.755	119.918	101.502	129.819	109.94
	Ga0222650_1000063101	Tyrosine-type recombinase/integrase	0.634021	0.0325045	0.960516	0.0668579	0.967627	91.7964	123.271	103.536	107.875	109.375	121.537	109.64	112.773	112.329	108.47	125.082	113.004	89.3972	103.675	99.615	113.415	112.212	104.208	93.271	102.32	108.899	120.755	110.487	121.903	134.644	118.768	111.209	86.6061	123.275	109.49
	Ga0222650_1000063102		0.516129	0.0548837	0.907563	0.172451	0.265522	124.144	125.194	123.825	163.576	123.982	137.807	122.859	134.132	105.854	121.229	134.082	131.472	74.4026	108.729	128.805	113.353	120.3	91.6934	123.481	136.222	119.668	120.818	112.153	146.06	110.528	115.484	144.948	119.483	142.428	120.527
	Ga0222650_1000063103	Porin family protein	0.545113	0.0542828	0.923119	0.0231873	0.992099	103.554	96.4302	105.825	84.0459	88.9243	109.039	104.44	100.075	109.727	101.335	105.596	95.1089	59.1916	102.368	111.468	98.1097	97.1273	96.4715	93.903	75.9619	107.069	124.964	88.1473	99.4612	92.8578	98.6162	98.8413	97.2445	94.819	93.1144
37	Ga0222650_10000431	Porin family protein	0.637014	0.0393087	0.951394	-0.0258178	0.989808	108.53	103.562	114.91	104.856	102.285	109.23	107.049	111.092	101.042	95.6467	103.359	101.741	104.316	107.428	97.9757	99.0151	111.537	100.065	109.532	89.4915	96.6535	98.6324	103.062	104.77	111.69	96.432	97.7377	89.5	106.736	108.263
	Ga0222650_10000432	Enolase	0.660494	0.0510656	0.916988	-0.0396554	0.986815	106.803	106.58	103.685	99.046	102.545	104.362	106.965	107.935	108.047	106.148	114.668	101.75	94.1647	109.06	105.435	103.636	111.678	107.994	107.474	96.2507	103.93	97.5962	100.181	102.392	94.0551	104.987	104.032	91.8173	114.455	114.974
	Ga0222650_10000433	Lactoylglutathione lyase	0.637037	0.000393891	0.998687	-0.00850392	0.992109	91.2424	103.599	111.004	109.521	105.301	108.179	106.467	108.561	121.133	93.6422	111.087	103.283	121.944	109.733	102.544	98.3927	108.547	101.997	103.026	109.454	118.102	101.478	100.772	93.8142	117.02	110.532	91.1265	125.373	114.743	107.977
	Ga0222650_10000434	AAA family ATPase (chaperone ClpB domain)	0.69183	0.0350487	0.953482	-0.0337336	0.987864	97.6552	99.4416	99.9497	110.867	100.102	99.963	104.001	107.929	106.943	95.6286	104.926	93.9366	91.3665	101.162	92.1367	98.4765	107.355	110.86	103.326	105.757	99.0528	89.2049	96.3173	102.708	94.8173	97.1415	93.7651	100.557	95.3321	103.865
	Ga0222650_10000435	Preprotein translocase subunit SecE	0.670683	0.0131866	0.99022	-0.0405364	0.986815	86.5761	93.2002	89.1566	114.369	93.6766	105.627	101.555	112.604	107.394	88.6875	96.1897	96.1655	102.912	102.086	87.7129	97.2456	104.334	105.883	87.0692	121.103	108.635	95.6772	95.0775	88.3957	89.5582	86.8696	85.9563	109.839	103.447	115.647
61*	Ga0222650_10007624	Type II RM system DNA methylase subunit YeeA	0.611604	0.638523	0.578742	-0.733365	0.721289	350.98	340.641	281.266	420.08	143.608	466.214	695.288	3298.45	609.297	1684.65	599.111	310.303	1467.37	1879.13	965.257	913.044	1805.14	613.547	373.159	630.895	528.133	763.957	231.287	457.233	497.077	389.106	492.826	418.12	680.225	462.064
	Ga0222650_10007625	Hypothetical protein	0.593496	0.162854	0.953482	-0.626211	0.544504	381.456	87.0523	279.323	469.808	153.985	461.152	112.121	1018.64	480.285	524.309	639.836	304.998	563.398	661.592	637.872	552.577	1022.06	335.673	342.371	528.511	436.518	544.162	245.302	371.873	363.812	310.111	268.699	361.653	321.426	290.369
	Ga0222650_10007626	Hypothetical protein	0.587879	0.296609	0.83824	-0.631064	0.377575	270.986	84.2182	189.59	340.102	99.4668	347.972	93.2159	596.141	310.143	315.94	407.983	200.624	503.712	432.727	364.457	310.698	597.1	304.349	251.268	303.728	197.096	293.207	181.18	209.038	250.218	195.719	242.093	154.416	201.364	165.944
	Ga0222650_10007627	Hypothetical protein	0.653846	0.316547	0.828492	-0.485893	0.762523	379.496	81.7729	308.992	423.021	136.832	443.734	112.788	838.348	437.657	431.963	566.309	264.588	413.194	541.908	500.097	438.111	849.051	336.58	278.583	479.571	329.781	441.946	190.149	303.719	296.094	272.173	211.138	254.101	268.18	223.471
	Ga0222650_10007628	Hypothetical protein	0.656566	0.223611	0.923276	-0.621809	0.544504	390.709	80.7734	283.42	458.052	155.483	463.069	114.536	954.781	481.435	480.808	672.61	282.994	516.091	612.208	598.888	536.116	1038.65	384.435	316.404	541.679	396.002	496.942	224.11	358.367	333.568	319.22	238.352	289.843	281.215	328.283
	Ga0222650_10007629	Type II TA HigB-1 toxin	0.602151	0.208794	0.930404	-0.529251	0.705679	357.47	94.4823	292.459	450.682	155.669	492.537	108.687	894.399	483.245	498.519	645.076	285.942	442.339	499.248	573.159	523.074	996.8	376.03	280.762	500.255	399.5	513.112	236.455	352.166	377.644	304.252	269.624	340.818	269.355	269.251
	Ga0222650_100076210	Type II TA HigA-1 antitoxin	0.617647	0.185448	0.942486	-0.545917	0.678749	419.719	90.4538	291.985	464.897	149.748	482.342	108.526	933.435	491.209	492.442	631.979	289.369	496.909	551.17	561.57	517.592	992.396	395.178	317.047	524.406	379.187	505.91	235.904	355.045	397.135	339.112	266.115	305.042	353.826	279.38
	Ga0222650_100076211	ParA family protein	0.652381	0.165519	0.953482	-0.618371	0.51349	368.099	87.4993	297.265	428.31	156.469	467.469	108.066	938.156	471.485	478.454	649.644	289.479	544.98	572.637	554.479	508.082	996.36	440.468	321.67	487.1	409.173	527.685	231.852	345.597	359.358	339.997	251.019	308.745	349.854	291.096
	Ga0222650_100076212	Fructosamine kinase family protein	0.642857	0.232127	0.916988	-0.630074	0.5306	398.032	83.2245	302.818	473.112	160.329	474.749	110.671	966.892	496.235	508.642	668.251	296.902	570.649	636.449	599.897	511.208	1021.65	463.241	278.916	542.569	410.821	503.477	225.003	342.38	384.101	343.108	221.599	339.448	319.997	288.776
	Ga0222650_100076213	Hypothetical protein	0.666667	0.528886	0.440418	-0.280061	0.98266	512.69	98.5114	350.506	588.012	179.803	587.191	124.284	942.501	560.588	489.494	792.263	317.9	482.222	631.133	547.498	429.7	945.079	307.647	294.878	519.145	395.203	423.932	215.512	342.654	349.541	307.271	206.266	259.096	263.825	257.209
	Ga0222650_100076214	Hypothetical protein	0.679058	0.538814	0.351812	-0.374025	0.90165	465.855	100.774	357.222	572.216	187.516	521.173	117.514	899.291	537.568	464.041	756.083	297.807	545.709	592.869	533.302	433.167	938.006	355.753	281.493	504.917	349.226	372.196	215.102	295.496	319.654	304.611	200.9	268.697	250.372	264.207
	Ga0222650_100076215	Hypothetical protein	0.642857	0.29511	0.872047	-0.531433	0.755461	483.343	120.933	393.295	639.518	204.756	619.44	183.059	1440.72	657.988	670.249	876.064	356.961	811.329	784.531	738.541	643.423	1304.41	500.844	363.427	652.554	500.903	620.595	280.7	493.718	445.548	429.704	373.936	465.737	409.325	378.837
	Ga0222650_100076216	Hypothetical protein	0.689922	0.520443	0.583795	-0.563874	0.778346	489.617	189.947	355.013	585.176	192.205	550.075	357.81	2313.87	677.375	1049.76	835.036	344.955	965.455	1148.37	801.202	701.375	1552.15	687.223	376.406	685.682	479.005	666.607	265.054	454.094	486.037	442.542	379.79	439.12	463.953	405.016
	Ga0222650_100076217	DUF3854 domain-containing protein	0.715424	0.339762	0.812279	-0.54145	0.671274	421.962	83.9472	302.633	558.406	171.309	484.396	113.611	842.354	522.78	455.988	718.954	278.163	572.644	627.677	513.673	448.334	983.35	440.995	299.445	504.009	363.878	423.968	225.399	327.661	341.724	325.357	240.609	304.449	256.656	289.897
	Ga0222650_100076218	Hypothetical protein	0.660952	0.331386	0.817912	-0.47993	0.774795	409.358	95.6582	331.336	520.787	171.153	508.522	115.579	860.978	533.707	482.709	713.622	294.387	534.675	566.796	560.839	458.381	970.564	400.568	311.533	497.03	385.96	468.601	230.054	341.464	348.948	298.099	254.818	316.467	274.325	268.941
	Ga0222650_100076219	Hypothetical protein	0.615942	0.37843	0.74953	-0.48598	0.793363	441.798	96.9358	375.911	538.086	185.134	568.043	118.914	974.666	608.923	528.425	766.982	335.754	650.906	684.222	571.07	500.964	1069.51	383.766	318.925	554.15	407.186	521.9	236.575	329.659	371.621	320.214	270.426	349.258	273.883	299.066
	Ga0222650_100076220	Hypothetical protein	0.63388	0.352301	0.815988	-0.422079	0.90165	521.974	101.908	381.82	614.03	200.231	627.14	128.607	1040.27	596.668	567.037	828.425	359.686	680.191	675.551	588.538	528.838	1126.82	379.149	338.048	535.147	468.374	586.969	262.541	348.059	464.443	358.125	309.477	348.491	315.369	332.902
	Ga0222650_100076221	Hypothetical protein	0.548148	0.377413	0.74953	-0.383939	0.90165	479.438	111.218	374.214	595.597	196.142	652.552	129.06	1042	601.61	553.333	846.116	363.898	609.249	639.976	616.599	523.813	1095.12	374.59	317.801	532.334	474.583	537.833	248.94	364.522	436.095	342.685	304.556	347.872	374.486	291.03
	Ga0222650_100076222	Type II TA system RelE/ParE family toxin	0.57971	0.365383	0.796594	-0.433953	0.90165	467.607	105.988	351.449	587.328	197.978	657.464	130.275	1096.09	630.353	557.65	841.511	358.264	624.079	737.985	655.948	528.818	1125.01	345.074	345.576	549.742	425.732	558.922	246.278	398.57	422.868	360.046	305.956	348.827	350.604	326.533
	Ga0222650_100076223	Type II TA system RelB family antitoxin	0.584127	0.389584	0.728583	-0.463336	0.827401	462.384	98.9751	339.721	563.265	179.568	595.984	129.103	983.28	595.833	523.554	769.16	332.206	610.847	696.528	590.151	535.343	1041.75	345.926	331.724	495.378	361.144	515.057	229.294	343.592	408.859	312.992	282.386	272.494	355.635	343.346
	Ga0222650_100076224	Hypothetical protein	0.642757	0.373843	0.74953	-0.454473	0.834769	455.448	92.1302	346.607	543.252	184.059	552.69	120.589	981.623	566.078	506.606	753.402	320.918	561.047	651.472	601.131	497.163	1004.54	376.655	341.308	508.782	400.803	484.427	243.282	353.327	369.944	321.757	241.284	336.92	286.328	289.016
	Ga0222650_100076225	Hypothetical protein	0.494253	0.409183	0.71458	-0.351295	0.939169	492.345	100.108	397.856	613.584	213.233	706.828	140.196	1068.75	685.824	578.681	899.042	375.797	610.512	682.406	655.602	550.689	1111.8	362.815	305.874	507.898	418.379	633.78	252.414	375.015	432.825	382.946	337.096	367.734	397.917	305.04
	Ga0222650_100076226	Hypothetical protein	0.505747	0.400151	0.741307	-0.307618	0.970677	490.234	105.342	403.837	642.967	209.685	715.153	134.958	1086.89	729.149	607.687	892.513	391.251	592.625	676.888	664.712	560.309	1139.61	308.92	328.13	519.407	451.141	660.749	251.795	396.666	484.879	350.756	348.857	336.362	401.165	324.831
	Ga0222650_100076227	Hypothetical protein	0.558824	0.227733	0.93002	-0.551768	0.742856	491.823	109.754	416.918	611.179	216.888	690.897	133.753	1267.71	685.986	680.861	914.245	387.898	711.846	852.973	818.528	695.829	1309.01	431.493	423.222	640.998	572.059	717.552	333.857	443.808	529.184	397.988	363.496	413.889	419.444	379.336
	Ga0222650_100076228	Hypothetical protein	0.62716	0.470747	0.526293	-0.325658	0.951077	413.333	87.43	355.432	588.187	185.32	568.674	113.124	819.845	549.535	496.939	740.322	310.261	463.344	566.229	525.982	462.222	928.254	307.728	319.245	450.03	348.519	447.428	246.333	318.363	319.196	298.558	233.002	275.309	245.864	262.583
	Ga0222650_100076229	Hypothetical protein	0.656566	0.69038	0.0652509	-0.214609	0.986815	433.047	105.553	355.342	593.074	176.588	576.936	115.869	680.587	550.195	465.819	731.88	278.236	476.782	489.79	480.335	349.219	839.634	285.038	257.748	352.821	315.018	332.468	214.861	247.853	267.818	266.688	196.286	194.982	212.233	270.882
	Ga0222650_100076230	Hypothetical protein	0.678227	0.724086	0.0490945	-0.130565	0.987884	476.108	98.6138	368.888	625.829	182.521	555.569	123.834	691.263	566.291	465.114	763.851	299.549	502.352	429.43	432.597	345.828	841.197	283.22	255.751	360.054	293.417	363.161	223.163	232.302	280.136	278.986	209.541	178.824	230.804	246.102
	Ga0222650_100076231	PspC domain-containing protein	0.495495	0.85492	0.0133649	0.00303033	0.999584	558.98	103.171	415.425	666.854	214.1	708.808	120.491	642.372	615.209	479.984	810.358	340.028	514.152	441.703	490.512	364.907	814.506	186.471	254.913	294.649	284.91	367.83	149.618	224.719	269.6	278.559	254.082	255.47	232.47	265.922
	Ga0222650_100076232	Hypothetical protein	0.619048	0.674045	0.0751455	-0.182825	0.986815	414.828	111.18	380.286	594.805	216.585	629.05	132.225	733.562	592.86	494.778	803.21	339.389	511.947	532.949	486.145	424.377	883.85	230.027	279.699	350.443	301.991	379.478	214.008	250.531	286.118	303.931	280.463	245.845	226.12	287.52
	Ga0222650_100076233	IS3 family transposase	0.645614	0.536053	0.245045	-0.104279	0.989808	598.227	174.379	507.344	792.316	310.132	775.249	184.906	946.736	764.568	680.051	971.324	449.492	588.586	649.069	564.057	488.7	1178.32	350.066	401.608	504.365	414.128	477.166	378.973	408.412	426.54	429.066	365.62	336.591	393.805	387.141
	Ga0222650_100076234	Transposase	0.627219	0.505132	0.18525	-0.125537	0.986815	606.404	248.93	560.355	842.514	350.825	873.69	237.438	941.236	776.571	694.554	998.132	468.254	691.354	634.682	626.547	580.682	1131.83	452.351	494.509	487.191	479.068	536.585	446.421	405.177	430.398	458.983	482.856	319.606	386.793	413.42
	Ga0222650_100076235	Hypothetical protein	0.537634	1.35492	0.000164501	0.331818	0.970677	253.226	48.8602	170.612	270.458	107.705	318.714	37.7436	252.64	269.919	223.253	349.052	154.972	88.8665	127.489	182.762	143.675	351.113	63.7993	65.4914	82.2092	99.6192	104.197	62.5534	60.7338	95.8365	110.855	53.3602	52.9698	73.2303	96.2159
A MAG-AL1 contigs 1–64 were organised to represent a draft genome, using methods described before [12]. Here, contigs are arranged in ascending order from top to bottom, with contigs from different scaffolds separated by an empty row. * All contig 61 genes and some contig 9 genes were classified as putative phage genes based on their very high coverage, function and/or proximity to other putative…
B IMG gene IDs are gene locus tags of MAG genes on IMG.
C Genes were auto-annotated by IMG annotation pipeline and their functions were manually verified as decribed previously [12].
D Statistical analyses of gene coverage variations in samples from oxic vs anoxic and oxic vs oxic-anoxic interface were performed using DESeq2 (see 'Methods' for further description). Log2 (fold change) is the magnitude of change in gene coverages (see Fig. 6). BH-adjusted P-values ≤ 0.05 are significant, considering a 5% fraction of false positives as acceptable.
E Gene relative coverages are shown here for comparison. Statistical analyses were performed based on gene coverages and not gene relative coverages.

## Sheet: MAG-AL2 putative phage genes
Contig numberA	IMG gene IDB	Gene product nameC	GC content	Oxic vs AnoxicD		Oxic vs InterfaceD		Gene relative coverage in metagenomes from different time periods and lake depthsE
				Log2 (Fold change)	BH-adjusted P-values	Log2 (Fold change)	BH-adjusted P-values	27Jan2015-Surface	Nov2008-Oxic1	Jul2014-Oxic1	Aug2014-Oxic1	Oct2014-Oxic1	Dec2014-Oxic1	Nov2008-Oxic2	Nov2013-Oxic2	Jul2014-Oxic2	Aug2014-Oxic2	Oct2014-Oxic2	Dec2014-Oxic2	Nov2008-Interface	Nov2013-Interface	Jul2014-Interface	Aug2014-Interface	Oct2014-Interface	Dec2014-Interface	Nov2008-Anoxic1	Nov2013-Anoxic1	Oct2014-Anoxic1	Dec2014-Anoxic1	Nov2008-Anoxic2	Nov2013-Anoxic2	Oct2014-Anoxic2	Dec2014-Anoxic2	Nov2008-Anoxic3	Nov2013-Anoxic3	Oct2014-Anoxic3	Dec2014-Anoxic3
17	Ga0222695_10013348	Hypothetical protein	0.678203	-0.0905943	0.813133	-0.197106	0.122099	100.825	88.2796	88.4822	95.634	90.4403	86.5051	90.8356	115.589	92.7122	96.5901	91.184	84.5252	111.999	97.2188	104.882	92.903	110.097	120.471	100.743	101.855	101.908	101.152	104.921	104.87	93.8883	96.6913	94.8135	88.1545	82.0203	92.824
	Ga0222695_10013349	Predicted HTH domain antitoxin	0.666667	-0.259545	0.231995	-0.447183	0.0213113	122.697	94.8498	89.8449	97.4554	100.26	107.684	97.4441	181.509	105.92	137.454	111.661	106.465	133.287	163.441	114.621	136.205	210.339	158.174	129.723	133.522	154.591	144.674	167.236	141.24	122.107	119.594	136.153	119.5	119.628	135.948
	Ga0222695_100133410	Predicted nucleic acid-binding protein	0.656977	-0.226015	0.436879	-0.417079	0.0528887	124.098	88.9301	108.992	111.442	104.811	110.019	104.572	197.53	104.997	148.208	115.569	108.565	141.852	148.481	151.209	144.437	217.014	141.259	128.425	144.389	160.473	152.213	171.409	160.173	128.277	113.741	125.53	118.388	164.107	123.175
	Ga0222695_100133411	Hypothetical protein	0.540541	-1.06231	0.0360686	-1.45512	0.0119682	11.0752	4.60029	5.01666	9.42982	5.49433	14.2314	8.52936	61.4728	10.8815	35.4915	17.6273	11.9325	37.6689	36.1523	33.5785	40.3748	84.3671	37.1932	53.2998	31.3903	20.0075	42.5238	72.944	34.5266	37.285	25.9602	35.663	18.4041	21.021	14.5164
	Ga0222695_100133412	Hypothetical protein	0.496454	-0.968161	0.123554	-1.10808	0.181941	12.5347	7.26339	10.6674	17.3572	9.50395	18.6336	10.2662	128.796	20.2197	58.8819	36.766	21.6144	64.539	43.8344	54.2867	56.8982	127.174	38.4324	51.8143	79.9725	68.4397	80.5654	92.1416	51.3002	68.6815	48.3688	35.8599	51.3002	33.5993	36.9999
60	Ga0222695_100019329	Hypothetical protein	0.678744	0.121976	0.434857	0.00890867	0.997455	99.0811	108.487	97.2669	122.906	98.8427	100.765	100.716	113.624	96.6136	98.8384	102.173	99.1577	73.128	90.4005	94.5239	100.467	104.472	123.942	84.7292	85.089	106.934	84.2391	92.9893	101.869	102.877	108.474	93.1763	93.9383	98.5407	92.3115
	Ga0222695_100019330	Hypothetical protein	0.694444	-0.000957567	0.997025	-0.115197	0.815502	91.2037	95.3863	83.4602	98.8304	100.751	85.9857	100.209	98.184	90.5077	80.9786	102.041	91.6233	92.8498	98.188	109.044	83.5692	106.775	118.327	92.6644	111.867	116.577	81.1171	101.232	94.5582	79.5525	81.449	80.5314	98.42	96.5021	105.684
	Ga0222695_100019331	AarF/ABC1/UbiB kinase family protein	0.680406	0.0930225	0.746121	0.0231472	0.997455	102.612	103.681	99.4002	111.65	102.152	104.256	104.042	103.898	101.556	93.4732	107.653	97.9001	104.147	95.803	94.787	97.9239	103.508	104.855	90.1642	97.0283	98.5514	97.3998	96.0893	101.119	104.539	103.206	87.809	87.2561	88.3662	103.296
	Ga0222695_100019332	Hypothetical protein	0.517647	0.0949277	0.776793	0.105552	0.862778	128.244	119.957	146.522	132.348	132.03	158.902	136.531	137.069	136.686	124.167	135.319	142.38	123.889	99.747	134.892	125.165	139.215	106.349	102.075	117.612	102.214	150.773	119.608	122.642	163.244	141.544	147.359	136.181	139.967	121.258
	Ga0222695_100019333	DDE family transposase	0.522605	0.115246	0.418487	0.112753	0.662943	123.62	131.232	120.41	125.909	121.999	137.442	117.262	141.919	130.075	120.603	137.206	126.519	106.619	127.994	125.462	113.52	124.775	98.3723	121.1	115.026	121.521	129.347	111.852	106.418	137.414	117.513	124.692	115.417	143.557	116.743
	Ga0222695_100019334	IS5 family transposase	0.502488	0.374965	8.67e-06	0.293086	0.0174902	165.136	150.757	159.521	159.97	155.253	181.486	133.932	144.193	155.835	145.477	166.331	149.888	104.82	120.892	151.636	137.275	137.52	77.6119	107.419	107.919	118.988	143.524	111.453	102.959	125.893	136.405	146.673	93.1207	136.868	123.428
61	Ga0222695_10009241	Hypothetical protein	0.637014	0.0690092	0.925078	0.00304638	0.997455	110.674	104.141	116.274	106.236	103.014	110.936	107.284	110.479	101.042	95.3961	103.922	102.417	104.316	107.428	97.9757	98.7257	111.277	98.3393	109.432	88.1558	96.3531	98.6324	102.995	104.77	108.305	96.5418	97.9774	89.5	105.483	106.22
	Ga0222695_10009242	Enolase	0.660494	0.0788514	0.841133	-0.0104466	0.997455	109.105	107.126	104.947	100.197	103.216	105.857	107.155	107.147	108.047	105.81	115.125	102.318	93.7371	109.06	105.435	103.418	111.386	106.132	107.339	94.6414	103.93	97.3369	100.181	102.595	91.9174	104.865	103.862	91.8173	114.455	112.586
	Ga0222695_10009243	Lactoylglutathione lyase	0.637037	0.0270087	0.99316	0.0217885	0.997455	93.2152	104.195	112.525	110.962	106.06	109.87	106.816	107.961	121.133	93.5846	111.643	103.913	121.944	109.733	102.544	98.3927	108.137	100.238	103.026	107.82	118.102	101.478	100.772	93.8142	114.36	110.532	91.1265	125.373	114.743	105.94
	Ga0222695_10009244	ATP-dependent Clp protease ATP-binding subunit ClpA	0.69183	0.0630023	0.953946	-0.00543165	0.997455	99.6658	100.013	101.177	112.258	100.808	101.522	104.306	107.304	106.74	95.2713	105.464	94.4471	91.3665	101.162	92.0058	98.4277	107.037	108.949	103.326	104.179	98.945	89.0612	96.1909	102.708	92.5449	97.087	93.6843	100.488	95.1166	101.721
	Ga0222695_10009245	Preprotein translocase subunit SecE	0.670683	0.0393636	0.979015	-0.0141809	0.997455	88.4582	93.7359	90.378	115.874	94.3515	107.152	101.748	111.982	106.355	88.5932	96.6707	96.7528	102.912	102.086	87.7129	97.2456	104.061	104.058	86.4761	119.295	108.635	95.6772	95.0775	88.3957	87.5228	86.8696	85.9563	109.667	103.447	112.435
103*	Ga0222695_10018851	Hypothetical protein	0.578947	0.214787	0.965035	-0.518222	0.774044	308.594	56.6512	254.242	391.428	132.622	435.243	81.0718	800.827	413.003	402.693	562.596	235.098	419.103	537.54	466.186	439.887	818.997	253.761	250.292	424.326	342.057	452.087	208.22	319.924	298.91	282.813	223.84	275.035	227.364	233.057
	Ga0222695_10018852	Hypothetical protein	0.558824	0.289018	0.953946	-0.475581	0.874189	499.574	110.384	419.675	614.422	217.5	698.652	131.724	1177.73	674.548	645.787	895.909	381.468	676.797	801.233	783.693	647.891	1226.83	398.715	398.746	588.221	544.485	684.749	307.619	415.377	501.337	383.994	346.247	404.318	410.907	354.366
	Ga0222695_10018853	Hypothetical protein	0.505747	0.431366	0.783844	-0.279353	0.997455	500.891	105.948	409.369	651.966	211.113	726.328	135.374	1081.31	729.149	606.031	896.946	393.608	594.987	676.369	666.153	560.074	1136.77	303.594	327.84	511.609	451.141	661.063	251.7	396.666	473.859	350.756	348.857	337.73	401.165	317.755
	Ga0222695_10018854	Hypothetical protein	0.494253	0.442019	0.74852	-0.318839	0.996184	503.048	100.449	403.307	621.658	214.769	717.188	140.469	1061.9	684.888	576.361	903.247	377.793	610.512	680.868	654.983	550.027	1106.17	356.56	305.293	499.983	418.379	632.854	251.519	375.943	422.061	382.686	337.096	367.091	392.936	299.284
	Ga0222695_10018855	Hypothetical protein	0.642757	0.405935	0.783844	-0.42221	0.925656	464.701	92.6597	350.806	550.677	185.394	561.283	120.828	975.682	566.078	504.703	757.356	323.04	559.341	652.638	601.398	497.163	1001.78	370.42	340.827	500.519	399.484	484.931	243.192	352.957	362.204	321.757	241.612	336.92	284.57	283.183
	Ga0222695_10018856	Type II TA system RelB family toxin	0.580952	0.419621	0.770401	-0.432444	0.912485	473.499	99.5439	344.375	570.677	180.74	605.241	129.501	977.848	595.833	521.802	773.006	334.042	610.529	697.348	590.151	534.993	1038.73	339.962	331.986	488.074	360.959	515.057	229.294	343.592	399.567	313.861	282.386	272.494	355.635	336.867
	Ga0222695_10018857	Type II TA system RelE/ParE family toxin	0.57971	0.39522	0.836659	-0.402142	0.988969	477.804	106.597	356.264	595.056	199.355	667.735	130.677	1090.03	630.353	555.795	845.55	360.243	621.92	737.985	655.948	528.298	1121.99	339.124	346.44	541.537	425.944	558.394	246.278	397.616	413.258	360.046	305.956	348.827	350.604	320.372
	Ga0222695_10018858	Hypothetical protein	0.548148	0.408524	0.783844	-0.353876	0.988969	489.86	111.858	379.34	603.434	197.426	662.645	129.458	1035.83	601.61	551.768	850.315	365.993	609.249	640	616.406	523.823	1092.39	368.131	317.37	523.914	473.843	537.318	249.013	364.522	426.184	342.685	304.556	347.872	374.486	285.539
	Ga0222695_10018859	Hypothetical protein	0.639344	0.383196	0.841133	-0.391045	0.988969	533.321	102.494	387.05	625.093	201.718	636.939	129.004	1034.38	596.668	565.178	832.486	361.685	680.191	675.551	588.538	528.838	1124.1	372.612	338.499	527.159	468.374	586.969	262.313	348.059	453.887	358.067	309.477	348.491	315.369	328.044
	Ga0222695_100188510	Hypothetical protein	0.615942	0.409249	0.783844	-0.454937	0.874189	451.402	97.4929	381.06	547.092	186.587	576.919	119.281	969.069	608.923	526.686	770.911	337.606	650.664	684.222	571.07	500.964	1067.23	377.149	319.759	545.804	406.341	521.9	236.511	329.659	364.065	320.031	270.426	349.258	273.883	293.861
	Ga0222695_100188511	Hypothetical protein	0.660952	0.362281	0.841133	-0.446776	0.85537	418.257	96.5156	335.674	527.952	172.369	516.456	116.024	856.904	533.242	481.277	717.173	295.984	534.579	565.874	560.118	458.381	968.135	393.662	311.218	489.666	385.996	468.601	230.186	341.303	341.619	298.099	254.818	317.147	274.325	264.129
	Ga0222695_100188512	DUF3854 domain-containing protein	0.715424	0.3704	0.841133	-0.509973	0.734121	431.247	84.4361	306.684	565.891	172.594	492.326	113.926	837.52	522.808	454.598	722.36	279.847	572.668	627.508	513.601	448.512	980.942	433.39	299.582	496.731	363.599	423.661	225.479	327.627	334.22	325.116	240.487	304.792	256.25	284.74
	Ga0222695_100188513	Hypothetical protein	0.695238	0.748694	0.0894049	-0.238642	0.997455	182.774	88.9053	135.186	237.895	76.1026	239.524	158.392	781.042	231.298	316.067	293.21	128.885	368.452	300.461	255.961	209.254	445.53	133.662	143.621	176.83	134.008	178.294	83.3008	162.907	126.126	128.481	143.259	169.932	162.897	125.391
106*	Ga0222695_10025051	PspC domain-containing protein	0.672956	0.861799	0.0133366	0.0687474	0.997455	407.151	62.5099	266.477	423.808	143.042	423.135	88.3065	472.796	430.337	343.126	568.643	209.577	318.894	268.046	297.054	192.316	584.958	172.175	167.486	237.877	204.023	236.129	147.905	157.321	204.188	195.161	148.349	113.148	149.659	162.905
	Ga0222695_10025052	Hypothetical protein	0.495495	0.8872	0.0184679	0.0349569	0.997455	571.132	103.764	421.116	675.628	215.642	719.932	120.863	638.823	615.209	478.567	814.498	341.978	514.152	441.703	490.512	364.907	812.479	183.256	254.913	290.251	284.91	367.83	149.618	224.719	263.473	278.559	254.082	255.47	232.47	260.904
	Ga0222695_10025053	Hypothetical protein	0.619048	0.703922	0.0866779	-0.152498	0.997455	424.763	111.637	385.495	601.817	218.546	639.084	132.687	729.152	592.86	493.376	807.094	341.395	511.947	532.083	487.346	424.795	881.206	226.061	280.142	345.329	304.004	379.478	214.459	250.531	278.919	303.133	280.463	244.631	226.12	282.095
	Ga0222695_10025054	Transposase InsO family protein	0.645614	0.567282	0.262628	-0.0722354	0.997455	611.238	174.872	514.325	802.12	312.019	786.784	185.274	941.021	764.233	677.42	975.689	451.912	588.388	647.368	563.524	488.211	1174.88	342.753	401.365	496.092	413.693	476.651	378.802	407.45	415.578	428.772	365.093	336.953	394.105	379.79
	Ga0222695_10025055	Transposase	0.627219	0.551251	0.202729	-0.100055	0.997455	591.793	224.906	542.047	821.328	328.852	852.903	216.675	905.354	746.761	661.575	969.202	446.259	668.729	609.576	603.698	556.193	1095.85	410.991	462.233	452.442	455.436	511.311	422.442	387.276	397.543	428.116	452.715	304.363	366.141	380.291
	Ga0222695_10025056	Ribosomal protein S18 acetylase RimI-like protein	0.546296	-0.97184	0.269094	-1.5578	0.0552471	23.0005	6.43536	46.457	46.8486	15.7857	45.8948	16.0132	438.978	81.772	162.369	139.09	62.4526	165.316	321.326	230.29	282.381	403.968	211.952	112.931	257.873	205.716	346.815	114.474	216.851	214.317	135.858	144.17	142.005	152.598	112.713
	Ga0222695_10025057	HTH domain-contaning protein (HTH_MerR-SF domain)	0.601093	-1.01943	0.382035	-1.64364	0.100685	9.86576	4.34646	44.0415	43.8345	11.0553	26.8816	13.1949	560.852	92.3337	186.333	147.965	74.1676	180.373	372.783	301.48	302.114	485.912	279.343	124.892	317.388	201.736	399.101	104.691	266.935	237.624	171.91	138.653	213.219	179.178	140.716
	Ga0222695_10025058	DUF3854 domain-containing protein	0.679138	-1.0333	0.369204	-1.81837	0.0499181	10.6773	4.68436	32.0458	33.6705	9.00348	22.519	13.0994	501.325	79.4018	165.187	136.289	62.7626	243.098	343.088	275.754	262.144	472.03	318.494	107.519	335.481	217.179	310.439	96.044	232.311	219.852	136.889	117.244	170.794	138.667	138.895
	Ga0222695_10025059	Hypothetical protein	0.624724	-1.08562	0.314933	-1.69886	0.0874732	12.3572	3.99761	27.488	27.7158	11.0856	23.3616	17.0986	532.885	84.383	179.03	133.526	60.8547	174.43	353.692	274.038	267.283	450.503	312.404	111.417	315.742	211.902	368.847	93.6638	235.398	270.138	162.465	136.231	201.098	164.432	130.838
	Ga0222695_100250510	DUF3854 domain-containing protein	0.663043	-1.09385	0.326406	-1.80338	0.0659535	11.4761	2.22181	27.6504	28.3562	7.98302	22.5062	13.7994	491.25	77.9554	168.81	122.19	58.5435	198.445	335.531	272.418	253.852	443.194	322.264	110.773	299.519	231.68	317.482	95.5387	213.107	258.737	128.65	130.497	156.901	139.568	155.455
	Ga0222695_100250511		0.648889	0.486924	0.815581	-0.628999	0.782872	312.589	182.851	233.139	337.035	110.705	340.474	398.063	2233.79	434.296	964.103	479.482	243.657	860.037	1062.71	622.284	618.784	1250.05	493.579	299.7	505.108	362.528	561.16	201.821	403.922	383.879	306.007	372.201	324.275	478.648	330.482
	Ga0222695_100250512	Hypothetical protein	0.658333	0.40194	0.783844	-0.684458	0.386353	219.837	138.602	167.466	233.103	82.2887	257.272	311.271	885.06	332.426	734.27	340.375	169.541	650.729	739.14	443.027	396.101	640.313	290.374	169.079	332.45	239.392	363.021	121.151	218.918	270.663	209.807	273.385	228.591	315.556	229.654
111	Ga0222695_10004061*	Type I RM system DNA methylase subunit (PglX domain)	0.394035	0.788167	0.926882	-0.920546	0.988969	3.08924	15.8207	7.11608	3.52585	4.6467	5.5355	89.7685	1102.18	103.99	650.932	39.7359	48.4727	145.034	543.075	213.324	268.341	662.204	152.678	48.5532	101.577	120.023	237.015	46.3891	100.241	102.794	70.7428	90.1584	52.7536	155.779	94.9202
	Ga0222695_10004062*	Eco57I RM methylase domain-containing protein (PglX domain)	0.535902	0.195139	0.99316	-1.57909	0.404235	8.48626	3.65729	7.27475	10.3965	3.66396	14.854	13.4339	550.988	65.8671	428.948	44.657	35.7944	77.0821	545.896	187.795	258.413	552.644	177.713	29.3304	113.085	128.033	228.476	28.5961	88.6882	96.784	76.0445	44.3657	35.3779	103.495	78.9027
	Ga0222695_10004063	Hypothetical protein	0.62465	0.818122	0.953636	-0.898456	0.990377	0	395.631	7.35198	10.4895	1.0478	6.58044	906.047	4351.68	253.364	1968.22	64.7682	84.7025	1463.74	2079.58	860.093	849.992	1799.8	555.269	251.261	380.614	365.359	683.127	129.091	314.015	397.307	223.957	493.798	315.213	685.586	391.634
	Ga0222695_10004064	Hypothetical protein	0.57161	0.713972	0.953946	-0.924571	0.988969	0	396.347	6.67569	10.026	1.55415	5.31478	947.962	4377.57	246.599	2143.33	64.7199	88.9403	1420.15	2261.98	919.849	900.848	1954.64	518.515	239.603	493.517	448.785	763.412	118.219	371.243	416.819	253.764	503.614	344.804	752.551	421.443
	Ga0222695_10004065	ParB/Srx superfamily protein	0.610606	0.75463	0.953946	-0.919668	0.989991	0	403.072	6.06061	6.0925	1.93739	5.57765	956.163	4370.16	236.126	2039.36	62.2383	84.0393	1472.15	2302.19	860.134	832.017	1836.81	535.141	234.156	486.373	415.18	694.413	126.351	340.845	365.148	240.206	509.706	349.199	756.376	394.314
	Ga0222695_10004066	HTH domain-containing protein	0.645327	0.616931	0.959961	-1.08123	0.988969	0.479893	379.659	9.28664	5.92347	1.24339	6.00252	909.345	4154.7	260.943	2094.19	70.1308	88.5465	1547.84	2466.13	981.8	931.713	1967.48	672.128	242.245	536.836	468.382	783.154	124.957	383	422.995	280.138	493.551	371.471	738.331	435.576
	Ga0222695_10004067	Hypothetical protein	0.624709	0.627254	0.95754	-1.03539	0.988969	1.21618	416.823	7.48156	8.41615	0.815179	5.78289	1024.99	4377.33	296.611	2239.52	73.2279	102.027	1674.23	2582.08	1019.59	1002.35	2034.01	582.883	250.144	547.545	490.851	801.949	129.166	389.228	479.54	258.837	549.628	400.894	878.438	443.238
	Ga0222695_10004068	Terminase, large subunit	0.633593	0.657483	0.953946	-1.05866	0.988969	1.77212	422.762	8.39596	7.76333	1.41251	5.51916	1030.48	4378.47	277.253	2199.03	71.4186	88.4588	1791.06	2536.91	992.29	945.505	2053.04	656.331	258.222	559.81	477.077	747.694	132.745	398.279	457.449	266.975	525.225	375.023	829.061	435.887
	Ga0222695_10004069	Transcription regulator LexA	0.680135	0.746296	0.953946	-1.05959	0.988969	0	392.962	3.65758	6.39731	1.18379	5.8791	993.126	4383.32	302.344	2229.44	69.6843	87.1745	1709.75	2593.14	978.788	921.498	2046.19	713.683	238.184	536.645	408.663	709.17	124.635	377.837	454.66	273.337	458.575	380.415	759.386	405.368
	Ga0222695_100040610	RNA polymerase sigma factor SigA2	0.627451	0.57733	0.965035	-1.09471	0.988969	0.913409	455.135	9.14585	9.53855	2.02799	5.20669	1071.75	4387.25	307.801	2309.53	78.8183	105.613	1811.23	2751.76	1072.08	1031.2	2062.71	742.473	253.672	574.51	501.293	821.491	141.14	439.218	532.608	291.681	604.819	396.899	929.114	460.594
	Ga0222695_100040611	Portal protein	0.648982	0.734842	0.953946	-1.01099	0.988969	1.39801	420.236	9.28952	7.5746	1.42139	4.98309	986.683	4285.48	256.04	2060.17	63.7426	81.0446	1759.17	2280.82	881.483	887.605	1916.51	637.516	240.974	501.885	433.831	675.464	125.476	363.468	423.968	236.922	516.32	356.006	704.488	409.31
	Ga0222695_100040612	Phage Mu protein F-like protein	0.647144	0.705527	0.953946	-1.01934	0.988969	0.471565	422.194	7.24651	6.71595	1.4131	5.89129	992.801	4354.26	273.278	2134.24	66.2608	88.6385	1702.09	2458.29	940.879	926.227	1977.62	580.516	249.393	538.14	451.314	747.063	135.211	378.742	411.375	248.302	515.479	358.209	748.882	413.929
	Ga0222695_100040613	Hypothetical protein	0.644195	0.556159	0.968073	-1.27777	0.855636	0	93.4866	3.48366	2.07471	0.239074	4.81332	232.129	3097.08	170.419	1498.71	46.7041	75.5577	729.042	1878.46	860.954	818.568	1602.24	528.6	151.337	409.442	324.345	679.9	88.4752	282.515	341.164	188.788	229.641	214.045	406.507	285.513
	Ga0222695_100040614	Hypothetical protein	0.580247	0.775093	0.953946	-0.959676	0.988969	0	351.926	7.19601	4.40221	0.922368	7.34713	883.067	4103.87	226.598	1953.42	60.4691	78.7381	1579.99	2011.69	862.518	815.065	1754.46	548.467	236.341	429.897	408.462	641.401	124.746	347.011	360.424	219.311	482.35	329.056	630.916	344.107
	Ga0222695_100040615	Hypothetical protein	0.505208	0.693807	0.953946	-1.05828	0.988969	0.939764	416.239	8.69007	4.15296	0.735471	5.56234	1026.42	4374.62	262.229	2278.86	71.7956	96.8655	1861.11	2567.09	975.943	982.188	2053.67	585.031	269.689	475.35	447.266	752.872	135.262	374.159	493.04	275.088	543.538	359.896	836.176	397.435
	Ga0222695_100040616	Hypothetical protein	0.60241	0.699215	0.953946	-1.01036	0.988969	1.03894	442.704	11.6961	7.60938	1.66429	5.05459	1012.56	4363.36	253.28	2283.64	70.3193	98.7461	1757.23	2485.26	954.578	920.671	2062.12	556.523	252.232	491.38	409.496	791.533	127.571	383.576	402.638	251.063	570.093	392.953	820.432	450.815
	Ga0222695_100040617	Hypothetical protein	0.619423	0.59501	0.965035	-1.05275	0.988969	0	430.048	8.21918	7.01064	1.45794	9.90916	1013.13	4356.81	274.963	2284.27	71.6765	95.0167	1829.55	2538.17	983.255	1005.18	2054.95	588.623	238.781	536.138	499.748	817.84	132.095	436.009	497.053	283.379	568.565	402.65	840.147	490.289
	Ga0222695_100040618	DNA-binding transcriptional regulator LsrR (DeoR family)	0.606557	0.677367	0.953946	-1.07926	0.988969	0	433.319	11.146	7.55321	1.52439	5.26383	1041.17	4366.26	295.278	2280.12	77.7357	100.221	1848.58	2593	1101.86	1005.06	2054.95	634.549	262.864	561.239	484.534	737.834	133.337	421.148	492.71	261.99	498.408	385.031	767.839	460.759
	Ga0222695_100040619	Hypothetical protein	0.698718	0.828788	0.953946	-1.00978	0.988969	0	393.221	4.23253	6.81511	1.4049	2.95473	913.891	4302.62	234.069	1929.57	60.3029	85.2094	1514.98	2321.73	880.331	824.625	1940.59	616.987	201.699	461.232	368.59	604.354	102.147	340.34	455.39	234.298	428.015	309.875	668.403	360.885
	Ga0222695_100040620	Hypothetical protein	0.666667	0.789538	0.953946	-1.00133	0.988969	2.32488	384.202	1.97869	7.28801	1.00664	4.25781	879.126	4338.14	231.669	1954.02	59.9431	81.7689	1530.96	2329.19	877.096	821.124	1911.13	597.428	246.996	474.337	359.959	680.934	113.737	316.54	409.356	223.19	466.81	312.348	678.588	381.153
	Ga0222695_100040621	Hypothetical protein	0.689394	0.741838	0.953946	-1.05181	0.988969	1.24341	401.981	3.65297	4.67504	1.16747	5.67442	968.84	4379.18	253.844	2073.29	65.3438	81.7985	1751.09	2436.02	918.479	821.312	2015.59	726.221	255.351	483.328	437.887	661.553	121.348	367.783	430.484	273.126	542.448	333.947	662.342	432.24
	Ga0222695_100040622	Hypothetical protein	0.644444	0.720895	0.953946	-1.06861	0.988969	0.571659	396.55	6.42314	0.45809	1.30377	6.0923	988.963	4376.05	238.312	2120.22	60.6889	83.5047	1680.62	2581	953.493	879.612	2051.18	664.483	255.207	517.054	414.985	654.65	121.398	356.049	446.153	273.595	524.549	381.596	705.278	448.805
	Ga0222695_100040623	Hypothetical protein	0.504762	0.488825	0.977751	-1.05832	0.988969	3.61801	483.745	14.2205	2.9198	1.02168	9.09319	1179.96	4387.49	311.569	2323.97	82.1077	115.995	1849.84	2700.95	1139.13	1090.14	2067.32	573.132	274.089	608.706	555.858	860.317	138.446	432.473	555.785	301.358	719.862	455.164	994.187	549.066
	Ga0222695_100040624	Hypothetical protein	0.624521	0.652974	0.953946	-1.03518	0.988969	1.71581	403.428	10.0929	10.728	1.89583	6.39368	955.914	4377.57	257.862	2139.09	69.7672	91.6504	1698.9	2468.42	898.885	959.987	2014.6	612.201	212.63	578.275	389.543	743.934	123.359	404.658	497.936	252.313	534.285	384.045	803.321	448.052
	Ga0222695_100040625	Hypothetical protein	0.656489	0.679599	0.953946	-1.0711	0.988969	0.309769	417.961	10.565	10.918	1.77824	6.43289	1006.36	4378.88	269.503	2147.82	66.7233	82.259	1810.35	2523.79	990.363	960.79	2024.23	647.021	247.92	532.118	437.171	709.097	128.139	402.143	456.997	249.642	528.936	367.563	799.629	459.969
	Ga0222695_100040626	Hypothetical protein	0.654088	0.835783	0.926882	-0.850369	0.990377	3.34486	391.709	10.7183	9.81168	2.51624	8.57761	948.755	4290.41	193.368	1755.85	54.0157	65.8214	1537.99	1935.62	747.671	721.097	1601.93	531.726	228.553	417.977	361.226	564.235	111.105	339.856	362.403	209.825	451.287	346.061	637.612	369.712
	Ga0222695_100040627	Type II RM system DNA methylase subunit YeeA	0.621053	0.892563	0.522856	-0.6238	0.988969	213.121	441.463	169.485	250.742	85.8356	279.475	960.15	4245.82	454.951	1855.16	363.445	210.843	1688.92	1845.87	836.604	786.241	1798.87	487.412	320.821	503.411	430.859	632.873	181.348	385.636	418.111	308.601	508.106	375.219	726.336	412.763
112	Ga0222695_10009741*	Putative tail protein	0.461797	0.682091	0.953946	-1.0889	0.988969	0.138722	83.9471	2.12323	1.3887	0.255156	1.06987	190.607	1461.33	89.3589	665.641	26.3822	35.0318	359.474	726.156	343.117	447.335	665.004	217.954	57.8076	136.135	179.125	316.316	30.2422	100.277	140.963	92.1799	152.417	73.6916	200.15	136.99
	Ga0222695_10009742	Hypothetical protein (glycoprotein domain)	0.642593	0.853913	0.935736	-0.90616	0.988969	2.03704	369.635	7.3516	5.10478	1.09857	6.03877	880.398	4358.82	235.895	1884.69	63.4662	75.3181	1433.55	2083.21	780.881	826.09	1774.1	597.564	207.705	420.901	400.945	647.739	117.509	292.19	352.656	247.984	487.341	253.964	640.278	356.38
	Ga0222695_10009743	Hypothetical protein	0.588477	0.902671	0.910078	-0.869886	0.990953	2.68384	412.154	13.8283	5.21442	0.479121	3.68924	923.938	4088.28	187.206	1596.55	51.2058	59.3899	1604.01	1717.89	707.637	740.085	1456.42	582.383	221.122	326.43	337.431	574.72	121.454	289.791	322.886	174.269	465.258	220.468	598.748	330.53
	Ga0222695_10009744	Hypothetical protein (glycoprotein domain)	0.592593	0.811577	0.953946	-0.950074	0.988969	0.894614	371.212	15.4236	3.85532	1.2322	5.32407	911.628	4351.79	228.996	1899.28	57.287	74.0006	1509.43	2212.72	811.762	811.383	1803.11	613.332	215.159	424.937	382.527	660.802	119.966	369.591	382.276	224.899	444.084	266.314	704.115	381.901
	Ga0222695_10009745	PAS domain-containing protein	0.509346	0.749143	0.953946	-0.841149	0.997455	1.39171	425.63	8.74835	4.45565	1.13344	4.15389	967.987	4244.31	241.69	1813.64	60.4178	82.6877	1481.49	1941.78	817.124	760.106	1678.46	455.009	237.191	399.249	386.244	627.055	118.84	341.556	396.063	224.042	567.83	312.138	752.713	382.208
	Ga0222695_10009746	N-acetylmuramoyl-L-alanine amidase	0.632653	0.804287	0.953946	-0.950578	0.988969	0	378.44	4.31647	5.69817	1.58325	4.85278	922.992	4315.68	237.522	1848.4	58.1357	77.7328	1516.98	2176.83	866.887	782.185	1718.39	638.198	213.427	421.395	377.279	659.051	116.815	327.173	366.122	233.399	478.323	304.325	679.569	387.455
	Ga0222695_10009747	DUF882 domain-containing protein (YcbK protein)	0.657658	0.824946	0.951275	-0.960368	0.988969	0	386.089	9.8341	5.67635	1.54589	5.01478	924.459	4371.62	237.403	1980.29	65.4698	82.9263	1536.75	2287.93	873.296	812.852	1855.58	596.72	242.734	441.213	413.101	655.048	124.833	366.384	400.547	258.951	446.278	247.031	605.985	416.605
	Ga0222695_10009748	Hypothetical protein	0.610592	0.724996	0.953946	-0.951916	0.988969	0.832995	394.244	7.19071	4.86145	1.4279	5.8399	933.615	4377.71	246.592	2093.28	62.6955	88.1116	1612.62	2174.95	944.465	876.242	1901.51	549.876	243.73	480.188	466.401	712.102	127.845	362.797	415.159	247.096	441.306	321.399	769.561	451.249
	Ga0222695_10009749	Hypothetical protein	0.630208	0.766148	0.953946	-0.929373	0.988969	1.20018	371.585	13.3205	10.3139	1.13998	6.27441	877.636	4356.68	229.162	1995.86	64.8672	83.0837	1448.22	2104.87	869.607	880.837	1850.35	579.562	225.273	466.418	443.066	678.762	117.3	331.259	389.169	251.228	438.086	325.124	720.616	390.694
	Ga0222695_100097410	Hypothetical protein	0.617605	0.783391	0.953946	-0.954368	0.988969	0	384.172	5.7384	6.71565	1.26419	4.31322	902.498	4375.39	251.292	1993.12	66.2269	82.6399	1457.65	2336.75	879.336	812.184	1878.55	567.425	226.756	447.143	423.614	707.67	124.159	378.925	375.013	252.881	417.37	337.886	658.46	407.387
	Ga0222695_100097411	Hypothetical protein	0.620915	0.785482	0.953946	-0.924697	0.988969	0	402.943	8.0043	6.44135	1.08964	6.27298	915.858	4369.47	245.3	1978.44	64.3758	84.4913	1510.21	2299.6	844.345	765.187	1820.96	542.27	225.836	421.159	417.586	699.206	108.41	389.95	401.679	245.961	487.26	296.802	687.636	376.742
	Ga0222695_100097412	Hypothetical protein	0.55609	0.710837	0.953946	-0.925767	0.988969	0	404.342	12.601	7.0302	0.989941	5.17703	961.132	4380.42	241.797	2170.39	65.1278	93.748	1512.35	2312.01	868.855	896.095	1934.01	511.337	221.996	465.31	476.452	742.176	123.115	373.684	440.607	261.108	520.883	329.506	786.639	429.496
	Ga0222695_100097413	Hypothetical protein	0.608501	0.796782	0.953946	-0.953974	0.988969	0.782998	379.196	11.8691	3.96503	1.64207	6.42565	925.555	4370.94	240.514	2033.29	63.2612	89.481	1497.94	2278.56	873.069	847.176	1852.48	632.573	197.916	429.367	434.554	697.915	101.95	363.495	380.328	234.581	443.31	358.549	677.191	423.807
	Ga0222695_100097414	ERF family protein	0.667785	0.836406	0.951275	-0.948078	0.988969	1.02616	371.07	6.79262	5.7621	0.999781	5.00472	906.781	4305.68	231.797	1947.92	60.882	77.9856	1496.19	2204.58	803.851	822.93	1825.27	597.643	250.112	428.298	384.107	638.443	113.033	339.099	361.437	235.556	414.889	314.166	657.765	362.652
	Ga0222695_100097415	Hypothetical protein	0.568735	0.828009	0.94706	-0.899125	0.988969	0.396699	341.413	8.77246	5.37681	1.3396	5.95204	789.154	3938.64	199.819	1739.19	53.1341	72.7621	1329.83	1911.11	715.308	738.628	1622.95	450.09	198.133	352.076	343.765	606.295	106.413	315.019	372.61	210.711	417.09	249.583	567.901	348.289
	Ga0222695_100097416	Putative phage protein	0.639241	0.857804	0.932845	-0.911386	0.988969	1.37589	376.52	10.6497	8.59705	0.960007	4.78392	929.83	4355.83	225.825	1910.88	58.5897	74.2548	1503.09	2180.4	787.379	805.629	1794.73	518.791	224.558	420.411	382.775	675.507	117.497	321.763	367.597	217.062	436.673	267.274	644.313	378.943
	Ga0222695_100097417	Hypothetical protein	0.625	0.991342	0.848778	-0.887851	0.990377	0	365.632	8.84703	4.45175	0.860951	6.24349	853.074	4044.84	196.708	1574.28	50.2333	64.3384	1430.14	1923.12	635.169	682.398	1478.61	583.333	193.527	321.729	332.587	500.556	104.612	291.798	295.038	171.833	439.531	241.964	450.556	315.833
	Ga0222695_100097418	Hypothetical protein	0.643068	1.00277	0.846772	-0.830881	0.997455	0.384763	365.912	11.2822	5.62025	0.710685	2.53157	827.466	4095.57	207.759	1529.79	47.5575	70.6375	1375.22	1809.76	637.967	649.919	1458.63	532.072	209.92	311.914	338.477	460.751	113.272	280.262	279.398	159.512	441.206	244.114	503.024	282.401
	Ga0222695_100097419	Hypothetical protein	0.635945	0.839213	0.93984	-0.893731	0.988969	2.1472	373.465	5.71302	6.85989	1.562	4.57229	876.766	4304.06	227.559	1859.32	57.6567	80.3307	1337.79	2150.43	775.914	802.107	1765.1	515.779	224.392	407.582	379.932	621.593	115.596	328.811	366.635	228.935	457.059	286.281	620.622	386.691
	Ga0222695_100097420	Hypothetical protein	0.636364	0.933602	0.893501	-0.829217	0.997455	2.70092	367.137	2.39103	5.01595	0.79731	3.62453	872.295	4364.12	228.461	1687.99	50.803	74.4566	1351.99	2036.5	691.331	734.826	1565.4	525.068	242.988	368.159	354.419	582.256	113.555	290.962	340.069	240.53	397.907	201.053	561.414	370.509
	Ga0222695_100097421	Hypothetical protein	0.585185	0.830195	0.953946	-0.938582	0.990377	0	374.315	3.25216	0.082846	1.01025	5.02894	854.42	4111.68	236.322	1720.47	48.6565	77.6291	1506.98	2065.73	711.36	796.115	1646.57	499.068	210.422	398.004	351.698	631.224	108.037	303.132	320.766	235.903	423.565	298.113	598.457	361.041
	Ga0222695_100097422	Hypothetical protein	0.58	0.913571	0.932845	-0.76495	0.997455	0	332.586	2.03196	3.12719	0.711335	2.9388	777.227	2961.16	130.278	1120.2	30.4658	49.2702	1227.07	1114.86	424.7	485.535	1045.42	367.046	196.391	269.03	205.215	351.218	105.371	187.105	225.841	126.965	454.521	192.571	395.083	203.019
113	Ga0222695_10019881	Putative tail protein	0.46281	0.630906	0.953946	-0.966083	0.988969	0.33537	327.79	6.87762	6.18204	1.27182	3.69695	736.929	3519.4	245.283	1729.94	66.0613	88.0312	1128.93	1828.69	785.703	865.871	1607.31	447.996	185.931	398.863	413.41	699.241	98.1065	291.064	378.124	228.437	442.366	233.602	699.036	344.966
	Ga0222695_10019882	Putative phage tail fibre protein	0.565231	0.76753	0.953946	-0.916953	0.988969	0.948543	410.665	9.56809	6.89311	1.60543	5.64126	957.06	4350.9	246.939	2093.8	69.8319	88.4365	1552.57	2236.98	851.071	835.539	1893.5	520.198	238.241	453.12	423.252	700.632	122.605	352.039	418.307	249.629	520.429	274.918	749.727	409.402
	Ga0222695_10019883	Hypothetical protein	0.626962	0.773949	0.953946	-0.969051	0.988969	1.07792	400.318	9.97736	4.26811	1.24028	5.5683	964.89	4378.31	269.015	2113.42	67.6593	88.1113	1607.5	2339.35	911.39	831.467	1962.45	590.513	235.787	483.858	447.994	722.858	124.092	367.3	411.03	248.139	468.808	284.699	697.442	434.457
	Ga0222695_10019884	Hypothetical protein	0.614035	0.786418	0.953946	-0.960443	0.988969	0.326904	390.449	8.60713	4.58383	1.31561	4.46233	925.103	4379	250.224	2111.9	69.1516	82.6589	1576.21	2323.74	878.31	836.208	1949.47	554.641	257.44	463.768	440.967	742.492	113.484	339.208	388.551	254.652	485.479	309.118	683.991	358.287
	Ga0222695_10019885	Hypothetical protein	0.621429	0.805979	0.953946	-0.923698	0.988969	0.838509	371.051	11.4123	7.23684	1.29203	3.88672	916.297	4379.02	263.833	2042.1	61.525	86.7401	1527.91	2231	796.872	794.398	1903.59	578.038	235.343	495.615	420.799	690.003	120.401	339.837	366.905	218.777	478.188	313.447	647.996	395.849
	Ga0222695_10019886	Hypothetical protein	0.622739	0.788694	0.953946	-0.935795	0.988969	1.0378	352.59	7.02807	4.58996	1.21296	5.40718	862.791	4187.54	222.609	1859.45	56.3469	79.9095	1419.61	2092	809.286	803.247	1729.92	553.24	206.862	434.914	367.48	662.054	117.342	328.078	400.091	228.952	443.503	309.616	626.949	362.646
114	Ga0222695_10020961	Hypothetical protein	0.62451	0.738646	0.953946	-1.00624	0.988969	0.639386	405.942	9.47489	6.87693	1.39685	5.45918	980.212	4362.64	274.472	2192.01	68.0199	90.347	1664.41	2383.13	920.944	883.258	2021.94	681.362	252.91	519.224	442.026	705.493	123.074	381.875	417.977	260.91	504.312	380.119	703.815	411.071
	Ga0222695_10020962	Hypothetical protein (glycoprotein domain)	0.666667	0.755395	0.953946	-0.987885	0.988969	0.462535	365.866	10.1946	9.70511	1.26549	5.67191	930.799	4341.64	241.598	2057.05	65.1028	84.2344	1620	2256.39	837.508	844.792	2006.03	593.173	217.01	485.547	433.008	659.423	114.416	368.006	412.1	250.337	469.275	323.387	699.025	442.245
	Ga0222695_10020963	Hypothetical protein (glycoprotein domain)	0.640288	0.74002	0.953946	-0.971358	0.988969	1.11563	381.179	7.33879	3.94737	1.13373	5.48561	932.641	4353.27	232.821	2064.51	60.1343	81.4656	1628.87	2226.19	827.86	834.259	1979.66	581.882	231.741	515.394	419.225	667.479	125.834	363.423	416.34	248.451	505.1	360.089	679.756	404.823
	Ga0222695_10020964	Hypothetical protein	0.641553	0.734582	0.953946	-0.978141	0.988969	0	425.062	6.24257	3.65597	1.50606	5.23241	983.025	4379.02	283.575	2193.22	68.9463	91.091	1658.85	2333.64	932.252	850.498	2040.1	618.623	256.013	551.302	454.409	683.124	138.161	372.743	422.136	260.952	466.139	340.465	755.793	447.872
	Ga0222695_10020965	DUF4054 domain-containing protein	0.656958	0.715984	0.953946	-1.04463	0.988969	0	355.866	9.78854	5.65491	1.49781	3.68249	912.718	4359.95	255.096	2182.59	72.1036	89.0882	1672.42	2411.25	939.63	872.553	2054.1	680.845	248.213	503.917	462.803	651.245	123.933	389.928	392.483	294.723	485.604	387.941	733.064	419.692
	Ga0222695_10020966	Hypothetical protein	0.662447	0.677988	0.953946	-1.03366	0.988969	0	389.396	10.6728	8.01133	1.49503	6.18737	982.41	4383.62	254.058	2263.3	69.0501	85.4237	1719.51	2469.17	1005.48	941.503	2038.65	603.67	248.202	532.137	468.275	741.564	130.869	415.501	408.674	299.858	470.965	362.251	844.77	435.511
	Ga0222695_10020967	Major capsid protein	0.61164	0.85616	0.937287	-0.930782	0.988969	1.38026	397.332	7.06675	4.86772	1.00194	3.8397	936.524	4269.07	215.054	1855.14	55.7362	77.2244	1546.84	2071.97	777.286	834.61	1749.83	586.818	229.652	428.565	359.414	607.305	113.094	337.195	367.321	216.557	503.697	306.725	574.757	340.303
	Ga0222695_10020968	Hypothetical protein	0.673684	0.736442	0.953946	-1.00805	0.988969	1.18612	415.683	6.00096	8.38412	1.07968	6.14241	989.895	4380.94	277.448	2168.13	72.6711	91.4667	1707.45	2393.23	935.918	877.104	1974.67	700.088	248.607	524.904	407.124	703.631	123.648	404.614	438.293	275.306	482.22	389.616	715.183	409.04
	Ga0222695_10020969	Putative head protein	0.635441	0.777768	0.953946	-1.00677	0.988969	0.816278	399.412	5.99489	7.64	1.33991	5.45594	930.856	4379.76	246.685	2111.32	61.9746	90.3314	1699.43	2282.56	917.348	899.784	1989.95	605.864	218.556	497.203	419.496	661.499	122.355	365.527	400.584	245.438	504.562	351.597	667.236	423.764
	Ga0222695_100209610	Transcriptional regulator with XRE-family HTH domain	0.60241	0.646462	0.954075	-1.02537	0.988969	0	434.51	6.62376	6.16149	1.42067	5.25069	1023.72	4384.49	288.834	2250.62	71.1677	101.212	1881.84	2414.12	954.969	974.081	2057.24	570.475	232.339	560.181	462.274	746.146	132.741	417.361	503.076	263.006	583.396	421.763	814.709	421.929
	Ga0222695_100209611	Hypothetical protein	0.693333	0.723945	0.953946	-0.964061	0.988969	1.44928	412.513	10.4597	4.81871	1.59398	5.54514	980.914	4379.3	272.231	2234.52	69.4778	89.7846	1577.76	2283.04	1002.06	896.273	2014.19	595.816	229.075	526.753	464.63	690.21	127.163	415.166	450.374	258.073	528.458	373.005	727.907	406.709
	Ga0222695_100209612	Hypothetical protein	0.607143	0.674848	0.953946	-1.04763	0.988969	0	423.659	10.0212	4.33897	0.815665	10.0516	1037.15	4384.96	272.759	2306.07	71.7887	99.7365	1811.93	2465.96	1001.85	1002.68	2056.39	701.221	247.986	515.654	453.001	776.67	127.577	473.517	459.551	283.014	488.765	396.967	866.741	393.082
	Ga0222695_100209613	Hypothetical protein	0.589286	0.67999	0.953946	-1.02036	0.988969	0	290.784	6.86562	3.70457	0.96233	6.22907	691.349	2988.17	202.941	1533.94	48.4345	69.1685	1241.44	1734.1	654.732	654.234	1346.02	383.498	176.827	388.451	312.103	534.606	88.112	284.263	304.099	199.123	349.786	248.03	528.745	286.018
115	Ga0222695_10023801	Hypothetical protein	0.625357	0.775466	0.953946	-0.950489	0.988969	1.14643	383.751	7.98741	5.77982	1.23107	4.53575	898.662	4131.33	225.211	1898.88	59.2254	78.9104	1497.46	2132.66	824.675	772.311	1770.21	550.644	224.35	450.512	395.695	627.228	118.673	332.342	376.272	231.729	458.818	347.892	624.958	374.007
	Ga0222695_10023802	Hypothetical protein	0.663957	0.703775	0.953946	-1.01146	0.988969	0	385.685	7.35048	3.9759	1.43741	2.78413	949.191	4376.03	267.759	2097.86	62.7439	84.9037	1661.28	2486.3	903.345	899.665	1928.47	543.566	240.931	516.519	429.313	700.696	133.268	385.489	430.673	228.258	481.724	409.595	783.672	394.503
	Ga0222695_10023803	Hypothetical protein	0.584906	0.646184	0.954075	-0.955566	0.988969	0	428.549	10.6078	4.5763	1.11513	5.22062	969.679	4380.97	269.095	2198.78	71.579	98.9635	1622.92	2348.85	900.111	912.682	1992.12	521.129	248.397	529.485	460.941	755.658	123.58	405.202	443.411	276.005	564.532	362.59	874.273	428.925
	Ga0222695_10023804	Hypothetical protein	0.598394	0.677645	0.953946	-0.938232	0.988969	0	421.954	7.71304	7.05982	0.89233	4.60279	975.193	4379.08	258.552	2204.89	63.4026	94.2248	1599.05	2307.93	910.406	841.15	2006.64	513.295	252.615	532.398	418.767	759.689	122.546	371.26	477.693	276.339	571.975	366.064	771.854	418.194
	Ga0222695_10023805	Hypothetical protein	0.624772	0.666057	0.953946	-0.993741	0.988969	0	323.876	5.83127	5.2344	1.19762	7.71218	789.395	3808.31	255.92	1870.57	53.4112	75.228	1404.62	2036.5	827.532	787.988	1717.53	495.226	209.58	447.481	398.194	679.162	106.249	348.407	387.531	231.199	437.099	346.691	619.657	386.287
116	Ga0222695_10051951	Hypothetical protein	0.621967	0.807651	0.953946	-0.921383	0.988969	0.694097	365.581	8.52709	6.86798	1.18322	5.73449	878.31	4260.55	231.257	1925.47	59.3273	79.7483	1440.09	2139.08	820.367	782.29	1798.05	530.904	225.813	463.204	396.566	635.709	112.936	340.383	369.139	225.472	428.952	322.331	646.007	370.199
	Ga0222695_10051952	Hypothetical protein	0.640097	0.817373	0.951275	-0.954524	0.988969	2.31044	373.566	5.32394	6.92538	1.15378	4.52899	905.608	4371.08	239.012	2026.18	59.6208	80.0999	1544.48	2239.7	854.348	769.647	1911.37	616.209	229.595	447.862	428.14	667.083	114.433	342.19	343.286	244.566	491.738	346.63	614.08	382.021
	Ga0222695_10051953	Hypothetical protein	0.651805	0.797934	0.953946	-0.970806	0.988969	0.756946	384.278	9.10043	2.84948	1.56176	5.63213	922.947	4370.58	242.334	2034.18	61.4968	84.421	1509.31	2287.17	884.703	791.678	1940.64	657.424	228.598	445.774	406.984	625.357	115.924	343.446	415.46	239.448	515.403	377.889	631.219	394.832
	Ga0222695_10051954	Hypothetical protein	0.684825	0.789271	0.953946	-1.03239	0.988969	0	281.729	3.3397	4.70726	0.708174	5.55808	696.485	3294.08	162.456	1470.01	50.0087	58.8828	1262.74	1809.79	655.888	571.852	1450.11	504.391	165.125	365.88	307.784	457.074	84.851	257.174	333.827	178.588	294.023	304.061	503.052	284.95
A MAG-AL2 contigs 1–120 were organised to represent a draft genome, using methods described before [12]. Here, contigs are arranged in ascending order from top to bottom, with contigs from different scaffolds separated by an empty row. * All genes on contigs 103 and 106 and some genes on contigs 111 and 112 were classified as putative phage genes based on their very high coverage and function, ra…
B IMG gene IDs are gene locus tags of MAG genes on IMG.
C Genes were auto-annotated by IMG annotation pipeline and their functions were manually verified as decribed previously [12].
D Statistical analyses of gene coverage variations in samples from oxic vs anoxic and oxic vs oxic-anoxic interface were performed using DESeq2 (see 'Methods' for further description). Log2 (fold change) is the magnitude of change in gene coverages (see Fig. 6). BH-adjusted P-values ≤ 0.05 are significant, considering a 5% fraction of false positives as acceptable.
E Gene relative coverages are shown here for comparison. Statistical analyses were performed based on gene coverages and not gene relative coverages.
