# Supplementary material for: Population structure of an Antarctic aquatic cyanobacterium
Source: Microbiome. 2022 Dec 2;10:207. doi: 10.1186/s40168-022-01404-x (PMC9716671; doi:10.1186/s40168-022-01404-x)
Supplement: Supplementary file 8 — Additional file 7: Dataset S6. Ca. Regnicoccus frigidus defence genes. [file 40168_2022_1404_MOESM7_ESM.xlsx]

## Sheet: Summary
Additional file 7: Dataset S6 Ca. Regnicoccus frigidus defence genes.
	MAG-AL1 defence genes
	MAG-AL2 defence genes
	Other MAGs-BREX
	Other MAGs-DISARM
	Other MAGs-Retron

## Sheet: MAG-AL1 defence genes
Defence system	Subsystems (genes involved)	Gene	MAG-AL1 contig numberA	IMG gene IDB	Protein length (aa)	Protein nameC	Oxic vs AnoxicD		Oxic vs InterfaceD		Gene relative coverage in metagenomes from different time periods and lake depthsE
							Log2 (Fold change)	BH-adjusted P-values	Log2 (Fold change)	BH-adjusted P-values	27Jan2015-Surface	Nov2008-Oxic1	Jul2014-Oxic1	Aug2014-Oxic1	Oct2014-Oxic1	Dec2014-Oxic1	Nov2008-Oxic2	Nov2013-Oxic2	Jul2014-Oxic2	Aug2014-Oxic2	Oct2014-Oxic2	Dec2014-Oxic2	Nov2008-Interface	Nov2013-Interface	Jul2014-Interface	Aug2014-Interface	Oct2014-Interface	Dec2014-Interface	Nov2008-Anoxic1	Nov2013-Anoxic1	Oct2014-Anoxic1	Dec2014-Anoxic1	Nov2008-Anoxic2	Nov2013-Anoxic2	Oct2014-Anoxic2	Dec2014-Anoxic2	Nov2008-Anoxic3	Nov2013-Anoxic3	Oct2014-Anoxic3	Dec2014-Anoxic3
BREX system	Type 1 (brxA, brxB, brxC, pglX, brxL)*	pglX	1	Ga0222650_10000342	615	Adenine-specific methyltransferase PglX (truncated)	-0.0140387	0.986851	0.0252435	0.990772	103	104	106	94	98	103	96	103	96	98	90	97	100	90	96	100	96	90	98	97	100	97	101	101	98	106	100	87	97	92
		brxC	1	Ga0222650_10000346	1161	BREX system P-loop protein BrxC	-0.0204006	0.969727	0.0417481	0.986815	100	104	100	99	96	99	94	102	100	99	92	102	89	90	98	96	95	96	100	92	97	107	99	100	108	96	103	99	102	95
		brxB	1	Ga0222650_10000347	205	BREX protein BrxB	-0.0270922	0.963001	0.0731133	0.96572	96	102	101	92	107	123	98	111	119	115	107	112	81	107	101	125	102	77	108	104	111	131	100	120	116	112	106	110	118	116
		brxA	1	Ga0222650_10000348	217	BREX protein BrxA	-0.00188482	0.997735	0.000314023	0.999584	109	95	101	92	103	96	105	115	94	105	96	106	86	109	114	105	97	103	105	90	104	108	95	113	101	106	109	106	106	104
		brxL	40	Ga0222650_100019710	223	ATP-dependent Lon protease (truncated)	0.0140072	0.983839	0.0287481	0.987884	88	107	103	101	108	107	109	107	109	104	109	111	118	103	106	109	101	108	98	112	105	110	101	108	97	105	109	129	108	109
	Other subsystem genes	brxHI	13	Ga0222650_100008120	859	ATP-dependent Lhr-like helicase	-0.089898	0.795154	-0.116986	0.803112	81	84	88	90	87	88	91	92	91	86	84	77	107	86	93	83	89	116	95	91	86	78	98	89	88	90	92	93	89	94
		brxHII	36	Ga0222650_100006386	1042	SNF2 family DNA/RNA helicase	0.0252905	0.963469	-0.0269995	0.989808	108	105	104	112	103	103	107	110	106	97	109	98	104	104	98	98	110	111	109	107	104	97	98	100	111	101	95	103	104	108
DISARM	Incomplete subsystem genes	drmMII	32	Ga0222650_100008729	411	DNA (cytosine-5)-methyltransferase	0.445353	6.19e-06	0.751459	3.2e-08	114	134	107	123	120	139	113	83	115	101	117	115	70	65	73	70	79	31	92	64	77	78	84	78	81	96	99	75	94	95
R-M system	Type 1 (modification [M], restriction [R], specificity [S] subunits)	M	5	Ga0222650_100031246	607	Type I restriction enzyme M protein	-0.100984	0.681481	-0.0416222	0.986815	90	88	97	82	96	85	83	99	87	86	87	85	86	90	101	90	87	98	98	92	92	81	99	93	89	98	93	93	82	112
		S	5	Ga0222650_100031247	440	Type I restriction enzyme S subunit	-0.0599904	0.898756	0.0898693	0.90165	101	103	103	90	104	103	93	116	100	99	93	94	89	107	97	95	94	75	99	98	102	97	110	102	105	99	121	95	100	106
		R	6	Ga0222650_100106210	1038	Type I restriction enzyme R subunit	-0.0367232	0.953482	0.00228247	0.996387	98	92	90	96	99	93	90	102	88	92	87	89	98	101	95	95	86	98	98	96	96	85	98	98	102	91	102	81	89	97
		S	13	Ga0222650_100008180	387	Type I restriction enzyme S subunit	0.4715	1.57e-05	0.677227	3.4e-06	110	95	106	94	103	104	93	67	100	85	97	100	55	63	69	61	63	35	79	50	48	45	70	68	65	78	84	78	80	85
		M	13	Ga0222650_100008187	158	Type I restriction enzyme M protein	0.165827	0.139415	0.176394	0.290228	105	87	112	98	96	99	91	89	92	95	97	101	81	91	91	85	83	77	95	81	84	92	78	78	75	91	88	74	110	100
			13	Ga0222650_100008188	310		0.206017	0.0871429	0.297685	0.027899	97	89	94	87	85	88	92	80	84	75	80	88	99	56	62	71	68	78	83	62	65	81	73	69	73	81	81	61	84	71
			13	Ga0222650_100008189	157		0.0569075	0.960516	0.0683003	0.986815	67	88	69	70	70	71	94	59	70	62	67	69	91	62	72	59	58	87	84	54	58	67	90	50	59	71	85	59	50	67
		R	46	Ga0222650_100011959	797	Type I restriction enzyme R subunit	1.29517	9.26e-08	0.789181	0.0363202	73	30	68	65	70	70	30	43	67	59	64	62	24	26	38	33	50	18	19	21	32	25	21	16	23	47	14	11	22	31
		S	46	Ga0222650_100011971	380	Type I restriction enzyme S subunit	1.4892	3.22e-08	0.906487	0.027892	69	31	71	70	70	72	29	40	66	63	65	64	26	32	36	31	49	6	15	22	28	27	14	14	24	41	15	10	14	27
		M	46	Ga0222650_100011972	591	Type I restriction enzyme M protein	1.40043	2.51e-08	0.83098	0.0316011	68	28	64	68	67	70	33	43	70	62	64	57	23	21	33	30	52	18	20	17	22	23	16	14	32	44	14	10	14	32
	Other R-M system genes	-	32	Ga0222650_100008720	159	Predicted restriction endonuclease (HNH family endonuclease)	0.360666	0.000362388	0.429695	0.000886584	99	97	87	112	101	100	95	70	110	83	95	89	48	69	71	61	76	72	81	60	72	62	75	58	67	78	78	69	84	91
		-	40	Ga0222650_100019735	165	5-Methylcytosine-specific restriction endonuclease McrA	0.0032622	0.994259	-0.010243	0.992099	144	110	110	113	109	101	106	106	104	107	110	115	136	116	128	106	108	84	109	119	97	116	100	132	103	111	106	99	110	120
		Res	51	Ga0222650_100077313	480	Type III restriction enzyme Res subunit domain-containing protein	-0.0518637	0.917237	-0.0576099	0.98266	99	91	100	100	95	91	95	99	97	100	94	93	91	85	97	96	100	111	101	103	90	95	96	105	98	113	86	113	78	96
		-	51	Ga0222650_100077327	210	Putative restriction endonuclease (Uma2 family endonuclease)	1.00351	6.14e-08	0.957294	0.000102686	83	60	65	65	72	72	59	40	67	55	60	58	34	33	41	30	39	10	38	28	40	20	26	21	30	51	31	20	22	40
		-	57	Ga0222650_1000008212	126	Predicted restriction endonuclease (HNH family endonuclease)	0.0527241	0.907563	0.0963233	0.848187	113	113	117	108	115	123	117	111	105	117	122	124	97	95	110	122	112	90	125	97	106	118	114	113	134	107	125	97	112	102
		-	63	Ga0222650_100123712	208	Putative restriction endonuclease (Uma2 family endonuclease)	0.752764	0.000161671	1.09229	2.03e-05	105	90	89	78	91	102	87	49	91	64	77	72	57	41	36	37	51	9	69	32	28	21	59	43	43	63	50	57	56	63
Abi mechanism	Bacterial retron	-	46	Ga0222650_100011976	607	RNA-directed DNA polymerase (bacterial retron domain).	1.53422	7.76e-10	0.925257	0.0103862	67.0819	37.516	77.7027	77.7996	83.9465	87.9656	34.431	52.1494	86.8276	71.9494	79.9495	75.741	24.0474	33.0627	38.9872	37.3324	57.467	13.4513	20.0256	16.6301	29.2124	24.8675	17.567	16.809	33.0465	49.9561	15.5145	10.9923	17.4388	32.3707
* MAG-AL1 BREX type I system contained truncated sequences of pglX (core gene) and brxL and did not include pglZ (core gene). However, complete sequences of pglZ and brxL and additional truncated pglX genes were identified in other Ca. Regnicoccus frigidus MAGs (see ahead "Other MAGs-BREX" sheet).
A MAG-AL1 contigs 1–64 were organised to represent a draft genome, using methods described before [12].
B IMG gene IDs are gene locus tags of MAG genes on IMG.
C Genes were auto-annotated by IMG annotation pipeline and their functions were manually verified as decribed previously [12].
D Statistical analyses of gene coverage variations in samples from oxic vs anoxic and oxic vs oxic-anoxic interface were performed using DESeq2 (see 'Methods' for further description). Log2 (fold change) is the magnitude of change in gene coverages (see Fig. 6). BH-adjusted P-values ≤ 0.05 are significant, considering a 5% fraction of false positives as acceptable.
E Gene relative coverages are shown here for comparison. Statistical analyses were performed based on gene coverages and not gene relative coverages.

## Sheet: MAG-AL2 defence genes
Defence system	Subsystems (genes involved)	Defence gene name	MAG-AL2 contig numberA	IMG gene IDB	Protein length (aa)	Protein nameC	Oxic vs AnoxicD		Oxic vs InterfaceD		Gene relative coverage in metagenomes from different time periods and lake depthsE
							Log2 (Fold change)	BH-adjusted P-values	Log2 (Fold change)	BH-adjusted P-values	27Jan2015-Surface	Nov2008-Oxic1	Jul2014-Oxic1	Aug2014-Oxic1	Oct2014-Oxic1	Dec2014-Oxic1	Nov2008-Oxic2	Nov2013-Oxic2	Jul2014-Oxic2	Aug2014-Oxic2	Oct2014-Oxic2	Dec2014-Oxic2	Nov2008-Interface	Nov2013-Interface	Jul2014-Interface	Aug2014-Interface	Oct2014-Interface	Dec2014-Interface	Nov2008-Anoxic1	Nov2013-Anoxic1	Oct2014-Anoxic1	Dec2014-Anoxic1	Nov2008-Anoxic2	Nov2013-Anoxic2	Oct2014-Anoxic2	Dec2014-Anoxic2	Nov2008-Anoxic3	Nov2013-Anoxic3	Oct2014-Anoxic3	Dec2014-Anoxic3
BREX system	Type 1 (brxA, brxB, brxC, pglX, brxL)*	pglX	10	Ga0222695_10008632	615	Adenine-specific methyltransferase PglX (truncated)	0.00830481	0.99316	0.0541334	0.997455	105	105	108	95	99	104	97	103	96	97	91	97	100	89	96	100	95	89	98	96	100	98	102	101	96	106	101	87	97	90
		brxC	10	Ga0222695_10008636	1161	BREX system P-loop protein BrxC	0.00911468	0.99316	0.0695749	0.988969	102	105	101	100	96	100	94	102	100	98	93	102	89	89	98	96	94	94	100	91	97	107	99	100	106	96	103	99	102	93
		brxB	10	Ga0222695_10008637	205	BREX protein BrxB	-0.000412534	0.997802	0.101949	0.85537	98	102	102	93	107	125	98	111	119	115	107	113	81	107	101	125	102	76	108	103	111	131	100	120	114	112	106	110	118	113
		brxA	10	Ga0222695_10008638	217	BREX protein BrxA	0.0241648	0.99316	0.0286652	0.997455	111	96	103	93	104	98	106	114	94	104	97	106	86	109	114	105	96	102	105	89	104	108	95	112	99	106	109	106	106	102
		brxL	67	Ga0222695_100022810	223	ATP-dependent Lon protease (truncated)	0.0407812	0.971047	0.0574813	0.997455	90	108	105	103	109	109	109	107	109	103	110	111	118	103	106	109	101	106	98	110	105	110	101	108	94	105	109	129	108	107
	Other subsystem genes	brxHI	20	Ga0222695_100004853	859	ATP-dependent Lhr-like helicase	-0.0643303	0.953946	-0.0879438	0.988969	83	84	89	91	87	89	91	91	91	86	84	78	107	86	93	83	89	114	95	90	86	78	97	89	86	90	92	93	89	92
		brxHII	60	Ga0222695_100019326	1042	SNF2 family DNA/RNA helicase	0.0517352	0.953946	0.00145851	0.998707	110	105	105	114	103	105	108	110	106	97	110	99	104	104	98	97	110	109	109	106	104	97	98	100	109	101	95	103	104	106
DISARM	Incomplete subsystem genes	drmMII	55	Ga0222695_100068530	411	DNA (cytosine-5)-methyltransferase	0.473779	2.09e-06	0.785574	1.24e-08	117	135	108	125	121	141	113	83	115	101	117	115	70	65	73	70	78	31	92	63	77	78	84	78	79	96	99	75	94	93
R-M system	Type 1 (modification [M], restriction [R], specificity [S] subunits)	M	14	Ga0222695_100018446	607	Type I restriction enzyme M subunit	-0.0750621	0.921838	-0.0107138	0.997455	92	89	99	83	96	86	84	99	87	86	88	85	86	90	101	89	86	96	98	91	92	81	99	93	87	98	93	92	82	110
		S	14	Ga0222695_100018447	440	Type I restriction enzyme S subunit	-0.0327681	0.991	0.11916	0.679466	103	104	104	91	105	105	94	115	100	99	93	95	89	107	97	95	93	74	99	96	102	97	110	102	103	99	121	95	100	104
		R	15	Ga0222695_100041716	1038	Type I restriction enzyme R subunit	-0.0111602	0.99316	0.0310081	0.997455	101	93	91	97	100	95	90	102	89	92	87	89	98	101	95	95	86	97	98	95	95	84	98	98	100	91	102	81	89	95
		R	21	Ga0222695_10014674	1140	Type I restriction enzyme R subunit	-1.13903	2.29e-05	-1.44728	1.15e-05	8	13	14	13	10	9	15	43	15	28	16	15	40	50	43	47	37	64	34	49	47	63	36	38	46	30	30	24	27	28
		M	23	Ga0222695_10040161	259	Type I restriction enzyme M subunit	0.286273	0.00420964	0.372651	0.00217399	100	86	97	87	86	90	89	78	80	74	79	90	88	54	59	68	66	68	76	58	65	80	68	67	70	81	75	50	84	70
			23	Ga0222695_10040162	158		-0.0144866	0.99316	-0.0235969	0.997455	74	65	73	73	66	69	69	74	66	79	71	71	77	80	73	77	70	68	72	71	64	95	67	69	57	75	70	58	90	80
		S	23	Ga0222695_10040169	387	Type I restriction enzyme S subunit	0.502038	3.55e-06	0.708737	9.25e-07	112	96	108	95	103	106	94	67	100	84	97	100	55	63	69	61	63	34	78	50	48	45	70	68	63	78	84	78	80	83
		R	109	Ga0222695_10045053	926	Type I restriction enzyme R subunit	-1.5778	0.000192569	-1.71796	0.00163608	3	1	8	4	3	4	4	41	10	18	13	12	30	33	31	35	31	48	21	42	36	45	29	43	37	25	26	24	29	21
	Other R-M system genes	-	55	Ga0222695_100068521	159	Predicted restriction endonuclease (HNH family endonuclease)	0.38791	0.000103767	0.461708	0.000339002	101	97	88	113	101	101	95	70	110	83	96	90	48	69	71	61	75	71	81	60	72	62	75	58	66	78	78	69	84	89
		-	68	Ga0222695_10019807	165	5-Methylcytosine-specific restriction endonuclease McrA	0.0322297	0.989389	0.017601	0.997455	147	111	112	115	109	102	107	106	104	106	110	116	136	116	128	106	107	83	109	118	97	116	100	132	101	111	106	99	110	118
		-	84	Ga0222695_100120914	210	Putative restriction endonuclease (Uma2 family endonuclease)	-1.93988	1.32e-11	-1.89081	9.25e-07	11	5	13	12	8	7	9	51	22	32	21	17	58	65	66	62	43	106	45	73	67	74	67	90	83	50	67	73	80	48
		Res	86	Ga0222695_100126312	480	Type III restriction enzyme Res subunit domain-containing protein	-0.0264931	0.99316	-0.0334391	0.997455	101	91	101	101	96	93	95	98	97	99	95	94	91	85	96	96	100	110	101	101	90	96	97	105	96	113	86	113	77	94
* MAG-AL2 BREX type I system contained truncated sequences of pglX (core gene) and brxL and did not include pglZ (core gene). However, complete sequences of pglZ and brxL and additional truncated pglX genes were identified in other Ca. Regnicoccus frigidus MAGs (see ahead "Other MAGs-BREX" sheet).
A MAG-AL2 contigs 1–120 were organised to represent a draft genome, using methods described before [12].
B IMG gene IDs are gene locus tags of MAG genes on IMG.
C Genes were auto-annotated by IMG annotation pipeline and their functions were manually verified as decribed previously [12].
D Statistical analyses of gene coverage variations in samples from oxic vs anoxic and oxic vs oxic-anoxic interface were performed using DESeq2 (see 'Methods' for further description). Log2 (fold change) is the magnitude of change in gene coverages (see Fig. 6). BH-adjusted P-values ≤ 0.05 are significant, considering a 5% fraction of false positives as acceptable.
E Gene relative coverages are shown here for comparison. Statistical analyses were performed based on gene coverages and not gene relative coverages.

## Sheet: Other MAGs-BREX
IMG bin IDA	IMG scaffold IDB	IMG gene IDC	BREX system geneD	Protein length (aa)	IMG gene annotationE	COGF	PfamG	ECH	KOI	pglX gene position on contigJ
3300022825_3	Ga0222669_1000004	Ga0222669_1000004149	pglX	615	Type II restriction/modification system DNA methylase subunit YeeA					adjacent to a transposase at contig end
3300022825_3	Ga0222669_1000087	Ga0222669_10000871	pglX	602	Hypothetical protein	COG1002	pfam02384			at contig end
3300022825_3	Ga0222669_1000087	Ga0222669_10000876	pglZ	840	Bisphosphoglycerate-independent phosphoglycerate mutase (AlkP superfamily)	COG0696	pfam08665
3300022825_3	Ga0222669_1000087	Ga0222669_10000877	brxL	731	ATP-dependent Lon protease	COG4930	pfam16565	EC:3.4.21.53	KO:K01338
3300022828_1	Ga0222641_1000035	Ga0222641_10000351	pglX	615	Type II restriction/modification system DNA methylase subunit YeeA	COG1002	pfam02384			at contig end
3300022836_9	Ga0222654_1000029	Ga0222654_10000292	pglX	615	Type II restriction/modification system DNA methylase subunit YeeA	COG1002	pfam02384			adjacent to a transposase at contig end
3300022838_5	Ga0222681_1000122	Ga0222681_10001221	pglX	615	Type II restriction/modification system DNA methylase subunit YeeA	COG1002	pfam02384			at contig end
3300022842_9	Ga0222632_1000303	Ga0222632_10003032	pglX	615	Type II restriction/modification system DNA methylase subunit YeeA	COG1002	pfam02384			adjacent to a transposase at contig end
3300022844_3	Ga0222687_1000005	Ga0222687_1000005149	pglX	615	Type II restriction/modification system DNA methylase subunit YeeA	COG1002	pfam02384			adjacent to a transposase at contig end
3300022845_7	Ga0222663_1000292	Ga0222663_10002921	pglX	602	Hypothetical protein	COG1002	pfam02384			at contig end
3300022845_7	Ga0222663_1000292	Ga0222663_10002926	pglZ	840	Bisphosphoglycerate-independent phosphoglycerate mutase (AlkP superfamily)	COG0696	pfam08665
3300022845_7	Ga0222663_1000292	Ga0222663_10002927	brxL	731	ATP-dependent Lon protease	COG4930	pfam16565	EC:3.4.21.53	KO:K01338
3300022845_7	Ga0222663_1000456	Ga0222663_100045618	pglX	598	Type II restriction/modification system DNA methylase subunit YeeA	COG1002	pfam02384			at contig end
3300022846_5	Ga0222699_1000015	Ga0222699_1000015149	pglX	615	Type II restriction/modification system DNA methylase subunit YeeA	COG1002	pfam02384			adjacent to a transposase at contig end
3300022847_9	Ga0222633_1001227	Ga0222633_10012271	pglX	598	Type II restriction/modification system DNA methylase subunit YeeA	COG1002	pfam02384			at contig end
3300022848_5	Ga0222674_1000019	Ga0222674_1000019149	pglX	615	Type II restriction/modification system DNA methylase subunit YeeA	COG1002	pfam02384			adjacent to a transposase at contig end
3300022854_5	Ga0222636_1000276	Ga0222636_100027634	pglX	598	Type II restriction/modification system DNA methylase subunit YeeA	COG1002	pfam02384			at contig end
3300022855_5	Ga0222677_1000202	Ga0222677_100020234	pglX	615	Type II restriction/modification system DNA methylase subunit YeeA	COG1002	pfam02384			adjacent to a transposase at contig end
3300022856_3	Ga0222671_1000111	Ga0222671_10001112	pglX	615	Type II restriction/modification system DNA methylase subunit YeeA					adjacent to a transposase at contig end
3300022856_3	Ga0222671_1002627	Ga0222671_10026271	pglX	583	Hypothetical protein	COG1002	pfam02384			at contig end
3300022857_10	Ga0222653_1000005	Ga0222653_1000005149	pglX	615	Type II restriction/modification system DNA methylase subunit YeeA	COG1002	pfam02384			adjacent to a transposase at contig end
3300022859_7	Ga0222672_1000199	Ga0222672_10001992	pglX	615	Type II restriction/modification system DNA methylase subunit YeeA					adjacent to a transposase at contig end
3300022859_7	Ga0222672_1000467	Ga0222672_10004671	pglX	602	Hypothetical protein	COG1002	pfam02384			at contig end
3300022859_7	Ga0222672_1000467	Ga0222672_10004676	pglZ	840	Bisphosphoglycerate-independent phosphoglycerate mutase (AlkP superfamily)	COG0696	pfam08665
3300022859_7	Ga0222672_1000467	Ga0222672_10004677	brxL	731	ATP-dependent Lon protease	COG4930	pfam16565	EC:3.4.21.53	KO:K01338
3300022860_5	Ga0222698_1000096	Ga0222698_10000962	pglX	615	Type II restriction/modification system DNA methylase subunit YeeA	COG1002	pfam02384			adjacent to a transposase at contig end
3300022864_6	Ga0222665_1000371	Ga0222665_10003711	pglX	612	Type II restriction/modification system DNA methylase subunit YeeA					at contig end
3300022865_7	Ga0222668_1000013	Ga0222668_1000013149	pglX	615	Type II restriction/modification system DNA methylase subunit YeeA	COG1002	pfam02384			adjacent to a transposase at contig end
3300022866_9	Ga0222651_1000020	Ga0222651_10000202	pglX	615	Type II restriction/modification system DNA methylase subunit YeeA	COG1002	pfam02384			adjacent to a transposase at contig end
3300022884_6	Ga0222701_1000630	Ga0222701_10006301	pglX	615	Type II restriction/modification system DNA methylase subunit YeeA	COG1002	pfam02384			at contig end
3300022885_12	Ga0222662_1000026	Ga0222662_1000026149	pglX	615	Type II restriction/modification system DNA methylase subunit YeeA					adjacent to a transposase at contig end
3300022887_4	Ga0222642_1000005	Ga0222642_10000052	pglX	615	Type II restriction/modification system DNA methylase subunit YeeA	COG1002	pfam02384			adjacent to a transposase at contig end
3300023227_3	Ga0222690_1000022	Ga0222690_10000222	pglX	615	Type II restriction/modification system DNA methylase subunit YeeA					adjacent to a transposase at contig end
3300023227_3	Ga0222690_1000161	Ga0222690_10001611	pglX	602	Hypothetical protein	COG1002	pfam02384			at contig end
3300023227_3	Ga0222690_1000161	Ga0222690_10001616	pglZ	840	Bisphosphoglycerate-independent phosphoglycerate mutase (AlkP superfamily)	COG0696	pfam08665
3300023227_3	Ga0222690_1000161	Ga0222690_10001617	brxL	731	ATP-dependent Lon protease	COG4930	pfam16565	EC:3.4.21.53	KO:K01338
3300023231_3	Ga0222689_1000021	Ga0222689_1000021149	pglX	615	Type II restriction/modification system DNA methylase subunit YeeA	COG1002	pfam02384			adjacent to a transposase at contig end
3300023231_3	Ga0222689_1001030	Ga0222689_10010302	pglZ	840	Bisphosphoglycerate-independent phosphoglycerate mutase (AlkP superfamily)	COG0696	pfam08665
3300023231_3	Ga0222689_1001454	Ga0222689_10014543	brxL	528	ATP-dependent Lon protease	COG4930	pfam13337	EC:3.4.21.53	KO:K01338
3300023233_5	Ga0222696_1000290	Ga0222696_100029034	pglX	615	Type II restriction/modification system DNA methylase subunit YeeA					adjacent to a transposase at contig end
3300023233_5	Ga0222696_1000528	Ga0222696_10005281	pglX	593	Hypothetical protein	COG1002	pfam02384			at contig end
3300023233_5	Ga0222696_1000528	Ga0222696_10005286	pglZ	840	Bisphosphoglycerate-independent phosphoglycerate mutase (AlkP superfamily)	COG0696	pfam08665
3300023233_5	Ga0222696_1000528	Ga0222696_10005287	brxL	731	ATP-dependent Lon protease	COG4930	pfam16565	EC:3.4.21.53	KO:K01338
3300023234_6	Ga0222635_1000222	Ga0222635_100022234	pglX	615	Type II restriction/modification system DNA methylase subunit YeeA	COG1002	pfam02384			adjacent to a transposase at contig end
3300023236_6	Ga0222659_1000060	Ga0222659_10000601	pglX	615	Type II restriction/modification system DNA methylase subunit YeeA	COG1002	pfam02384			at contig end
3300023238_7	Ga0222675_1000020	Ga0222675_10000202	pglX	615	Type II restriction/modification system DNA methylase subunit YeeA					adjacent to a transposase at contig end
3300023238_7	Ga0222675_1000435	Ga0222675_10004351	pglX	602	Hypothetical protein	COG1002	pfam02384			at contig end
3300023238_7	Ga0222675_1000435	Ga0222675_10004356	pglZ	840	Bisphosphoglycerate-independent phosphoglycerate mutase (AlkP superfamily)	COG0696	pfam08665
3300023238_7	Ga0222675_1000435	Ga0222675_10004357	brxL	731	ATP-dependent Lon protease	COG4930	pfam16565	EC:3.4.21.53	KO:K01338
3300023239_8	Ga0222660_1000015	Ga0222660_10000152	pglX	615	Type II restriction/modification system DNA methylase subunit YeeA	COG1002	pfam02384			adjacent to a transposase at contig end
3300023241_5	Ga0222657_1000367	Ga0222657_100036727	pglX	615	Type II restriction/modification system DNA methylase subunit YeeA					adjacent to a transposase at contig end
3300023241_5	Ga0222657_1000927	Ga0222657_10009271	pglZ	338	Bisphosphoglycerate-independent phosphoglycerate mutase (AlkP superfamily)	COG0696	pfam08665
3300023241_5	Ga0222657_1000927	Ga0222657_10009272	brxL	731	ATP-dependent Lon protease	COG4930	pfam16565	EC:3.4.21.53	KO:K01338
3300023241_5	Ga0222657_1001613	Ga0222657_10016131	pglX	599	Hypothetical protein	COG1002	pfam02384			at contig end
3300023241_5	Ga0222657_1001613	Ga0222657_10016136	pglZ	508	PglZ domain-containing protein		pfam08665
3300023244_5	Ga0222627_1000618	Ga0222627_10006181	pglX	615	Type II restriction/modification system DNA methylase subunit YeeA	COG1002	pfam02384			at contig end
3300023249_7	Ga0222678_1000087	Ga0222678_100008753	pglX	615	Type II restriction/modification system DNA methylase subunit YeeA	COG1002	pfam02384			at contig end
3300023262_5	Ga0222639_1000189	Ga0222639_100018934	pglX	615	Type II restriction/modification system DNA methylase subunit YeeA	COG1002	pfam02384			adjacent to a transposase at contig end
3300023295_4	Ga0222684_1000116	Ga0222684_10001161	pglX	615	Type II restriction/modification system DNA methylase subunit YeeA	COG1002	pfam02384			at contig end
3300023298_7	Ga0222638_1000124	Ga0222638_100012434	pglX	615	Type II restriction/modification system DNA methylase subunit YeeA	COG1002	pfam02384			adjacent to a transposase at contig end
3300023299_4	Ga0222702_1000009	Ga0222702_1000009149	pglX	615	Type II restriction/modification system DNA methylase subunit YeeA	COG1002	pfam02384			adjacent to a transposase at contig end
3300023429_4	Ga0222710_1000010	Ga0222710_1000010149	pglX	615	Type II restriction/modification system DNA methylase subunit YeeA	COG1002	pfam02384			adjacent to a transposase at contig end
3300023434_6	Ga0222680_1000152	Ga0222680_10001522	pglX	615	Type II restriction/modification system DNA methylase subunit YeeA	COG1002	pfam02384			adjacent to a transposase at contig end
3300023501_3	Ga0222686_1000007	Ga0222686_1000007149	pglX	615	Type II restriction/modification system DNA methylase subunit YeeA	COG1002	pfam02384			adjacent to a transposase at contig end
3300024048_5	Ga0222666_1000318	Ga0222666_100031822	brxL	731	ATP-dependent Lon protease	COG4930	pfam16565	EC:3.4.21.53	KO:K01338
3300024048_5	Ga0222666_1000318	Ga0222666_100031823	pglZ	840	Bisphosphoglycerate-independent phosphoglycerate mutase (AlkP superfamily)	COG0696	pfam08665
3300024048_5	Ga0222666_1000318	Ga0222666_100031828	pglX	602	Hypothetical protein	COG1002	pfam02384			at contig end
3300024048_5	Ga0222666_1000826	Ga0222666_100082616	pglX	598	Type II restriction/modification system DNA methylase subunit YeeA	COG1002	pfam02384			at contig end
3300025433_11	Ga0208900_1000380	Ga0208900_10003801	pglX	615	Type II restriction/modification system DNA methylase subunit YeeA	COG1002	pfam02384			at contig end
3300025502_14	Ga0208903_1000035	Ga0208903_10000352	pglX	615	Type II restriction/modification system DNA methylase subunit YeeA	COG1002	pfam02384			adjacent to a transposase at contig end
3300025513_11	Ga0208413_1000030	Ga0208413_10000302	pglX	615	Type II restriction/modification system DNA methylase subunit YeeA	COG1002	pfam02384			adjacent to a transposase at contig end
3300025586_14	Ga0207996_1000542	Ga0207996_10005421	pglX	602	Hypothetical protein	COG1002	pfam02384			at contig end
3300025586_14	Ga0207996_1000542	Ga0207996_10005426	pglZ	840	Bisphosphoglycerate-independent phosphoglycerate mutase (AlkP superfamily)	COG0696	pfam08665
3300025586_14	Ga0207996_1000542	Ga0207996_10005427	brxL	731	ATP-dependent Lon protease	COG4930	pfam13337	EC:3.4.21.53	KO:K01338
3300025601_8	Ga0208768_1000020	Ga0208768_10000202	pglX	615	Type II restriction/modification system DNA methylase subunit YeeA	COG1002	pfam02384			adjacent to a transposase at contig end
3300025603_17	Ga0208414_1000048	Ga0208414_1000048149	pglX	615	Type II restriction/modification system DNA methylase subunit YeeA	COG1002	pfam02384			adjacent to a transposase at contig end
3300025628_11	Ga0208902_1000221	Ga0208902_100022139	pglX	615	Type II restriction/modification system DNA methylase subunit YeeA	COG1002	pfam02384			adjacent to a transposase at contig end
3300025642_19	Ga0208648_1002067	Ga0208648_10020671	pglX	598	Type II restriction/modification system DNA methylase subunit YeeA	COG1002	pfam02384			at contig end
3300025649_16	Ga0208279_1000536	Ga0208279_100053626	pglX	615	Type II restriction/modification system DNA methylase subunit YeeA	COG1002	pfam02384			adjacent to a transposase
3300025661_8	Ga0208905_1000151	Ga0208905_100015139	pglX	615	Type II restriction/modification system DNA methylase subunit YeeA	COG1002	pfam02384			adjacent to a transposase at contig end
3300025698_9	Ga0208771_1000120	Ga0208771_100012055	pglX	615	Type II restriction/modification system DNA methylase subunit YeeA	COG1002	pfam02384			adjacent to a transposase at contig end
3300028221_1	Ga0302064_100066	Ga0302064_10006616	pglX	470	Type II restriction/modification system DNA methylase subunit YeeA	COG1002	pfam02384			adjacent to a transposase at contig end
3300028289_1	Ga0302062_100069	Ga0302062_1000692	pglX	615	Type II restriction/modification system DNA methylase subunit YeeA	COG1002	pfam02384			adjacent to a transposase at contig end
3300031697_11	Ga0307929_1000751	Ga0307929_100075134	pglX	615	Type II restriction/modification system DNA methylase subunit YeeA					adjacent to a transposase at contig end
3300031697_11	Ga0307929_1001914	Ga0307929_100191413	brxL	731	ATP-dependent Lon protease	COG4930	pfam13337	EC:3.4.21.53	KO:K01338
3300031697_11	Ga0307929_1001914	Ga0307929_100191414	pglZ	840	Bisphosphoglycerate-independent phosphoglycerate mutase (AlkP superfamily)	COG0696	pfam08665
A IMG bin IDs refer to MAG bin numbers on IMG, with the numbers preceeding the '_' symbol representing the IMG genome ID of the metagenome from which a MAG was generated.
B IMG scaffold ID is the MAG contig ID.
C IMG gene ID is the locus tag of a MAG gene. Genes from the same MAG are shown together.
D Ca. Regnicoccus frigidus MAG defence genes were identified through matches to reference sequences (see "Methods" for further description).
E Genes were auto-annotated by IMG annotation pipeline.
F COG0696 - Phosphoglycerate mutase (BPG-independent, AlkP superfamily); COG1002 - Type II restriction/modification system, DNA methylase subunit YeeA; COG4930 - Predicted ATP-dependent Lon-type protease
G Pfam02384 - N-6 DNA Methylase; Pfam08665 - PglZ domain; Pfam13337 - Putative ATP-dependent Lon protease; Pfam16565 - Phospholipase D-like domain at C-terminus of MIT
H EC:3.4.21.53 - Endopeptidase La.
I KO:K01338 - Lon; ATP-dependent Lon protease [EC:3.4.21.53]
J The pglX genes were identified at or near the contig ends. In cases where the pglX gene was present near contig end, it was usually adjacent to a transposase, which was at contig end.

## Sheet: Other MAGs-DISARM
IMG bin IDA	IMG scaffold IDB	IMG gene IDC	DISARM geneD	Protein length (aa)	IMG gene annotationE	COGF	PfamG
3300025586_14	Ga0207996_1000542	Ga0207996_100054215	drmD	909	SNF2 family DNA or RNA helicase/ERCC4-related helicase	COG1111
3300025586_14	Ga0207996_1008297	Ga0207996_10082971	drmD	963	SNF2 family DNA or RNA helicase
3300022847_9	Ga0222633_1002265	Ga0222633_10022655	drmD	971	SNF2 family DNA or RNA helicase	COG0553
3300022845_7	Ga0222663_1000292	Ga0222663_100029215	drmD	909	SNF2 family DNA or RNA helicase/ERCC4-related helicase	COG1111
3300022845_7	Ga0222663_1000406	Ga0222663_10004069	drmD	971	SNF2 family DNA or RNA helicase	COG0553
3300022845_7	Ga0222663_1001603	Ga0222663_10016032	drmD	1065	SNF2 family DNA or RNA helicase/ERCC4-related helicase
3300024048_5	Ga0222666_1000318	Ga0222666_100031814	drmD	909	SNF2 family DNA or RNA helicase/ERCC4-related helicase	COG1111	pfam00270
3300024048_5	Ga0222666_1002597	Ga0222666_10025972	drmD	971	SNF2 family DNA or RNA helicase
3300022825_3	Ga0222669_1000087	Ga0222669_100008715	drmD	909	SNF2 family DNA or RNA helicase/ERCC4-related helicase	COG0553
3300022859_7	Ga0222672_1000241	Ga0222672_100024115	drmD	971	SNF2 family DNA or RNA helicase	COG0553
3300023238_7	Ga0222675_1000254	Ga0222675_100025416	drmD	971	SNF2 family DNA or RNA helicase	COG0553
3300023231_3	Ga0222689_1001109	Ga0222689_10011092	drmD	909	SNF2 family DNA or RNA helicase/ERCC4-related helicase	COG0553
3300023227_3	Ga0222690_1000136	Ga0222690_100013615	drmD	971	SNF2 family DNA or RNA helicase	COG0553
3300023227_3	Ga0222690_1000161	Ga0222690_100016115	drmD	909	SNF2 family DNA or RNA helicase/ERCC4-related helicase	COG1111
3300023227_3	Ga0222690_1001912	Ga0222690_10019122	drmD	1032	SNF2 family DNA or RNA helicase/ERCC4-related helicase
A IMG bin IDs refer to MAG bin numbers on IMG, with the numbers preceeding the '_' symbol representing the IMG genome ID of the metagenome from which a MAG was generated.
B IMG scaffold ID is the MAG contig ID.
C IMG gene ID is the locus tag of a MAG gene. Genes from the same MAG are shown together.
D Ca. Regnicoccus frigidus MAG defence genes were identified through matches to reference sequences (see "Methods" for further description).
E Genes were auto-annotated by IMG annotation pipeline.
F COG0553 - Superfamily II DNA or RNA helicase, SNF2 family; COG1111 - ERCC4-related helicase
G Pfam00270 - DEAD/DEAH box helicase

## Sheet: Other MAGs-Retron
IMG bin IDA	IMG scaffold IDB	IMG gene IDC	Retron homologD	Protein length (aa)	IMG gene annotationE	PfamF
3300022882_6	Ga0222626_1000561	Ga0222626_10005613	RT	529	Reverse transcriptase (RNA-dependent DNA polymerase)	pfam00078
3300022854_5	Ga0222636_1000475	Ga0222636_10004753	RT	529	Reverse transcriptase (RNA-dependent DNA polymerase)	pfam00078
3300023298_7	Ga0222638_1000230	Ga0222638_100023021	RT	529	Reverse transcriptase (RNA-dependent DNA polymerase)	pfam00078
3300023262_5	Ga0222639_1000373	Ga0222639_100037321	RT	529	Reverse transcriptase (RNA-dependent DNA polymerase)	pfam00078
3300022887_4	Ga0222642_1000106	Ga0222642_10001063	RT	529	Reverse transcriptase (RNA-dependent DNA polymerase)	pfam00078
3300022836_9	Ga0222654_1000109	Ga0222654_10001096	RT	607	Reverse transcriptase (RNA-dependent DNA polymerase)	pfam00078
3300022836_9	Ga0222654_1000619	Ga0222654_100061921	RT	529	Reverse transcriptase (RNA-dependent DNA polymerase)	pfam00078
3300023241_5	Ga0222657_1000442	Ga0222657_100044221	RT	529	Reverse transcriptase (RNA-dependent DNA polymerase)	pfam00078
3300023241_5	Ga0222657_1000691	Ga0222657_100069119	RT	607	Reverse transcriptase (RNA-dependent DNA polymerase)	pfam00078
3300023239_8	Ga0222660_1000130	Ga0222660_100013033	RT	607	Reverse transcriptase (RNA-dependent DNA polymerase)	pfam00078
3300023239_8	Ga0222660_1000389	Ga0222660_100038921	RT	529	Reverse transcriptase (RNA-dependent DNA polymerase)	pfam00078
3300022885_12	Ga0222662_1000007	Ga0222662_1000007131	RT	607	Reverse transcriptase (RNA-dependent DNA polymerase)	pfam00078
3300022885_12	Ga0222662_1000780	Ga0222662_100078021	RT	529	Reverse transcriptase (RNA-dependent DNA polymerase)	pfam00078
3300022845_7	Ga0222663_1000330	Ga0222663_100033021	RT	529	Reverse transcriptase (RNA-dependent DNA polymerase)	pfam00078
3300022845_7	Ga0222663_1000428	Ga0222663_10004284	RT	607	Reverse transcriptase (RNA-dependent DNA polymerase)	pfam00078
3300022864_6	Ga0222665_1000586	Ga0222665_100058621	RT	529	Reverse transcriptase (RNA-dependent DNA polymerase)	pfam00078
3300024048_5	Ga0222666_1000505	Ga0222666_100050521	RT	529	Reverse transcriptase (RNA-dependent DNA polymerase)	pfam00078
3300024048_5	Ga0222666_1000720	Ga0222666_10007203	RT	607	Reverse transcriptase (RNA-dependent DNA polymerase)	pfam00078
3300022865_7	Ga0222668_1000073	Ga0222668_100007377	RT	607	Reverse transcriptase (RNA-dependent DNA polymerase)	pfam00078
3300022865_7	Ga0222668_1000613	Ga0222668_100061321	RT	529	Reverse transcriptase (RNA-dependent DNA polymerase)	pfam00078
3300022825_3	Ga0222669_1000027	Ga0222669_100002777	RT	607	Reverse transcriptase (RNA-dependent DNA polymerase)	pfam00078
3300022825_3	Ga0222669_1000183	Ga0222669_10001833	RT	529	Reverse transcriptase (RNA-dependent DNA polymerase)	pfam00078
3300022856_3	Ga0222671_1000236	Ga0222671_100023621	RT	529	Reverse transcriptase (RNA-dependent DNA polymerase)	pfam00078
3300022856_3	Ga0222671_1000351	Ga0222671_10003513	RT	607	Reverse transcriptase (RNA-dependent DNA polymerase)	pfam00078
3300022848_5	Ga0222674_1000296	Ga0222674_100029621	RT	529	Reverse transcriptase (RNA-dependent DNA polymerase)	pfam00078
3300022848_5	Ga0222674_1000368	Ga0222674_100036818	RT	607	Reverse transcriptase (RNA-dependent DNA polymerase)	pfam00078
3300023238_7	Ga0222675_1000315	Ga0222675_100031521	RT	529	Reverse transcriptase (RNA-dependent DNA polymerase)	pfam00078
3300023238_7	Ga0222675_1000495	Ga0222675_100049519	RT	607	Reverse transcriptase (RNA-dependent DNA polymerase)	pfam00078
3300023249_7	Ga0222678_1000371	Ga0222678_100037121	RT	529	Reverse transcriptase (RNA-dependent DNA polymerase)	pfam00078
3300022838_5	Ga0222681_1000223	Ga0222681_100022321	RT	529	Reverse transcriptase (RNA-dependent DNA polymerase)	pfam00078
3300023295_4	Ga0222684_1000111	Ga0222684_10001113	RT	529	Reverse transcriptase (RNA-dependent DNA polymerase)	pfam00078
3300023501_3	Ga0222686_1000245	Ga0222686_100024521	RT	529	Reverse transcriptase (RNA-dependent DNA polymerase)	pfam00078
3300023501_3	Ga0222686_1000338	Ga0222686_10003383	RT	607	Reverse transcriptase (RNA-dependent DNA polymerase)	pfam00078
3300022844_3	Ga0222687_1000139	Ga0222687_100013921	RT	529	Reverse transcriptase (RNA-dependent DNA polymerase)	pfam00078
3300022844_3	Ga0222687_1000247	Ga0222687_10002473	RT	607	Reverse transcriptase (RNA-dependent DNA polymerase)	pfam00078
3300023231_3	Ga0222689_1000233	Ga0222689_10002333	RT	529	Reverse transcriptase (RNA-dependent DNA polymerase)	pfam00078
3300023231_3	Ga0222689_1000318	Ga0222689_10003183	RT	607	Reverse transcriptase (RNA-dependent DNA polymerase)	pfam00078
3300023227_3	Ga0222690_1000182	Ga0222690_100018221	RT	529	Reverse transcriptase (RNA-dependent DNA polymerase)	pfam00078
3300023227_3	Ga0222690_1000265	Ga0222690_100026519	RT	607	Reverse transcriptase (RNA-dependent DNA polymerase)	pfam00078
3300023233_5	Ga0222696_1000430	Ga0222696_10004303	RT	529	Reverse transcriptase (RNA-dependent DNA polymerase)	pfam00078
3300022860_5	Ga0222698_1000240	Ga0222698_100024021	RT	529	Reverse transcriptase (RNA-dependent DNA polymerase)	pfam00078
3300022846_5	Ga0222699_1000287	Ga0222699_100028721	RT	529	Reverse transcriptase (RNA-dependent DNA polymerase)	pfam00078
3300022846_5	Ga0222699_1000309	Ga0222699_100030919	RT	607	Reverse transcriptase (RNA-dependent DNA polymerase)	pfam00078
3300023299_4	Ga0222702_1000129	Ga0222702_100012921	RT	529	Reverse transcriptase (RNA-dependent DNA polymerase)	pfam00078
3300023299_4	Ga0222702_1000575	Ga0222702_10005756	RT	607	Reverse transcriptase (RNA-dependent DNA polymerase)	pfam00078
3300023429_4	Ga0222710_1000027	Ga0222710_10000273	RT	607	Reverse transcriptase (RNA-dependent DNA polymerase)	pfam00078
A IMG bin IDs refer to MAG bin numbers on IMG, with the numbers preceeding the '_' symbol representing the IMG genome ID of the metagenome from which a MAG was generated.
B IMG scaffold ID is the MAG contig ID.
C IMG gene ID is the locus tag of a MAG gene. Genes from the same MAG are shown together.
D Ca. Regnicoccus frigidus MAG retron homologs were identified through matches to reference proteins in NCBI RefSeq protein database (see "Methods" for further description).
E Genes were auto-annotated by IMG annotation pipeline.
F Pfam00078 - Reverse transcriptase (RNA-dependent DNA polymerase)
RT, reverse transcriptase
